# Supplementary material for: A subcortical switchboard for perseverative, exploratory and disengaged states
Source: Nature. 2025 Mar 5;641(8061):151–61. doi: 10.1038/s41586-025-08672-1 (PMC12043504; doi:10.1038/s41586-025-08672-1)
Supplement: Supplementary file 12 — Source Data Fig. 1 [file 41586_2025_8672_MOESM12_ESM.xlsx]

## Sheet: Fig. 1d,e
	Perseverative	Exploratory	Disengaged
Ctrl	27	57	36.5
Ctrl	25.5	56	39
Ctrl	44	47	29.5
Ctrl	87	16.5	17
Ctrl	9.5	53.5	57.5
Ctrl	93.5	16	11
Ctrl	4.5	33.5	82.5
Ctrl	59.5	29	32
Ctrl	63	32.5	25
Ctrl	38.5	48	34
Ctrl	80	15	25.5
Ctrl	3	85.5	32
Ctrl	32	52	36.5
Ctrl	23	60	37.5
Ctrl	0	45.5	75
Ctrl	34.5	65.5	20.5
Ctrl	22	56.5	42
Ctrl	82.5	26	12
Ctrl	106.5	7.5	6.5
Ctrl	74.5	32.5	13.5
VGAT act	32	69	19.5
VGAT act	20.5	69	31
VGAT act	16	71	33.5
VGAT act	32	32	56.5
VGAT act	15	57.5	48
VGAT act	61	41	18.5
VGAT act	32.5	28.5	59.5
VGAT act	32.5	28.5	59.5
VGAT act	19.5	41.5	59.5
VGAT act	47	48	25.5
VGAT act	19.5	70.5	30.5
VGAT supp	118.5	0.5	1.5
VGAT supp	117	2.5	1
VGAT supp	116.5	2	2
VGAT supp	119.5	0	1
VGAT supp	119	0	1.5
VGAT supp	117.5	0	3
VGAT supp	119	0	1.5
VGAT supp	120	0	0
VGAT supp	119	0	1.5
VGAT supp	118.5	0	2

## Sheet: Fig. 1h
	Activity
Disengaged	1.37867
Disengaged	0.0363541
Disengaged	0.550884
Disengaged	1.12286
Disengaged	-0.926553
Disengaged	0.264531
Disengaged	0.954389
Disengaged	0.850497
Disengaged	-2.18899
Disengaged	0.224404
Disengaged	-0.497088
Disengaged	0.0159683
Disengaged	-1.60205
Disengaged	1.83946
Disengaged	0.533371
Disengaged	0.230722
Disengaged	-1.2192
Disengaged	0.0181657
Disengaged	-0.28681
Disengaged	1.03958
Disengaged	-0.256584
Disengaged	1.98635
Disengaged	-0.664311
Disengaged	1.6773
Disengaged	1.08876
Disengaged	-0.324597
Disengaged	0.146886
Disengaged	0.481661
Disengaged	0.46965
Disengaged	0.545174
Disengaged	3.2523
Disengaged	-0.223101
Disengaged	-0.0647923
Disengaged	0.408
Disengaged	1.98166
Disengaged	0.651254
Disengaged	3.14597
Disengaged	3.43811
Disengaged	-0.280609
Disengaged	-0.483181
Disengaged	-0.715015
Disengaged	2.35925
Disengaged	2.11715
Disengaged	0.662432
Disengaged	0.935275
Disengaged	-0.71437
Disengaged	1.15749
Disengaged	0.0868901
Disengaged	0.0766847
Disengaged	1.80256
Disengaged	0.681977
Disengaged	-1.6504
Disengaged	0.577374
Disengaged	-0.932926
Disengaged	0.899827
Disengaged	-0.317189
Disengaged	0.641851
Disengaged	-0.396034
Disengaged	0.770422
Disengaged	0.577105
Disengaged	2.22423
Disengaged	0.257028
Disengaged	0.896353
Disengaged	0.063529
Disengaged	0.234263
Disengaged	1.28202
Disengaged	-0.343747
Disengaged	0.350595
Disengaged	-0.0754235
Disengaged	0.522697
Disengaged	-0.585102
Disengaged	2.00869
Disengaged	-0.519805
Disengaged	0.994919
Disengaged	1.05487
Disengaged	1.25503
Disengaged	-1.48609
Disengaged	2.36078
Disengaged	1.98782
Disengaged	1.41772
Disengaged	2.12075
Disengaged	0.661655
Disengaged	0.46538
Disengaged	0.928152
Disengaged	-0.687166
Disengaged	-1.08763
Disengaged	1.01259
Disengaged	6.60223
Disengaged	-1.68926
Disengaged	1.34279
Disengaged	-1.29769
Disengaged	-0.669626
Disengaged	0.079045
Disengaged	0.535292
Disengaged	0.415746
Disengaged	-0.118799
Disengaged	3.21967
Disengaged	5.07781
Disengaged	1.49284
Disengaged	1.65265
Disengaged	0.140929
Disengaged	4.3783
Disengaged	2.42561
Disengaged	-0.496418
Disengaged	0.0734952
Disengaged	0.453574
Disengaged	-1.20194
Disengaged	2.77843
Disengaged	-0.900913
Disengaged	-0.0660359
Disengaged	0.104073
Disengaged	-1.80965
Disengaged	1.18456
Disengaged	-0.922584
Disengaged	2.19827
Disengaged	2.0426
Disengaged	0.202522
Disengaged	-1.43035
Disengaged	3.07639
Disengaged	-1.80408
Disengaged	0.174626
Disengaged	-1.01847
Disengaged	2.04774
Disengaged	0.738101
Disengaged	0.568272
Disengaged	0.25446
Disengaged	-0.484312
Disengaged	1.61991
Disengaged	0.0966896
Disengaged	0.556774
Disengaged	1.17681
Disengaged	-1.13966
Disengaged	3.14398
Disengaged	-0.0735143
Disengaged	1.59431
Disengaged	-0.537729
Disengaged	-0.109996
Disengaged	0.388013
Disengaged	1.34325
Disengaged	-0.362138
Disengaged	-0.392672
Disengaged	-1.15699
Disengaged	0.282076
Disengaged	-0.381842
Disengaged	-0.0924891
Disengaged	0.667623
Disengaged	-1.94765
Disengaged	1.02741
Disengaged	0.215575
Disengaged	0.0472524
Disengaged	-0.753753
Disengaged	1.91624
Disengaged	-1.80396
Disengaged	-0.27777
Disengaged	-0.0277554
Disengaged	0.701663
Disengaged	-2.09988
Disengaged	0.713069
Disengaged	-1.54868
Disengaged	-0.510083
Disengaged	0.732835
Disengaged	-1.08715
Disengaged	1.19968
Disengaged	-1.45765
Disengaged	-0.142247
Disengaged	-1.01682
Disengaged	-0.345551
Disengaged	0.622023
Disengaged	-0.112895
Disengaged	-2.0296
Disengaged	2.19709
Disengaged	-1.18667
Disengaged	0.337966
Disengaged	1.713
Disengaged	0.866027
Disengaged	0.410386
Disengaged	-1.46904
Disengaged	0.410242
Disengaged	-0.262434
Disengaged	-0.709892
Disengaged	0.433706
Disengaged	0.729163
Disengaged	-1.80685
Disengaged	1.07501
Disengaged	0.21088
Disengaged	0.42771
Disengaged	-0.337744
Disengaged	-0.618221
Disengaged	0.654025
Disengaged	1.14968
Exploratory	1.4478
Exploratory	-0.959217
Exploratory	-0.154443
Exploratory	0.641979
Exploratory	-0.0272186
Exploratory	-1.5516
Exploratory	0.664634
Exploratory	1.95501
Exploratory	1.23623
Exploratory	-2.43203
Exploratory	-0.216654
Exploratory	-0.552811
Exploratory	0.542446
Exploratory	0.896973
Exploratory	0.474912
Exploratory	0.973885
Exploratory	-0.572421
Exploratory	-0.964539
Exploratory	1.82671
Exploratory	0.748396
Exploratory	0.661381
Exploratory	0.563206
Exploratory	1.07237
Exploratory	-1.07883
Exploratory	-0.14548
Exploratory	3.73063
Exploratory	-0.871884
Exploratory	-3.17826
Exploratory	0.162137
Exploratory	-0.544161
Exploratory	-0.538916
Exploratory	-0.0158599
Exploratory	-0.709686
Exploratory	0.447613
Exploratory	-0.465323
Exploratory	1.5583
Exploratory	0.51374
Exploratory	1.13281
Exploratory	0.740394
Exploratory	-0.202113
Exploratory	0.489472
Exploratory	-0.207247
Exploratory	2.23619
Exploratory	3.31247
Exploratory	1.59911
Exploratory	-1.57889
Exploratory	3.71598
Exploratory	-1.4225
Exploratory	1.64853
Exploratory	-1.48676
Exploratory	2.42492
Exploratory	0.324001
Exploratory	1.20723
Exploratory	0.12405
Exploratory	-0.277063
Exploratory	0.760925
Exploratory	0.433631
Exploratory	-0.0814572
Exploratory	1.2662
Exploratory	1.90895
Exploratory	-1.8778
Exploratory	2.76528
Exploratory	0.494237
Exploratory	-1.69318
Exploratory	-0.989549
Exploratory	0.179627
Exploratory	-0.570109
Exploratory	-0.0530898
Exploratory	-0.0129481
Exploratory	-1.18472
Exploratory	-0.493328
Exploratory	-4.71486
Exploratory	0.551292
Exploratory	-0.285959
Exploratory	-1.53336
Exploratory	2.55205
Exploratory	0.163385
Exploratory	2.39238
Exploratory	2.45361
Exploratory	1.68667
Exploratory	1.98481
Exploratory	1.26699
Exploratory	0.377111
Exploratory	-0.546063
Exploratory	-1.33794
Exploratory	-0.491683
Exploratory	0.590415
Exploratory	0.639601
Exploratory	-3.40757
Exploratory	-0.956121
Exploratory	0.259907
Exploratory	-0.231956
Exploratory	0.840599
Exploratory	-1.86853
Exploratory	0.12468
Exploratory	-0.0187522
Exploratory	0.656758
Exploratory	-0.592532
Exploratory	0.527104
Exploratory	1.9432
Exploratory	0.710926
Exploratory	1.21647
Exploratory	-2.55945
Exploratory	0.715784
Exploratory	0.691775
Exploratory	-2.82247
Exploratory	2.07007
Exploratory	-0.886232
Exploratory	0.588912
Exploratory	0.623751
Exploratory	-0.47179
Exploratory	1.38939
Exploratory	-1.65377
Exploratory	0.538224
Exploratory	0.616516
Exploratory	2.12248
Exploratory	-1.76842
Exploratory	1.9519
Exploratory	0.506883
Exploratory	-0.423138
Exploratory	0.645654
Exploratory	0.493651
Exploratory	0.879207
Exploratory	0.727717
Exploratory	-0.921373
Exploratory	-0.25882
Exploratory	-2.17672
Exploratory	1.07031
Exploratory	-0.108668
Exploratory	0.577918
Exploratory	-0.750297
Exploratory	0.943463
Exploratory	0.605623
Exploratory	-1.32612
Exploratory	0.675682
Exploratory	0.167602
Exploratory	-1.63936
Exploratory	-2.33026
Exploratory	-0.269748
Perseverative	0.192151
Perseverative	-1.82514
Perseverative	-2.52368
Perseverative	0.738779
Perseverative	-1.42221
Perseverative	-0.147717
Perseverative	-1.88123
Perseverative	-2.73125
Perseverative	-2.06175
Perseverative	-0.0433505
Perseverative	-1.95014
Perseverative	-0.435588
Perseverative	-2.87611
Perseverative	-0.577286
Perseverative	-1.11222
Perseverative	-2.15494
Perseverative	0.333525
Perseverative	-0.671767
Perseverative	-1.12661
Perseverative	-0.491751
Perseverative	-2.0332
Perseverative	-1.63815
Perseverative	-2.80076
Perseverative	-3.84537
Perseverative	-1.85423
Perseverative	-1.53633
Perseverative	-2.75614
Perseverative	3.49576
Perseverative	-1.7403
Perseverative	0.528925
Perseverative	-1.5045
Perseverative	-3.34776
Perseverative	-0.802881
Perseverative	-2.98856
Perseverative	-1.49277
Perseverative	-1.8838
Perseverative	-2.9658
Perseverative	-2.56892
Perseverative	-0.707069
Perseverative	-2.07522
Perseverative	-0.315507
Perseverative	-0.59906
Perseverative	-0.741319
Perseverative	-0.951536
Perseverative	-2.43846
Perseverative	0.0210745
Perseverative	-0.654338
Perseverative	-0.186448
Perseverative	-1.88408
Perseverative	-3.54282
Perseverative	-3.28764

## Sheet: Fig. 1j
	Entrance (%)
Ctrl	9.09091
Ctrl	10.9091
Ctrl	9.09091
Ctrl	7.27273
Ctrl	5.45455
VGAT act	16.3636
VGAT act	38.1818
VGAT act	25.4545
VGAT act	34.5455
VGAT act	16.3636

## Sheet: Fig. 1l
	Entrance (%)
Ctrl	45.4545
Ctrl	69.0909
Ctrl	43.6364
Ctrl	50.9091
Ctrl	27.2727
Ctrl	36.3636
Ctrl	34.5455
Ctrl	43.6364
VGAT supp	76.3636
VGAT supp	78.1818
VGAT supp	67.2727
VGAT supp	65.4545
VGAT supp	65.4545
