# Supplementary material for: A subcortical switchboard for perseverative, exploratory and disengaged states
Source: Nature. 2025 Mar 5;641(8061):151–61. doi: 10.1038/s41586-025-08672-1 (PMC12043504; doi:10.1038/s41586-025-08672-1)
Supplement: Supplementary file 13 — Source Data Fig. 2 [file 41586_2025_8672_MOESM13_ESM.xlsx]

## Sheet: Fig. 2b,c
	Perseverative	Exploratory	Disengaged
Ctrl	27	57	36.5
Ctrl	25.5	56	39
Ctrl	44	47	29.5
Ctrl	87	16.5	17
Ctrl	9.5	53.5	57.5
Ctrl	93.5	16	11
Ctrl	4.5	33.5	82.5
Ctrl	59.5	29	32
Ctrl	63	32.5	25
Ctrl	38.5	48	34
Ctrl	80	15	25.5
Ctrl	3	85.5	32
Ctrl	32	52	36.5
Ctrl	23	60	37.5
Ctrl	0	45.5	75
Ctrl	34.5	65.5	20.5
Ctrl	22	56.5	42
Ctrl	82.5	26	12
Ctrl	106.5	7.5	6.5
Ctrl	74.5	32.5	13.5
VGluT2 act	19	79.5	22
VGluT2 act	42	63	15.5
VGluT2 act	0.5	101.5	18.5
VGluT2 act	11.5	94.5	14.5
VGluT2 act	2.5	93.5	24.5
VGluT2 act	34.5	66	20
VGluT2 act	0	48	72.5
VGluT2 act	14.5	76.5	29.5
VGluT2 act	4.5	81	35
VGluT2 act	25.5	45	50
VGluT2 supp	92.5	13	15
VGluT2 supp	38	51.5	31
VGluT2 supp	105.5	4.5	10.5
VGluT2 supp	86	22	12.5
VGluT2 supp	87	26	7.5
VGluT2 supp	85	31	4.5
VGluT2 supp	42	58	20.5
VGluT2 supp	37.5	38	45
VGluT2 supp	22.5	58	40
VGluT2 supp	1.5	48.5	70.5
VGluT2 supp	5	70	45.5

## Sheet: Fig. 2f
	Activity
Disengaged	0.608288
Disengaged	5.19654
Disengaged	-1.09347
Disengaged	1.05188
Disengaged	0.907676
Disengaged	1.13783
Disengaged	2.7647
Disengaged	-0.500011
Disengaged	3.42962
Disengaged	3.96041
Disengaged	1.23842
Disengaged	-2.50524
Disengaged	0.751629
Disengaged	1.03516
Disengaged	3.15642
Disengaged	2.57989
Disengaged	-1.64885
Disengaged	1.91443
Disengaged	0.492145
Disengaged	2.1581
Disengaged	1.26065
Disengaged	2.27022
Disengaged	-2.13164
Disengaged	-0.170243
Disengaged	-2.26081
Disengaged	-0.660229
Disengaged	3.32103
Disengaged	1.22249
Disengaged	0.136595
Disengaged	-0.680863
Disengaged	-0.245406
Disengaged	0.494431
Disengaged	0.070017
Disengaged	-0.537993
Disengaged	2.15204
Disengaged	0.505336
Disengaged	0.117567
Disengaged	-1.41622
Disengaged	-1.07323
Disengaged	-2.01233
Disengaged	-1.84215
Disengaged	-1.37025
Disengaged	-0.445024
Disengaged	1.1557
Disengaged	0.548924
Disengaged	-1.5577
Disengaged	-3.16798
Disengaged	-4.13173
Disengaged	-1.31273
Disengaged	-0.95535
Disengaged	-0.870377
Disengaged	0.0707083
Disengaged	-1.28833
Disengaged	-2.58075
Disengaged	-0.345192
Disengaged	0.565373
Disengaged	0.401045
Disengaged	-1.58598
Disengaged	-2.05531
Disengaged	-2.65176
Disengaged	-3.17765
Disengaged	-0.413859
Disengaged	0.0840507
Disengaged	-0.685963
Disengaged	-0.24149
Disengaged	0.411481
Disengaged	-1.62817
Disengaged	-1.2984
Disengaged	-5.30053
Disengaged	0.124789
Disengaged	1.69126
Disengaged	0.316937
Exploratory	-0.57606
Exploratory	-0.778515
Exploratory	2.02424
Exploratory	-0.471248
Exploratory	0.370211
Exploratory	-2.73548
Exploratory	0.649948
Exploratory	1.27497
Exploratory	-0.0419148
Exploratory	0.669461
Exploratory	1.82108
Exploratory	2.17052
Exploratory	0.631609
Exploratory	0.684472
Exploratory	0.539663
Exploratory	2.00901
Exploratory	0.479189
Exploratory	-0.523578
Exploratory	3.86647
Exploratory	1.06216
Exploratory	-0.678685
Exploratory	1.25118
Exploratory	0.343187
Exploratory	2.47053
Exploratory	1.27673
Exploratory	1.09145
Exploratory	3.39847
Exploratory	1.15573
Exploratory	1.41937
Exploratory	1.62351
Exploratory	-0.0469003
Exploratory	0.17365
Exploratory	0.161377
Exploratory	0.819436
Exploratory	0.655573
Exploratory	0.178343
Exploratory	0.0281398
Exploratory	-0.0367372
Exploratory	1.77359
Exploratory	3.4638
Exploratory	2.31929
Exploratory	2.56754
Exploratory	0.519918
Exploratory	1.4168
Exploratory	4.23897
Exploratory	-0.209158
Exploratory	0.382012
Exploratory	0.497428
Exploratory	1.91911
Exploratory	1.40635
Exploratory	2.00214
Exploratory	2.86105
Exploratory	0.949978
Perseverative	2.86359
Perseverative	-0.655319
Perseverative	-0.00250503
Perseverative	0.018375
Perseverative	-2.12492
Perseverative	1.13238
Perseverative	0.719532
Perseverative	-1.87274
Perseverative	-0.943112
Perseverative	1.56907
Perseverative	2.8301
Perseverative	0.295091
Perseverative	0.113473

## Sheet: Fig. 2h
	Entrance (%)
Ctrl	9.09091
Ctrl	10.9091
Ctrl	9.09091
Ctrl	7.27273
Ctrl	5.45455
VGluT2 act	30.9091
VGluT2 act	10.9091
VGluT2 act	16.3636
VGluT2 act	18.1818
VGluT2 act	18.1818

## Sheet: Fig. 2j
	Entrance (%)
Ctrl	45.4545
Ctrl	69.0909
Ctrl	43.6364
Ctrl	50.9091
Ctrl	27.2727
Ctrl	36.3636
Ctrl	34.5455
Ctrl	43.6364
VGluT2 supp	47.2727
VGluT2 supp	63.6364
VGluT2 supp	45.4545
VGluT2 supp	38.1818
VGluT2 supp	54.5455
