# Supplementary material for: A subcortical switchboard for perseverative, exploratory and disengaged states
Source: Nature. 2025 Mar 5;641(8061):151–61. doi: 10.1038/s41586-025-08672-1 (PMC12043504; doi:10.1038/s41586-025-08672-1)
Supplement: Supplementary file 14 — Source Data Fig. 3 [file 41586_2025_8672_MOESM14_ESM.xlsx]

## Sheet: Fig. 3b
	Preference
Ctrl	1.96078
Ctrl	1.7341
Ctrl	13.9785
Ctrl	-10.3448
Ctrl	17.9487
Ctrl	13.6842
Ctrl	5.35714
Ctrl	25.9259
Ctrl	8.43373
VGluT2 supp	25.9259
VGluT2 supp	30.7042
VGluT2 supp	-44.127
VGluT2 supp	33.4507
VGluT2 supp	42.8571
VGluT2 act	34.5372
VGluT2 act	34.1772
VGluT2 act	18.6441
VGluT2 act	49.7925
VGluT2 act	13.8686
VGluT2 act	8.6758
VGluT2 act	18.3333
VGluT2 act	69.8324
VGluT2 act	42.4658
VGAT supp	58.2367
VGAT supp	64.7876
VGAT supp	67.1579
VGAT supp	74.717
VGAT supp	74.0586
VGAT act	35.7401
VGAT act	-25.7426
VGAT act	-10
VGAT act	-3.92157
VGAT act	-13.6842
VGAT act	-64.0212

## Sheet: Fig. 3d
	Approach
Ctrl	12
Ctrl	4
Ctrl	1
Ctrl	7
Ctrl	6
Ctrl	4
Ctrl	13
Ctrl	3
Ctrl	3
VGluT2 supp	16
VGluT2 supp	15
VGluT2 supp	11
VGluT2 supp	4
VGluT2 supp	3
VGluT2 supp	4
VGluT2 supp	12
VGluT2 supp	10
VGluT2 supp	28
VGluT2 supp	13
VGluT2 supp	6
VGluT2 supp	14
VGluT2 supp	8
VGluT2 act	11
VGluT2 act	9
VGluT2 act	14
VGluT2 act	11
VGluT2 act	13
VGluT2 act	6
VGluT2 act	22
VGluT2 act	14
VGluT2 act	16
VGluT2 act	12
VGluT2 act	11
VGAT supp	5
VGAT supp	14
VGAT supp	14
VGAT supp	52
VGAT supp	70
VGAT supp	69
VGAT supp	38
VGAT supp	38
VGAT supp	8
VGAT supp	32
VGAT supp	32
VGAT act	11
VGAT act	10
VGAT act	23
VGAT act	10
VGAT act	13
VGAT act	5

## Sheet: Fig. 3e
	Escape prob. %
Ctrl	58.3333
Ctrl	75
Ctrl	100
Ctrl	28.5714
Ctrl	83.3333
Ctrl	25
Ctrl	53.8462
Ctrl	66.6667
Ctrl	66.6667
VGluT2 supp	50
VGluT2 supp	60
VGluT2 supp	36.3636
VGluT2 supp	50
VGluT2 supp	33.3333
VGluT2 supp	50
VGluT2 supp	41.6667
VGluT2 supp	50
VGluT2 supp	67.8571
VGluT2 supp	30.7692
VGluT2 supp	33.3333
VGluT2 supp	64.2857
VGluT2 supp	87.5
VGluT2 act	27.2727
VGluT2 act	11.1111
VGluT2 act	7.14286
VGluT2 act	0
VGluT2 act	0
VGluT2 act	0
VGluT2 act	68.1818
VGluT2 act	0
VGluT2 act	56.25
VGluT2 act	41.6667
VGluT2 act	18.1818
VGAT supp	0
VGAT supp	0
VGAT supp	0
VGAT supp	13.4615
VGAT supp	1.42857
VGAT supp	0
VGAT supp	23.6842
VGAT supp	2.63158
VGAT supp	0
VGAT supp	3.125
VGAT supp	0
VGAT act	18.1818
VGAT act	100
VGAT act	8.69565
VGAT act	50
VGAT act	46.1538
VGAT act	40
