# Supplementary material for: A subcortical switchboard for perseverative, exploratory and disengaged states
Source: Nature. 2025 Mar 5;641(8061):151–61. doi: 10.1038/s41586-025-08672-1 (PMC12043504; doi:10.1038/s41586-025-08672-1)
Supplement: Supplementary file 15 — Source Data Fig. 4 [file 41586_2025_8672_MOESM15_ESM.xlsx]

## Sheet: Fig. 4b,c
	Perseverative	Exploratory	Disengaged
Ctrl	27	57	36.5
Ctrl	25.5	56	39
Ctrl	44	47	29.5
Ctrl	87	16.5	17
Ctrl	9.5	53.5	57.5
Ctrl	93.5	16	11
Ctrl	4.5	33.5	82.5
Ctrl	59.5	29	32
Ctrl	63	32.5	25
Ctrl	38.5	48	34
Ctrl	80	15	25.5
Ctrl	3	85.5	32
Ctrl	32	52	36.5
Ctrl	23	60	37.5
Ctrl	0	45.5	75
Ctrl	34.5	65.5	20.5
Ctrl	22	56.5	42
Ctrl	82.5	26	12
Ctrl	106.5	7.5	6.5
Ctrl	74.5	32.5	13.5
SERT act	32	67	21.5
SERT act	109.5	7.5	3.5
SERT act	94.5	20	6
SERT act	53	35	32.5
SERT act	46	46	28.5
SERT act	9	56	55.5
SERT act	23.5	58.5	38.5
SERT act	47.5	44.5	28.5
SERT act	29.5	58	33
SERT act	48.5	56.5	15.5
SERT act	13	50.5	57
SERT act	15.5	51.5	53.5
SERT act	13.5	52	55
SERT supp	25.5	61.5	33.5
SERT supp	7	44	69.5
SERT supp	3	94	23.5
SERT supp	7.5	62	51
SERT supp	9.5	38.5	72.5
SERT supp	16	18	86.5
SERT supp	0	56	64.5
SERT supp	0	56	64.5
SERT supp	0	49.5	71
SERT supp	6	41.5	73
SERT supp	3	58	59.5
SERT supp	18.5	41	61
SERT supp	5.5	48	67
SERT supp	30.5	32.5	57.5
SERT supp	21.5	47	52
SERT supp	5.5	53	62
SERT supp	13	40.5	67
SERT supp	5	66.5	49
SERT supp	5.5	47.5	67.5
SERT supp	2.5	41.5	76.5

## Sheet: Fig. 4e
	Preference
Ctrl	1.96078
Ctrl	1.7341
Ctrl	13.9785
Ctrl	-10.3448
Ctrl	17.9487
Ctrl	13.6842
Ctrl	5.35714
Ctrl	25.9259
Ctrl	8.43373
SERT supp	-6.50888
SERT supp	23.4375
SERT supp	-44
SERT supp	-27.619
SERT supp	-49.2958
SERT supp	-30
SERT act	20.7547
SERT act	-49.3976
SERT act	11.8881
SERT act	26.4957
SERT act	0
SERT act	2.94118

## Sheet: Fig. 4h
	Trials normalized by number of opto stims
Ctrl	11
Ctrl	8.33333
Ctrl	10
Ctrl	9.66667
Ctrl	22
Ctrl	9
Ctrl	19
Ctrl	20.6667
Ctrl	9
Ctrl	25
Ctrl	19.3333
Ctrl	10
Ctrl	8.33333
Ctrl	11
SERT supp	3.66667
SERT supp	2.66667
SERT supp	10.3333
SERT supp	10
SERT supp	7.33333
SERT supp	5
SERT supp	8
SERT act	14.3333
SERT act	9
SERT act	9
SERT act	7.33333
SERT act	15

## Sheet: Fig. 4k
First Deep	First Deep	First Deep	First Deep	First Deep	First Deep	First Deep	First Deep	Next Deep	Next Deep	Next Deep	Next Deep	Next Deep	Next Deep	Next Deep	Next Deep	Next Deep	Next Deep	Next Deep	Next Deep	Next Deep	Next Deep	Next Deep	Next Deep	Next Deep	Next Deep	Next Deep	Next Deep	Next Deep	Next Deep	Next Deep	Next Deep	Next Deep	Brief	Brief	Brief	Brief	Brief	Brief	Brief	Brief	Brief	Brief	Brief	Brief	Brief	Brief	Brief	Brief	Brief
1.45004	3.02526	0.0287814	-1.03623	-1.02002	0.232196	-0.503443	-0.777877	-1.41506	-1.50419	-0.0217525	-0.0315386	-0.897113	0.809559	-0.834841	1.03805	0.417557	-1.10126	0.402425	-3.08815	0.119905	1.24563	-0.032146	0.735838	-1.63331	0.935801	1.20749	-0.163173	-0.815998	-0.897756	0.934519	-0.166454	-1.38752	-2.48601	-2.64895	2.2692	1.68314	-0.233063	-1.47325	0.790583	-0.505023	-2.34971	0.486951	0.630571	3.45039	-1.20155	1.87874	2.05876	-1.44898	-0.506349
1.67568	2.59274	0.00648307	-1.15021	-0.678615	0.272957	-0.998307	-0.50179	-1.38294	-1.33663	-0.00365948	0.301312	-0.988467	1.18106	-1.12161	0.643224	0.641295	-0.278873	0.69043	-3.2589	-0.207691	1.37633	-0.202247	0.492823	-1.29943	0.103387	0.530274	-0.318463	-0.569975	-0.794586	0.926878	-0.373407	-1.2568	-2.30738	-2.60638	2.45833	1.00965	-0.361513	-1.55715	0.839328	-0.36325	-1.77762	0.745705	1.0356	3.9607	-1.29841	1.81559	2.09316	-1.32738	-0.233249
1.35407	2.99903	0.11073	-1.80665	-0.563281	0.920719	-0.866589	-1.36825	-1.37541	-1.12799	-0.0222146	-0.227398	-0.924453	0.657876	-1.17611	-0.585092	0.770396	-0.381328	0.293916	-2.66019	-0.102894	1.99588	-0.644333	0.496505	-1.3773	-0.527622	0.197337	0.147573	-0.608212	-0.916003	1.04109	-0.0289994	-1.00854	-2.19646	-2.53625	2.09231	0.676749	-0.529422	-1.3273	1.23631	-0.362586	-1.35151	0.730203	1.65054	3.49346	-1.37306	1.2789	2.17394	-1.15265	0.314318
1.35451	2.53265	-0.379141	-1.94357	0.306553	1.52658	-0.908112	-2.5793	-1.43593	-0.90863	-0.151228	0.0652011	-1.15015	0.241935	-1.00493	-0.42168	0.739537	-0.622498	0.495792	-2.2333	-0.256297	1.99149	-0.632311	0.437124	-0.872636	-0.62884	-0.0707679	0.899575	-0.748128	-0.792538	1.42356	-0.365227	-0.958343	-1.77743	-2.18883	2.08276	0.303648	-0.812142	-1.10661	0.69854	-0.391965	-1.90891	0.54106	1.90581	3.94177	-1.44585	1.07255	2.11676	-1.09997	1.12459
1.06714	1.73764	-0.427953	-1.91793	0.354783	1.47186	-0.300166	-2.54557	-1.57026	-0.930915	-0.166967	0.31496	-1.20208	0.0315953	-1.26543	-0.0359637	0.665356	-0.768998	0.144276	-1.67188	-0.129995	2.95127	-0.481916	0.544813	-0.740618	-0.675838	-0.246578	0.657775	-1.37228	-1.07877	1.51005	-0.621603	-0.817347	-1.05356	-1.82078	1.8233	0.833544	-0.946324	-1.03138	0.679833	0.246105	-1.99566	0.296642	1.97441	4.06454	-1.58008	1.27171	1.79833	-1.47015	1.56161
1.13162	1.57482	-0.51519	-1.50122	0.117398	0.96993	-0.281983	-2.5922	-1.6193	-0.610367	-0.148611	-0.023227	-1.35293	0.00664391	-1.15979	-0.180144	0.715633	-1.18562	-0.311604	-1.64124	0.214764	2.99565	-0.154733	0.789703	-0.658418	-0.342487	-0.37524	0.543688	-1.32563	-1.44655	1.23568	-0.887774	-0.565212	-0.677787	-1.61705	1.61109	0.0521682	-0.704453	-1.09582	1.09106	0.407607	-2.38482	0.148565	2.09226	3.57375	-1.20698	1.45525	1.4183	-1.46696	1.09339
1.34866	0.839391	-0.0423998	-1.82839	-0.150493	0.581331	-1.09203	-2.0573	-1.6543	-0.116648	0.089363	-0.491627	-1.2845	-0.217789	-1.14685	-0.454354	0.375388	-1.08716	-0.395488	-1.43518	0.203252	3.21169	-0.321068	0.821014	-1.09449	-0.505149	-0.511648	0.261749	-1.19082	-1.25663	0.48895	-0.300142	-0.813962	-0.937655	-1.36968	2.14859	-0.597266	-0.740481	-0.895346	0.6817	-0.131232	-3.09751	-0.148929	1.80113	3.49962	-1.12127	1.6187	1.87948	-1.43062	0.626068
1.38883	0.555282	-0.279633	-1.76774	-0.0579169	-0.0728559	-0.622842	-1.22611	-1.70353	0.245018	0.03989	-0.365909	-1.22088	-0.623498	-1.33661	-0.625095	-0.0210825	-1.33972	-0.639641	-1.05599	0.516492	3.33961	-0.11783	0.667281	-1.12017	0.123197	0.451933	0.221482	-0.976001	-1.21204	-0.218706	0.501982	-0.427472	-1.10601	-1.22781	2.40875	-0.188755	-0.89066	-0.752549	0.551766	-0.239857	-3.45939	-0.16694	1.71954	3.18607	-0.685056	1.68385	1.94891	-2.07895	0.730797
1.24843	0.620215	0.235563	-1.18595	-0.405935	0.261954	-0.740634	-0.205195	-1.65719	0.235471	0.237624	-0.158858	-1.12395	-0.462755	-1.45214	-0.879356	-0.380574	-1.5783	-0.930945	-1.22287	0.893768	2.80722	0.0553713	0.964478	-1.55254	0.160137	1.14126	0.164237	-0.618918	-1.12625	-0.559943	1.4584	-0.407311	-0.977192	-1.35054	3.06865	-0.0648468	-1.07656	-0.688687	0.351253	-0.341305	-3.69523	-0.169069	1.5479	2.90918	-0.396444	2.25754	2.20799	-2.15664	-0.119888
0.837124	0.524883	0.222807	-0.929476	0.349242	0.376375	-1.10999	0.081586	-1.54143	0.13543	0.486448	0.0446777	-1.04381	-0.446834	-1.28161	-0.671602	-0.248887	-1.66321	-0.773768	-1.84806	0.752109	2.25011	-0.380012	1.13174	-1.49155	0.468298	1.90017	-0.118932	-0.860477	-1.29423	-0.524193	1.75437	-0.617345	-1.23548	-1.51977	2.99388	-0.099111	-0.964633	-1.02624	-0.073558	-0.42098	-3.15166	-0.269572	1.47107	2.78456	-0.162982	2.36853	2.46107	-2.04933	0.44965
1.28402	0.642004	-0.311495	-0.178785	0.266391	-0.0483374	-1.02136	0.146118	-1.33797	-0.0406899	0.727947	-0.419147	-0.935838	-0.318381	-1.35898	-0.517309	0.118271	-2.19709	-0.488509	-1.66981	0.140306	1.55134	-0.588419	0.875464	-1.60765	0.206525	1.18407	-0.116591	-0.830721	-1.72013	-0.690372	1.17775	-0.323367	-1.41718	-1.31953	3.17063	-0.133279	-0.758981	-1.21296	-0.0810016	-0.755293	-2.53112	-0.235179	1.66664	2.80759	-0.121236	2.83873	2.49442	-2.01905	0.0717135
1.46611	0.591827	-0.606144	-0.430789	0.456359	0.0642388	-1.59062	-0.217441	-1.32154	-0.339383	1.1904	-0.308007	-1.04527	0.11948	-1.16241	-0.496205	0.375704	-2.19192	-0.478075	-1.60311	-0.316254	0.810272	-0.886694	0.928139	-1.74217	-0.171263	0.799896	0.452922	-0.575139	-1.93788	-0.545104	1.38359	-0.358406	-1.64914	-1.51079	2.66545	-0.993893	-0.71612	-1.21235	-0.0959855	-0.806271	-2.43273	0.0189478	1.82587	3.07862	-0.00503259	2.72112	2.98299	-1.81383	0.201322
1.20148	1.57558	-0.661891	-0.0969624	0.432901	0.195374	-1.39815	-0.7405	-1.33757	-0.572263	0.885523	-0.585812	-1.01105	0.185513	-1.04025	-0.923431	0.540408	-1.93854	-0.791637	-1.41793	-0.500239	0.712774	-1.45307	0.467049	-1.77109	-0.155995	0.535344	1.20434	-0.400014	-2.22969	-0.633937	0.869803	-0.546021	-2.15622	-1.60276	2.23731	-0.275142	-0.71994	-1.20011	0.311393	-0.506308	-2.36135	-0.0117849	1.78729	1.65623	-0.208071	2.14338	2.85747	-1.43819	0.254234
1.44339	1.94965	-1.20085	0.00847732	0.623112	0.36219	-1.06593	-1.26011	-1.40608	-0.822471	0.705627	-0.412866	-1.0967	0.00646102	-0.830363	-0.443365	0.656839	-1.3967	-0.845457	-1.4312	-0.597012	1.06688	-1.49148	0.342732	-1.56827	-0.525532	-0.165601	1.3351	-0.408988	-2.01038	0.105382	-0.103386	-0.620593	-2.06569	-1.18129	2.03056	0.327112	-0.68184	-1.2843	-0.0568568	-0.227949	-2.54672	0.316085	1.44695	2.18603	-0.347302	1.67547	3.06608	-1.23127	0.474632
1.01876	2.15545	-1.24981	0.0424831	0.558183	-0.170099	-0.861912	-1.29992	-1.49774	-0.964739	0.632566	-0.389128	-1.13208	0.318003	-0.590991	-0.238859	1.05792	-0.654204	-0.851069	-1.54272	-0.497868	1.25082	-1.29646	0.409791	-1.20416	-0.833019	-1.03484	0.906089	-0.959849	-1.97109	0.314928	-0.598495	-0.656185	-1.99421	-0.866407	1.6815	0.629923	-0.506437	-1.38424	0.318126	0.21247	-2.12976	0.322643	1.27867	1.96131	-0.352925	1.34244	3.19575	-0.983382	-0.083212
1.04477	2.47711	-0.828491	-0.0605786	0.474443	-1.09759	-0.896829	-1.87322	-1.66546	-0.925691	0.211829	-0.630704	-1.06558	0.479103	0.0541697	-0.605192	0.760935	-0.264185	-1.08028	-1.61424	0.264106	1.64854	-1.38303	0.0466998	-0.951216	-0.910426	-0.845928	1.25484	-0.737343	-2.14038	0.0998284	-0.706524	-0.657082	-2.02204	-0.722134	1.83179	0.80225	0.0319306	-1.33272	0.731125	0.00471425	-2.18324	0.217557	1.38617	1.94375	0.118987	0.975192	2.93741	-0.702715	0.15753
0.546667	2.12369	-0.621728	-1.41488	0.656804	-1.23897	-0.671269	-1.68095	-1.62311	-0.859701	0.17537	-0.414397	-0.864268	-0.161516	-0.0477176	-0.94995	0.325983	0.820592	-1.20435	-1.14292	0.405257	2.54257	-1.66896	0.205667	-0.769231	-0.79531	-0.65694	0.906885	-0.61196	-1.98324	0.082444	-0.256563	-0.973483	-2.2236	-0.435039	2.30787	0.739962	-0.0315316	-1.10523	0.281955	-0.717879	-2.52856	0.0183844	1.16843	2.28812	0.14603	0.946372	2.9864	-1.10876	-0.622603
0.0485825	2.10343	-0.230624	-1.80654	0.732078	-1.32542	-0.309529	-0.441804	-1.64752	-0.760338	-0.288621	-0.589243	-0.947113	-0.378509	-0.420189	-0.904423	-0.187981	1.59216	-1.6937	-0.885966	1.24154	2.86857	-1.403	0.468318	-0.608109	-0.456463	0.478665	0.620732	-0.688147	-1.9385	0.484797	0.605027	-0.929025	-2.04312	-0.619586	2.21892	1.29164	-0.0693164	-1.03225	0.401557	-0.986631	-2.18715	0.0263126	1.34561	2.08597	-0.155723	1.41817	2.62505	-1.47885	-0.432826
-0.0810707	1.88046	0.31279	-1.47826	-0.195643	-0.855452	-0.171129	-0.108761	-1.47541	-0.431266	-0.32758	-1.0535	-0.997746	-0.523365	-0.736535	-0.98059	-0.552885	0.846453	-1.94249	-0.482482	1.94747	3.06217	-1.23238	0.225114	-0.463626	-0.557623	0.67018	0.24117	-0.653882	-2.00691	0.898083	1.39764	-1.058	-1.55775	-0.584098	2.39955	0.630201	-0.111654	-1.19566	0.591845	-1.06669	-2.14494	-0.191671	1.69604	2.12303	-0.129562	1.67386	2.90417	-1.12779	-1.02051
-0.297683	1.30677	0.0242586	-2.24827	0.0456814	-0.821268	-0.531176	0.230354	-1.44408	-0.0494302	-0.054527	-1.03495	-1.08292	-0.842881	-0.663862	-0.630663	-0.544869	0.247832	-1.89399	-0.219141	1.96618	3.18291	-1.61925	0.497881	-0.686453	-0.395109	1.0266	0.253818	-0.731229	-1.72617	1.03861	1.82543	-0.972282	-1.72437	-0.642418	2.62349	0.114772	-0.335802	-1.176	0.550916	-1.03199	-2.00406	-0.811796	1.98133	1.92956	-0.437754	1.70548	2.6841	-0.501524	0.357928
0.221415	1.09264	-0.134175	-3.07847	-0.568721	-0.951953	-0.654409	-0.118648	-1.25749	-0.295369	0.0317603	-1.10123	-1.16889	-0.878519	-1.30705	-0.776508	0.0776673	-0.405147	-1.66727	0.438258	1.71712	2.833	-1.88734	0.509085	-0.709811	-0.500081	0.941993	0.61559	-0.950162	-2.13843	1.17629	2.32073	-0.510149	-1.92498	-0.44428	2.85961	0.117132	-0.38686	-0.94587	0.521701	-1.0608	-1.92581	-1.18865	2.50167	1.89628	-0.812155	1.63105	2.17671	-0.643377	0.752648
0.4046	1.2488	-0.293681	-3.33968	-1.04305	-1.17272	-0.737191	-1.4861	-1.17699	-0.32933	0.0891372	-0.855878	-1.36692	-0.475187	-0.904462	-0.617656	0.187628	-1.28367	-1.54747	0.779588	1.65136	2.20355	-1.89341	0.688224	-1.47534	-0.290671	1.04222	0.547411	-0.717566	-1.99537	2.043	2.69271	-0.244023	-2.15545	-0.59689	2.67155	-0.372472	-0.455926	-0.962571	0.328444	-1.05854	-2.50469	-1.3553	2.54177	2.43075	-0.802483	1.7322	2.13678	-1.04943	0.986273
0.976529	1.72126	-0.448524	-3.53809	-1.48882	-1.06984	-1.09657	-1.84845	-1.12833	-0.53578	0.0907558	-0.385382	-1.52708	0.00396356	-0.645734	-0.321384	0.674424	-1.29105	-1.43264	0.480733	1.39769	1.61197	-1.87566	0.691584	-1.8134	-0.115684	0.964722	0.385025	-0.652356	-2.08332	1.77249	1.70197	-0.192518	-2.17153	-1.01103	2.97269	-0.36511	-0.533715	-1.08635	0.290484	-0.859522	-2.75607	-1.5144	2.2573	1.61984	-1.16595	1.67194	2.57515	-1.09341	1.18385
1.76741	2.35874	-0.64956	-3.37387	-1.93058	-1.44382	-1.52978	-1.9565	-0.968192	-0.89594	0.605458	0.193296	-1.48833	0.297252	-0.342998	0.0179356	1.01381	-1.39693	-1.15757	0.633736	1.55315	1.1657	-1.95095	0.8237	-1.58494	0.0393744	0.462553	0.32718	-0.714965	-2.49464	2.00768	1.21287	0.376627	-2.24428	-1.08664	2.83928	-0.500615	-0.428864	-1.1006	0.105823	-0.901179	-2.67057	-1.26526	2.06702	2.42065	-1.4268	2.0783	3.00348	-1.36208	1.22377
2.11088	2.37155	-0.795349	-3.08755	-1.41227	-1.77144	-2.10918	-2.33413	-0.829239	-1.19882	0.999139	1.04086	-1.66858	1.4176	0.0890064	0.581299	1.67801	-1.09512	-1.07191	0.633529	1.60429	0.705907	-1.11144	1.12159	-1.46114	0.119011	0.273428	0.378726	-1.00043	-2.48507	1.58337	0.716673	-0.00849979	-2.55158	-1.40751	2.49682	-1.14463	-0.529785	-1.18793	-0.0863931	-0.725706	-2.51769	-1.27304	2.16063	2.9588	-1.27898	2.41107	3.52791	-1.1283	0.56242
2.20851	2.73431	-0.232168	-2.61141	-0.549662	-2.31413	-2.01276	-2.54588	-0.853629	-1.50917	1.0273	1.61571	-1.74858	1.75376	0.527658	0.737221	1.66846	-0.864452	-0.827504	0.361478	1.73519	0.694037	-0.799721	0.967567	-1.42664	0.0194814	1.0251	0.242399	-0.980318	-2.61012	0.944443	0.401613	-0.429987	-2.3752	-1.67207	2.79595	-0.705322	-0.423859	-1.04686	-0.193353	-0.631455	-2.19731	-1.18469	2.10476	3.38584	-1.04259	2.32672	3.99631	-1.01917	0.737838
2.46544	2.63861	0.0532891	-2.37843	-0.248337	-2.50379	-1.96352	-2.44168	-0.709176	-1.62372	0.896085	2.09451	-1.60171	1.12557	0.36733	0.887251	1.64586	-0.374921	-0.590912	0.264204	1.7443	0.924864	-0.664588	1.06527	-1.13047	0.25437	1.19444	0.0323894	-0.902785	-2.86374	0.677427	0.246309	-0.693791	-2.12792	-1.7841	2.29278	-0.640696	-0.243121	-1.09924	-0.762915	-0.566086	-2.09193	-0.661744	2.31204	3.51112	-1.33683	2.35755	4.34924	-1.16866	-0.222565
2.26249	2.82584	0.270852	-1.64067	0.903085	-2.09553	-2.04206	-1.67798	-0.677053	-1.58451	0.553719	1.83981	-1.73655	1.38848	0.316427	1.57338	1.19448	0.00332057	-0.874866	0.136056	2.21642	0.542791	-0.209282	0.961705	-0.92508	0.281862	1.70175	-0.0794754	-0.726742	-2.91167	0.131595	0.772972	-0.784215	-2.07611	-2.38841	1.4724	-0.480804	-0.0530862	-1.4021	-0.565768	-0.310373	-1.89761	-0.375957	2.29154	3.48831	-1.43348	2.57204	4.4114	-0.81923	0.021322
2.45534	2.06496	0.215103	-1.27669	0.933708	-1.6077	-1.831	-1.41502	-0.675703	-1.47035	0.380087	1.24323	-1.90041	0.839666	-0.100654	1.26871	1.07828	-0.167387	-0.926181	0.432213	3.06046	0.53328	-0.284044	0.615592	-0.531225	0.217336	1.22771	0.0582862	-0.142071	-2.99227	-0.349342	0.90332	-0.880186	-2.22049	-2.35425	1.30677	-0.738167	0.043712	-1.41058	-0.306701	0.221396	-1.84644	-0.081203	2.11526	3.29404	-1.07734	2.07334	4.29067	-0.285392	0.13544
2.22491	1.70621	0.0504694	-1.36357	1.74419	-0.971287	-1.49737	-0.0594902	-0.795015	-1.17775	-0.0883666	0.88292	-1.99986	0.486252	-0.0493667	1.33211	0.495666	-0.247949	-1.17346	0.642956	3.13737	0.241768	-0.198512	0.93596	-0.375915	0.00614252	1.19106	0.223246	0.26422	-2.80638	-0.318673	0.649766	-0.800627	-2.49342	-2.08727	1.76545	-0.213431	0.0258223	-1.05188	-0.362283	0.152994	-2.16758	0.0290602	1.66232	2.6319	-0.961973	1.63602	3.07132	-0.146017	1.07275
1.70614	1.54364	-0.378143	-1.36996	1.65815	-0.413829	-1.40444	-0.29699	-0.809756	-0.988676	-0.518101	0.805089	-2.15926	0.20303	-0.552732	0.930994	0.466901	-0.313967	-1.33463	0.644415	2.91997	0.234643	-0.435227	0.591522	-0.043338	-0.122703	0.971284	0.319143	0.177293	-2.64652	0.0494136	1.14985	-0.665788	-2.5453	-1.66222	2.04038	0.192362	-0.0318762	-0.90273	-0.419265	0.0918586	-2.07144	0.347503	0.886258	2.03211	-1.08014	1.3152	2.08911	-0.26425	1.47294
1.89863	1.59456	-1.79011	-1.00428	1.13139	-0.191624	-0.645097	-0.128173	-0.881965	-0.478882	-0.777003	0.121922	-2.07492	0.174405	-0.686302	0.863218	0.235407	-1.50379	-1.50414	1.30246	2.8218	0.194758	-0.821176	0.78169	-0.110279	-0.590139	0.613711	-0.0891653	0.255263	-2.55651	0.531477	1.01428	-0.115911	-2.48954	-1.49959	1.72949	-0.00250257	0.155591	-0.830372	-0.274298	-0.087631	-2.30484	0.368738	0.831064	1.75626	-0.837938	1.61819	1.98933	-0.445313	1.75936
1.98634	1.59045	-2.1299	-1.30125	0.13568	0.627861	-0.959236	0.274251	-1.09038	-0.390973	-0.751159	-0.0291858	-2.09369	0.39891	-0.669661	0.994639	0.307467	-1.54236	-1.52361	1.29677	2.38881	-0.193243	-1.45489	1.43494	0.0634617	-0.503235	0.654893	-0.435248	0.252183	-3.00337	0.463062	0.865824	-0.21241	-2.06893	-1.39633	2.68468	-0.554364	0.290826	-0.786032	-0.229296	-0.177372	-2.74892	0.17741	0.240321	1.09059	-0.826217	1.79912	1.99507	-0.170231	2.3387
2.14213	1.56946	-2.16554	-1.47379	-0.466467	0.133762	-1.28643	0.476942	-1.17296	-0.0730334	-0.555668	0.259045	-2.09179	0.676693	-1.01214	0.827705	0.449038	-1.57517	-1.54479	2.16573	2.16722	-0.502973	-1.72799	1.01341	0.712629	-0.0988449	0.905998	-0.381817	0.532571	-3.21103	0.756867	0.980712	0.156362	-2.13902	-1.33882	2.72533	-0.771208	0.164615	-0.49152	0.0104349	-0.289096	-3.20064	-0.0694145	0.579005	0.610629	-0.968529	2.17542	1.65328	-0.449053	2.54613
2.4024	1.4416	-2.11848	-1.37989	-0.489176	0.477382	-1.40078	0.249298	-1.15757	-0.247798	-0.299228	0.223401	-2.01754	1.43486	-0.973998	0.580388	0.926437	-1.851	-2.15701	2.18868	2.04844	0.0095003	-1.25396	0.785779	0.239899	-0.268169	1.18621	-1.14986	0.418754	-2.27339	0.896636	0.629375	-0.16502	-1.87947	-1.41103	3.26117	-0.969867	-0.289332	-0.422394	-0.36116	-0.703242	-3.43247	-0.151298	0.636888	0.604101	-0.630956	2.2563	1.77069	-0.396991	1.90689
2.91649	1.26426	-1.90935	-1.64395	-1.00982	0.0716309	-1.54566	0.712119	-1.29531	-0.19842	-0.129458	0.488521	-1.85061	1.49338	-0.964272	0.213964	1.4706	-2.0584	-1.68063	1.70119	1.45365	0.0942247	-1.42986	0.568396	-0.0815171	-0.411737	1.22427	-1.84786	0.377931	-2.00344	1.02983	0.528948	-0.1388	-1.76582	-1.66981	3.15032	-0.580098	-0.381434	-0.44028	-0.291713	-0.694797	-3.33491	-0.387965	1.0078	0.710335	-0.746051	1.94737	2.38332	-0.186181	1.64586
3.49742	0.731743	-1.57461	-1.73497	-1.23796	-0.727155	-2.02419	0.71537	-1.27742	-0.403785	0.222091	0.822075	-1.44837	1.29154	-0.636727	-0.115798	1.94784	-1.88519	-1.24356	1.26202	1.33982	0.773559	-1.55647	0.248136	-0.165066	-0.00471247	1.20618	-1.64689	0.202912	-1.92105	0.966246	0.345551	-0.177753	-2.00939	-1.79856	2.70048	-0.450088	-0.600388	-0.489245	-0.781198	-0.757306	-2.77846	-0.266227	1.47361	1.07165	-0.911841	1.835	2.64237	-0.627518	1.07856
3.1239	1.01781	-1.7898	-2.03271	-1.00728	-0.39002	-1.91838	0.716391	-1.16909	-0.809143	0.399264	1.37939	-1.29844	1.57717	-0.175831	0.00356632	2.08663	-1.3227	-1.25321	1.16004	1.439	0.893685	-0.989128	-0.371484	-0.523094	0.0470222	1.22975	-1.58295	0.243929	-1.3641	0.845555	0.592984	-0.448839	-2.03942	-2.13177	2.29927	-0.670512	-1.10527	-0.743373	-0.697173	-0.815021	-3.08147	-0.347017	1.04946	1.84947	-0.832176	2.24334	2.68225	-0.825062	0.688066
2.72297	1.09926	-1.55002	-2.13594	-0.635251	-0.195653	-1.62608	0.582328	-1.06567	-1.19329	0.553748	1.54654	-1.17774	1.34408	-0.409295	0.000844633	2.07682	-0.733733	-1.05324	1.25126	1.61488	0.745336	-1.02487	-0.689662	-0.603636	0.0147913	1.17058	-1.28211	0.476044	-0.831211	0.967684	0.160664	-1.03748	-2.21171	-2.03405	2.06595	-0.371885	-1.05764	-0.837234	-0.319678	-0.626518	-2.78127	-0.253354	0.865662	2.97083	-0.954523	2.04546	2.59631	-1.23809	0.564309
2.65854	1.50314	-1.45116	-2.09495	-0.478236	-0.330696	-1.08258	0.717519	-1.01711	-1.22132	0.269683	1.59525	-1.03084	1.30455	0.0954148	0.0360838	1.54983	-0.707189	-1.04071	1.43775	1.58429	0.853227	-0.661022	-0.31312	-0.510093	0.0301393	1.21208	-1.05114	0.186554	-0.515941	0.747782	-0.505744	-1.27795	-2.3499	-1.69562	2.66813	-0.278502	-1.21285	-0.804249	-0.360219	-0.556684	-2.68679	-0.123333	0.626036	3.18236	-1.02223	1.84424	2.3878	-1.75793	0.322071
1.91185	2.14835	-1.82148	-1.6584	-0.375051	-0.0813308	-0.763621	0.105998	-0.913995	-1.30295	0.270528	1.99599	-1.06979	1.19449	-0.0474529	0.207189	1.16991	-0.547392	-0.783187	1.38392	1.34272	0.652311	-0.679257	0.0939139	-0.613371	-0.216133	1.24003	-0.605876	-0.23196	-0.473477	0.448012	-0.165239	-1.31703	-2.19938	-1.52453	2.86687	-0.378074	-1.28593	-0.972736	0.0296645	-0.621065	-2.04511	0.167121	0.117652	3.67438	-1.28336	1.66972	2.78439	-1.62881	0.26534
2.60566	2.51557	-1.7206	-1.22663	-0.41949	-0.828039	0.0796638	-0.345287	-0.983282	-1.52173	0.073717	1.30306	-1.11504	0.795346	-0.571797	0.274112	0.938397	-0.873017	-0.80178	1.79657	1.54319	0.821657	-1.13512	0.524465	-0.420051	-0.605529	1.66831	-0.256946	-0.414555	-0.779896	-0.0831376	0.0987076	-1.20964	-2.51181	-1.21738	3.04031	-0.713438	-0.855861	-0.957942	0.536455	-0.480025	-1.31597	0.283237	0.656749	3.61109	-1.32613	1.4945	2.86272	-1.37937	0.414484
1.94973	2.69353	-1.50667	-1.42473	-0.200892	-0.743583	-0.214959	-1.04936	-1.12024	-1.17037	-0.290327	0.919818	-1.11999	0.795457	-0.614422	0.591017	0.435512	-0.645876	-0.624942	1.84715	1.35297	0.429299	-1.28398	1.1493	-0.134184	-0.584943	2.06094	-0.188187	-0.473537	-1.35476	-0.0251335	0.450255	-1.25654	-2.28813	-0.943879	3.17558	-0.837142	-0.750451	-1.00662	0.555403	-0.640771	-1.79335	0.162153	0.396531	3.32008	-1.63355	1.07441	2.75968	-0.868077	0.87158
1.62006	1.91623	-1.37344	-1.60704	0.0948435	-1.12308	-0.129849	-1.76086	-1.26042	-0.983631	-0.48715	0.79075	-1.67787	0.901571	-1.02987	0.335897	0.164338	-0.154601	-0.856672	2.12723	1.58572	0.287121	-0.926676	1.2866	0.682739	-0.6915	2.27644	-0.140255	-0.548867	-1.61743	-0.368249	0.842307	-0.833261	-2.40653	-1.13008	2.838	-0.772148	-0.605265	-1.03936	0.678208	-0.636497	-1.92892	0.357088	0.769231	3.10285	-1.73297	0.618582	2.9581	-0.682247	1.35635
2.05475	0.982794	-1.19211	-0.862626	0.26809	-1.0515	0.107688	-1.31367	-1.49301	-0.876689	-0.497049	0.251322	-1.72397	0.546437	-1.45903	-0.0633896	-0.0614268	-0.929494	-1.27944	1.43503	2.40734	0.837289	-0.746659	1.62173	0.910291	-0.665704	2.32576	-0.569342	-0.424727	-2.18749	-0.443395	0.414229	-0.435713	-2.22931	-1.07964	2.97485	-0.825268	-0.231844	-1.28242	0.412066	-0.717186	-2.05216	0.914183	0.756292	3.11664	-1.45306	0.142435	3.04203	-0.448809	1.81838
1.93374	-0.206246	-1.32214	-1.11831	0.0823333	-0.719032	-0.325424	-0.83027	-1.79272	-0.373434	-0.160266	0.628445	-1.79026	0.14129	-1.82782	-0.501786	0.222007	-0.720736	-0.589422	1.00109	2.20455	0.836987	-0.538349	2.03376	1.23475	-0.409381	2.48985	-0.845319	-0.413264	-2.77302	-0.26981	0.557001	-0.0324328	-2.21773	-1.13934	2.38416	-0.59058	-0.0565074	-1.33359	0.31316	-0.643887	-1.99064	0.639267	1.43852	2.97402	-1.1818	-0.156885	3.22418	-0.0871195	2.37749
2.14231	-1.05337	-1.31816	-1.24042	0.32192	-1.37388	-0.985772	-0.597473	-1.88727	-0.315051	0.270317	1.01959	-1.67328	-0.108571	-1.96507	-1.06837	0.162861	-0.688064	-0.0768711	0.669924	2.33026	1.00544	-0.350109	1.86321	1.54778	0.310554	2.43613	-0.652118	-0.75848	-2.9237	-0.252967	0.401118	0.0199407	-2.32912	-1.00412	2.45381	-0.0567963	0.0103168	-1.10963	-0.408955	-0.776574	-1.79746	0.644443	1.26346	2.75651	-0.957891	-0.315867	3.04775	-0.351666	1.79262
2.07127	-0.609264	-1.59465	-0.915573	-0.224171	-0.906565	-1.18345	-0.128163	-1.89353	-0.334994	0.498582	1.13363	-1.5774	-0.247638	-1.79116	-1.09856	0.34156	-0.984246	-0.0975116	0.459092	2.25911	1.10662	0.126578	1.03304	1.23902	-0.0271609	2.07724	-0.721925	-1.08754	-2.50233	0.0647381	0.663497	-0.123103	-2.073	-1.17032	2.84738	0.19196	-0.145464	-1.36819	-0.587898	-0.840457	-2.6216	0.81298	0.894972	2.69834	-0.768289	0.300301	3.01543	-0.739038	1.22225
2.05882	-0.905973	-1.66911	-0.450345	0.346411	-0.496026	-2.30645	0.0639895	-1.94303	-0.323717	0.763075	1.06052	-1.306	-0.0074308	-2.09989	-0.923536	0.784887	-1.75543	0.162826	-0.00205761	2.34101	0.845962	-0.408635	0.783485	1.01688	0.201651	1.38269	-0.578557	-1.18339	-1.91679	0.466553	-0.387793	-0.396476	-2.05541	-1.32978	2.79399	0.18348	0.329411	-1.64041	-0.558401	-0.82294	-2.97783	0.517589	0.996172	2.98865	-0.989925	0.678295	3.75639	-1.20011	1.03157
2.24202	-0.564371	-1.70165	-0.457105	0.777344	-0.562992	-2.78641	0.459868	-1.90775	-0.261788	0.771607	1.04686	-0.883507	0.460912	-2.10139	-1.05777	1.34649	-2.64179	0.390758	0.633135	1.98978	0.415665	-1.15414	0.965413	0.739823	0.625672	0.357653	0.180915	-1.4558	-1.39255	0.599688	-0.544865	-0.2538	-2.11214	-1.03828	2.92588	-0.280687	0.280899	-1.47442	-0.328171	-0.742856	-2.92135	0.471296	1.10246	2.58456	-1.07715	0.8678	3.70987	-1.43297	0.707928
1.72137	-0.138718	-2.37467	-0.602176	1.14051	-0.498635	-2.83264	0.605864	-1.76299	-0.441567	0.890119	1.14508	-0.572209	1.23563	-2.11737	-0.564482	1.73964	-3.28759	0.419882	0.586463	1.40256	-0.161817	-1.31444	0.862244	-0.0374518	0.526645	0.221303	0.355839	-1.46411	-1.32755	1.2269	-0.671048	-0.365761	-2.2014	-1.1627	3.06373	-0.156655	0.173953	-1.55078	0.117077	-1.10945	-2.78346	0.610197	1.20643	2.44839	-1.25603	1.06165	3.74377	-1.45532	0.667073
1.94876	0.341003	-1.36427	-0.265399	1.59534	-0.688941	-2.60401	0.301391	-1.53213	-0.862985	0.804459	0.512184	-0.369131	1.56878	-2.04305	-0.176885	1.9285	-3.10075	-0.0693754	0.914787	0.90134	0.151396	-1.73289	0.411842	-0.421406	0.362724	0.109854	0.295676	-1.39102	-1.55506	1.47216	-0.716945	-0.469807	-2.41129	-1.1462	2.89246	-0.670812	0.370564	-1.38713	0.864575	-1.18254	-1.92465	0.526072	1.17111	2.16028	-1.43825	1.09525	3.3007	-1.08796	0.753664
1.22188	0.408749	-2.23796	-0.455077	2.09919	-0.242342	-2.24382	0.24553	-1.26324	-0.740139	0.58925	0.167065	-0.304051	2.10867	-1.61173	0.198738	1.77227	-3.10274	-0.373146	1.39754	0.494755	0.563715	-1.77687	0.609436	-0.742272	0.0814286	-0.595459	0.264414	-0.862404	-1.78876	2.1457	-1.06832	-0.413914	-2.33586	-1.05698	2.27951	-0.18431	0.267672	-1.27618	0.864457	-1.10887	-2.22088	0.628034	0.954051	2.75189	-1.93195	1.05987	3.27256	-0.875501	0.412945
0.720847	-0.261529	-2.44242	-0.314763	1.69298	0.137744	-1.86585	0.0220951	-1.26953	-0.808602	0.515233	0.672285	-0.785278	2.07709	-1.57807	0.746506	1.38658	-2.1555	-0.584972	1.59886	0.582741	0.531136	-1.61698	0.811599	-0.42218	-0.381694	-1.08816	0.0572352	-0.426071	-2.21011	1.39082	-0.972634	-0.642765	-2.4347	-1.43715	2.03416	0.241654	0.226713	-1.41806	0.950657	-0.944872	-1.50163	0.928643	0.845592	3.21801	-1.92966	0.791805	3.15573	-0.892487	0.119553
0.715674	-0.305712	-2.45191	0.258543	1.65496	-0.2112	-1.13923	0.0360706	-1.39445	-0.862769	0.299003	0.495295	-0.733403	1.34235	-1.38225	0.487394	1.0928	-2.23342	-0.894179	0.753425	1.04209	1.28549	-1.55984	0.929446	-0.460814	-0.599026	-0.393609	-0.112887	0.120251	-3.02281	1.01136	-1.0059	-1.18121	-2.05381	-1.48893	1.74366	0.0196746	0.208271	-1.37179	1.1435	-0.581578	-1.14409	1.43929	0.807501	3.20226	-1.83601	0.735484	2.93016	-0.577236	0.647649
0.619557	0.178975	-2.59903	0.0230644	1.50494	0.364989	-1.17262	-0.471712	-1.45684	-0.992469	0.304651	0.551926	-0.729471	0.982204	-1.40045	0.155074	0.74006	-1.07885	-0.721228	0.414785	1.01229	1.50663	-1.16582	1.57633	-0.247242	-0.702597	0.315212	-0.318645	0.027656	-2.92702	0.832521	-0.545355	-1.28703	-1.67653	-1.28393	1.243	-0.0877879	0.00421974	-0.947179	0.781413	-0.747793	-1.13008	1.26003	0.768896	3.07365	-1.33982	0.488203	2.64194	-0.362402	1.14767
0.588804	0.491548	-2.27483	-0.307481	1.28102	0.237293	-0.685288	-0.357037	-1.55606	-1.12103	0.398374	0.308999	-0.912551	0.608351	-1.01261	0.305037	-0.0426844	-0.592304	-0.630893	-0.240639	1.48449	1.94526	-0.620039	1.92486	0.0346973	-0.754725	0.34671	-0.491373	-0.109298	-3.16806	0.336847	-0.291824	-1.1944	-1.90115	-1.30732	1.77559	0.178248	0.244916	-0.770936	0.554621	-0.384863	-1.12798	1.19987	0.169194	3.04155	-1.12014	0.259948	2.02963	-0.558876	1.27561
0.914911	1.09645	-2.19526	0.750218	0.129704	0.789755	-0.773289	-0.153849	-1.74854	-0.970436	0.161474	-0.235653	-0.871824	-0.00273132	-0.713469	0.0997054	0.144056	-1.10973	-0.888425	-0.286605	1.57222	2.02769	-0.453826	1.92615	0.224243	-1.00481	0.491633	-0.723258	-0.218733	-3.01671	0.212521	-0.192579	-1.00144	-1.88975	-1.24484	2.23863	0.240338	0.340595	-0.962442	0.220861	-0.363171	-1.24529	1.32348	0.412385	2.68047	-0.79694	0.434764	2.32514	-0.689478	1.21611
1.08651	0.866148	-1.97475	0.601547	-0.149417	0.851616	-1.92722	-0.291868	-2.0336	-0.578788	0.0851653	-0.0816855	-0.778433	-0.0434354	-0.696799	-0.264617	0.267014	-1.28683	-0.651133	-0.823227	1.54321	2.04836	-0.736344	2.00606	0.226537	-0.522274	-0.45245	-0.766874	-0.113784	-2.69497	0.575599	-0.442806	-1.06276	-1.62928	-1.41824	2.1266	-0.220227	0.582139	-0.870746	-0.0140823	-0.51407	-1.70605	1.01888	0.569388	2.53977	-0.817939	0.798235	3.2757	-0.547697	1.63606
1.02778	1.5079	-1.90011	-0.270861	0.0224176	0.363069	-2.41203	-0.468208	-2.12418	-0.37395	0.184992	-0.0293199	-0.793748	-0.148947	-1.07844	-0.614426	0.170223	-1.85689	-0.144581	-0.414888	0.983846	1.50455	-0.794421	1.95124	0.552702	-0.319348	-0.387591	-0.230401	-0.504604	-2.09189	0.614669	-0.0714401	-0.773832	-1.46204	-1.27792	2.64592	-0.0269943	0.392949	-0.771662	0.191804	-0.738127	-2.02401	0.931424	0.625966	2.00197	-0.989672	0.489112	2.95221	-0.78357	1.93298
0.830301	2.11774	-1.78248	-0.798991	-0.178177	-0.0416023	-2.34096	-0.530969	-2.1484	-0.212408	0.400067	-0.205116	-0.719425	-0.314645	-0.853092	-0.351791	0.229911	-2.52918	-0.0806344	-0.508617	0.826489	1.07858	-0.465254	1.62797	0.235467	-0.466611	0.302917	-0.755612	-0.778192	-2.02783	0.837122	-0.0886397	-0.867854	-1.62914	-1.56214	2.8121	0.233953	0.527942	-0.961403	0.410848	-0.976918	-2.11372	0.996424	0.848818	1.73445	-0.774798	0.654603	3.02941	-0.505274	2.02666
0.700561	2.1604	-1.11562	-0.836565	-0.359101	0.311875	-2.54862	-0.454143	-1.95028	-0.304884	0.601568	-0.0386992	-0.679728	-0.648328	-0.604675	-0.647291	0.303241	-2.80311	-0.181999	-0.521356	0.353437	1.19658	-1.084	1.34629	0.425465	-0.477743	0.423004	-0.637466	-0.890262	-2.41234	0.853368	-0.525732	-0.579074	-1.51753	-1.6162	2.87148	-0.0753373	0.861058	-0.943939	0.583476	-0.804448	-1.52192	0.969696	0.382302	2.07994	-1.05361	0.861194	3.1341	-0.105055	1.86176
0.241593	2.46081	-1.98531	-0.914636	0.0264871	0.640751	-2.34837	-0.284075	-1.76898	-0.349154	0.778599	0.191245	-0.499063	-0.825551	-0.697328	-0.343504	0.468198	-2.78659	-0.149019	-0.00441308	0.06537	0.939052	-1.527	0.878386	0.0137222	-0.344515	0.152068	-0.0598493	-0.784216	-2.3541	0.738839	-0.841739	-0.478806	-2.01404	-1.52668	3.50714	0.384283	0.946607	-0.85058	0.747412	-0.57525	-1.42266	1.01495	0.666765	2.55795	-1.49133	1.24954	2.87553	-0.0615453	0.926059
-0.0372577	2.40444	-2.02259	-1.22102	-0.494944	0.990305	-2.6748	-0.134959	-1.79003	-0.6075	0.677223	0.580419	-0.509475	-0.885673	-0.923566	0.197046	0.865217	-2.8056	-0.211377	0.363942	0.236945	0.579713	-1.4177	0.412374	-0.517266	-0.729794	0.183117	-0.0847638	-0.701545	-2.66486	0.173746	-0.637251	-0.61214	-2.03054	-1.98019	3.39104	0.627791	0.561022	-0.915389	0.742215	-0.597661	-1.23891	0.960169	0.639289	2.28425	-1.7906	1.22198	2.8123	-0.224802	0.168517
-0.218369	2.68621	-2.01302	-1.52293	-0.288438	0.854373	-2.82316	-0.222092	-1.79807	-0.979996	0.0688375	0.144431	-0.3946	-0.894646	-0.882425	0.1089	1.08723	-3.02759	-0.69147	0.105484	0.0363586	0.570638	-1.47849	-0.291383	-1.14769	-0.816217	1.03914	-0.0195469	-0.674912	-2.67386	0.0374734	-0.841432	-0.979665	-2.32473	-1.92693	3.18838	0.341407	0.690447	-0.822141	1.09743	-0.407194	-1.23409	1.24164	0.639551	2.77395	-1.96737	1.57128	2.42836	0.09117	0.23509
-0.0402121	2.63785	-2.12561	-1.91268	0.0283473	1.2188	-2.35615	-0.222533	-1.67286	-1.10066	-0.15099	-0.0091226	-0.207719	-0.594269	-0.631356	0.28624	0.887793	-2.88185	-0.956503	0.318119	-0.0436426	0.419892	-1.14749	-0.404174	-1.39728	-0.496278	0.710579	-0.10831	-0.619024	-2.28263	0.0327134	-1.06244	-0.880014	-3.01094	-1.62357	2.32134	0.194891	0.835357	-0.839738	0.99036	-0.310348	-1.17727	1.13874	0.442763	3.19785	-1.91514	1.29106	2.20952	-0.00320644	0.242889
0.100542	2.05907	-2.18537	-1.72105	0.288531	1.48116	-1.53987	-0.1409	-1.75702	-0.999047	-0.227864	-0.227614	-0.545159	-0.372643	-0.267901	0.730216	0.938788	-2.52809	-1.08446	0.447667	0.0229307	0.409688	-0.879526	-0.411259	-1.68151	-0.420141	0.476347	-0.44628	-0.517643	-2.5199	-0.154523	-0.310639	-0.685284	-3.43938	-1.80935	2.31776	-0.21494	1.02957	-1.25217	1.47925	0.273835	-1.103	1.05124	0.525518	3.63733	-1.82691	1.496	1.64049	-0.239698	-0.088776
0.908865	2.04442	-1.91472	-1.1758	0.609356	1.25742	-1.59782	-0.126625	-1.77133	-0.867192	-0.285451	-0.550448	-0.529066	-0.377706	-0.2001	0.361674	1.37178	-2.66487	-1.45808	1.12739	-0.162095	0.347447	-0.651083	-0.515604	-1.7176	-0.127801	0.370987	-0.452041	-0.110629	-2.66269	-0.169603	-0.163468	-0.673912	-3.56513	-1.84777	2.27106	-0.618569	1.12443	-1.42672	1.35019	0.350089	-1.08231	1.03528	0.539035	4.02601	-1.53176	1.46568	2.12274	-0.292858	-0.195846
1.24272	1.93816	-1.57148	-1.59906	1.17399	0.844654	-1.67011	-0.66254	-1.76758	-0.872975	-0.185476	-0.389285	-0.622679	-0.496447	-0.517406	0.283073	0.880965	-2.57266	-1.58063	0.701561	-0.291252	0.626568	-0.343102	-0.532187	-1.92213	-0.0316766	-0.290512	-0.498645	0.030365	-2.68968	0.332208	0.632231	-1.01056	-2.98611	-2.26181	2.13001	-1.35414	1.00562	-1.26823	1.23996	0.0506855	-1.74585	0.950279	0.319194	3.76961	-1.45163	1.32242	2.15442	-0.54442	-0.147587
1.59876	1.23725	-1.68969	-1.93008	1.30048	0.307586	-1.66042	-0.666993	-1.80371	-0.927599	0.196669	-0.805561	-0.820269	-0.469258	-0.685627	0.328885	0.648715	-2.81183	-1.15272	0.905643	-0.0752954	0.326907	0.21773	-0.283609	-1.2636	0.136257	0.381299	-0.582113	-0.426964	-2.42094	0.0205141	1.07712	-1.05809	-2.65434	-2.48678	2.43159	-1.2329	0.940736	-1.65898	1.09508	-0.291511	-1.96934	1.03134	0.353041	3.16422	-1.3232	0.778511	2.23368	-0.631964	-0.0410439
2.05974	1.584	-1.4815	-1.09672	0.922458	0.122721	-1.4232	-0.546299	-1.86885	-1.05811	0.417016	-0.509688	-1.0124	-0.860035	-0.353555	0.410242	0.756743	-3.38007	-1.05994	0.457206	0.572433	0.69226	0.523485	0.0407648	-0.970939	-0.201555	0.765921	-1.23071	-0.807019	-2.26684	-0.167215	1.60151	-1.21837	-2.41198	-2.56157	1.96467	-1.69031	1.10748	-1.62236	1.20239	-0.317127	-1.50015	1.18694	0.0831423	2.78251	-0.831489	0.687623	2.26399	-0.483133	-0.178807
2.20605	1.34016	-1.49045	-0.948505	0.359198	0.372163	-1.65796	-0.123414	-1.78778	-1.21628	0.689698	-0.0115094	-0.942665	-1.21591	-0.433599	-0.234876	1.02567	-3.3322	-1.04576	0.0124087	0.611646	0.810973	0.249165	0.228365	-0.744267	-0.332379	0.91074	-0.863119	-0.897457	-1.86498	-0.0845813	1.64108	-1.00838	-1.82794	-2.23431	2.33221	-2.04109	1.13623	-1.33737	0.350549	-0.304742	-1.16124	0.904218	-0.0998758	2.23677	-0.707082	0.8816	2.48719	-0.589341	-0.121572
2.65605	1.97688	-1.39661	-0.490691	0.37827	0.572429	-1.90462	0.302036	-1.79676	-1.28959	0.617392	0.0467117	-0.629437	-1.12116	-0.60775	0.288769	0.835657	-2.74692	-0.697752	0.0619871	0.905787	0.260471	0.513223	0.0100524	-0.541801	-0.0178306	1.42571	-0.693391	-1.06991	-2.01019	0.00578089	2.07306	-0.817785	-1.67661	-2.05135	2.83381	-2.03752	0.923124	-1.03532	0.219458	-0.484715	-1.05339	0.36052	0.393141	1.93797	-0.618821	0.855461	2.26224	-0.795933	0.188744
2.48485	2.26089	-1.15855	-0.471696	-0.0129167	0.392337	-1.90175	0.615766	-1.8044	-1.29804	0.637266	0.0253035	-0.350215	-1.36315	-0.731658	0.235862	0.982864	-2.59137	-0.801081	-0.305333	1.16251	0.54098	0.606369	0.266294	-0.919393	0.164751	1.51792	-0.786844	-0.841533	-1.99551	0.467627	1.96366	-0.872994	-1.28742	-2.02746	2.44033	-1.96206	0.467033	-0.993344	-0.312515	-0.514966	-1.08667	-0.215785	0.148379	1.82271	-0.621725	0.929664	1.98106	-1.11902	0.109601
2.47954	1.92079	-1.11048	-0.52309	0.0139186	0.332652	-2.28062	1.21303	-1.87173	-1.3586	0.248209	0.284672	-0.313278	-1.32651	-0.618824	0.590441	0.8937	-2.39387	-0.703267	-1.19444	0.658649	0.263018	0.386413	0.296933	-1.18321	0.181416	1.33731	-1.11567	-0.88221	-1.74444	0.673287	1.4234	-0.511753	-1.5962	-1.89332	2.66115	-1.82943	0.504122	-0.962459	-0.579878	-0.328818	-0.835219	-0.556076	0.142915	2.63092	-0.719369	0.72773	1.40124	-1.11298	0.263336
2.62081	2.03487	-1.12172	-1.08048	-0.107176	0.129082	-1.53038	1.73155	-1.81861	-1.13283	0.0235152	0.226028	-0.132795	-0.920352	-0.558829	0.631348	0.773304	-2.61187	-0.722924	-1.04151	0.178386	0.285338	-0.059465	0.1454	-1.21855	0.575285	0.636727	-0.985407	-0.820243	-1.56818	0.512903	1.28644	-0.195337	-2.30848	-1.76072	2.22175	-1.6599	0.0657356	-0.992889	-0.568573	0.0302578	-0.479421	-0.934821	0.127847	3.01795	-0.706198	0.973468	1.41349	-1.15951	0.384702
2.39393	2.09075	-1.04559	-1.02545	0.219369	-0.496204	-1.25691	1.8929	-1.89735	-1.26859	-0.16881	-0.166084	-0.168758	-0.980987	-0.735522	0.700896	1.21188	-2.22412	-0.475204	-0.799622	-0.0608587	0.300424	-0.268681	0.637267	-1.49973	0.185346	0.506311	-1.10037	-0.879926	-1.77985	0.34154	1.91622	-0.357309	-2.51605	-1.84925	1.82007	-1.71967	-0.257945	-1.27373	-0.315823	0.0352177	-0.577251	-1.09109	0.276422	3.66699	-0.784496	1.40884	1.14548	-1.09742	0.443311
2.47727	1.96229	-0.605175	-1.70382	0.988963	-0.475349	-1.00668	1.92419	-1.8176	-1.32654	-0.390823	0.0354558	-0.11368	-0.795678	-0.202477	0.829009	1.10746	-1.88145	-0.555277	0.0939568	-0.295684	0.216694	-0.484077	0.572937	-1.7352	-0.0549173	0.282597	-1.09622	-0.534122	-2.01197	0.450363	1.73943	-0.655754	-2.83472	-1.92945	2.06528	-1.4555	-0.0578883	-1.22067	-0.207082	0.433811	-0.483493	-1.02385	0.748956	4.21562	-0.74851	1.16649	1.54018	-1.23187	1.00721
2.05605	2.0738	-0.905294	-2.16267	1.8703	-0.877752	-0.630884	1.87618	-1.6746	-1.53307	-0.546428	0.248221	0.00448559	-0.290944	0.00626307	0.901355	0.89261	-1.85099	-0.323506	0.0226681	-0.600149	0.249388	-0.691891	0.90215	-1.94426	-0.265598	-0.211072	-0.920951	-0.406185	-2.54623	0.505137	2.21846	-1.04035	-2.879	-1.97708	2.31437	-1.17094	-0.029948	-1.51699	-0.310974	0.470477	-0.615979	-0.540038	0.772998	3.97845	-0.861564	1.22109	1.44561	-1.33373	1.41853
1.75261	0.957012	-1.12247	-2.75547	2.33661	-0.629551	-1.01649	2.32219	-1.78108	-1.61296	-0.379832	0.0300464	-0.234413	0.284857	0.150818	1.28869	0.8279	-1.3557	0.0124073	-0.0464024	-0.348152	0.0987423	-0.491671	1.43386	-1.70342	-0.139532	-0.0661569	-0.973072	-0.464612	-2.43787	-0.023013	2.55227	-1.41989	-2.70679	-1.91466	2.47763	-0.747518	-0.01949	-1.7856	-0.589548	0.695356	-0.560246	-0.0931321	0.924868	4.43126	-0.841492	1.11664	1.86266	-0.873141	1.72217
1.75096	0.750723	-1.17992	-2.48239	2.05642	-0.520153	-0.794495	1.97408	-1.8985	-1.60402	-0.403862	0.463358	-0.448919	0.566651	0.112516	1.11712	0.802916	-1.63145	-0.194358	0.103732	0.351824	0.881926	-0.487214	1.62037	-1.62245	-0.557773	0.268236	-1.26756	-0.624571	-2.15664	-0.618543	2.47003	-1.44795	-2.7996	-1.73076	2.39041	-0.725645	-0.0328	-1.50986	-0.266103	1.07954	-0.645495	0.401436	0.886393	4.46553	-1.06852	1.14092	2.26989	-0.617995	1.43018
1.56881	0.480895	-1.08273	-2.5052	2.11048	0.0581864	-0.857528	1.59778	-1.92263	-1.31186	-0.0445406	0.846701	-0.582206	0.564085	0.160116	1.3221	0.576726	-1.57213	-0.628384	0.665555	0.550125	0.362824	-0.232435	1.40903	-1.6908	-0.687002	0.485143	-1.11982	-0.592921	-1.95966	-0.700511	2.38452	-1.7315	-2.27062	-1.73373	2.63672	-0.978557	-0.112542	-1.08523	-0.728266	1.03814	-1.33972	0.790104	0.947965	4.0126	-0.832895	1.12311	2.46094	-0.456752	1.54069
1.41493	0.671756	-1.27133	-2.34754	2.44062	1.00893	-0.949952	0.9462	-2.05251	-0.968993	0.17014	1.23597	-0.671899	0.915455	0.00928293	1.70499	-0.0705903	-1.31211	-0.391389	0.600218	0.765443	0.32812	0.552596	0.95318	-1.18701	-0.253751	0.917956	-1.10958	-0.796417	-2.31787	-0.673195	2.46503	-1.89007	-2.10767	-1.94241	2.98542	-0.819103	-0.214718	-0.984688	-0.823276	0.505613	-1.84982	0.957455	0.907099	3.68388	-1.03907	1.11637	2.26375	-0.482215	1.82025
0.763382	0.263801	-1.34455	-1.98363	2.08204	1.79719	-0.90583	0.719921	-2.11077	-0.693891	0.6064	1.37689	-0.587107	0.534391	-0.14693	1.34541	-0.111455	-1.51175	-0.521798	0.211178	1.01543	0.387423	0.242701	1.09829	-1.29668	0.280257	0.769836	-1.13444	-0.685169	-2.23596	-0.200909	1.69391	-1.80681	-1.6768	-2.00164	2.37971	-1.02691	-0.0457693	-1.00996	-0.806052	0.588084	-2.10277	0.794643	0.423167	4.1762	-1.34024	0.976185	1.82282	-0.315146	1.28132
0.652595	0.152644	-1.87508	-1.97944	1.61343	2.62306	-1.55734	0.623516	-2.23369	-0.675897	0.704552	1.3796	-0.93892	0.919245	-0.227097	1.13989	-0.204524	-2.09163	-0.406913	-0.438707	0.801234	0.142812	0.024287	0.860452	-1.22062	0.305405	0.267912	-1.21813	-0.839246	-1.99731	-0.0649098	1.40257	-1.29175	-1.19623	-1.86093	2.67655	-1.46082	-0.0860957	-0.88335	-0.792058	0.276601	-2.28907	0.600074	0.136744	4.33649	-1.18929	0.660233	1.77186	-0.356774	0.731375
0.956284	0.0739197	-1.71284	-2.92591	1.09939	2.27887	-1.71165	0.2844	-2.23894	-0.448131	0.689867	0.86527	-0.916755	0.736999	-0.11126	1.16091	0.202662	-2.51927	-0.508148	-0.249027	0.280005	0.45471	-0.290311	0.390024	-0.574721	0.443604	0.284848	-0.67839	-1.04041	-1.90313	-0.309094	1.25322	-1.00782	-1.57538	-1.73458	2.50552	-1.2638	-0.552116	-0.932316	-0.840649	0.176454	-2.75177	0.348187	-0.281449	4.34935	-1.2522	0.784216	1.66237	-0.620892	0.560321
0.882771	0.313457	-1.32974	-2.50243	0.48288	2.1166	-1.18498	-0.0527309	-2.20022	-0.636921	0.62081	0.429824	-0.725359	0.0491583	0.0869638	0.777114	0.841503	-2.84528	-0.755092	-0.13735	0.0186811	0.429771	0.0319341	0.630407	-0.939845	0.444721	0.734759	-0.494608	-1.2468	-1.35326	-0.279293	1.34367	-0.965273	-1.70652	-1.82988	2.20821	-1.14688	-0.628573	-1.18033	-0.861164	-0.0784773	-2.59561	-0.0569575	-0.532088	4.70677	-1.03036	0.718804	1.40473	-0.841406	0.23142
1.08383	0.298949	-1.34866	-2.62168	0.234776	1.68033	-1.02172	0.253461	-2.01276	-0.911813	0.232888	0.621374	-0.828764	-0.213649	1.04095	0.23875	1.06145	-2.51283	-0.435627	-0.0108383	-0.483646	0.280897	-0.421644	0.736671	-1.01786	0.594045	0.421489	-0.966892	-0.950121	-1.35499	-0.000747106	1.31137	-0.910738	-2.00074	-2.11839	2.73742	-0.547242	-0.462223	-1.39032	-0.592214	0.0510488	-2.36604	-0.106004	-0.417842	4.29143	-0.965489	0.653031	1.81654	-0.803206	0.414087
1.30769	1.01322	-1.67618	-2.87054	0.542675	0.751234	-0.948002	0.663222	-1.81731	-1.47375	0.074873	-0.235016	-0.63479	0.129134	0.903156	-0.547061	1.36533	-2.42257	0.218261	0.135245	-1.19448	0.177855	-0.898838	0.811007	-1.13052	0.575724	0.759325	-1.15151	-1.13442	-1.33446	-0.100868	1.6006	-0.742259	-2.25993	-2.15929	2.75525	0.000184833	-0.598611	-1.77467	-0.134228	0.00146323	-2.20401	-0.159417	-0.73598	4.81059	-0.905677	1.15008	1.441	-0.844396	1.09504
1.3832	1.4752	-1.19106	-3.21156	0.872297	0.476831	-1.30036	0.734191	-1.67774	-1.74965	0.135453	-0.563205	-0.930049	0.0949312	0.375741	-0.268869	1.37276	-2.38533	0.489753	0.0593935	-1.37493	-0.164587	-1.03468	1.11164	-1.59629	0.623049	1.60293	-1.15108	-1.04505	-0.451002	-0.220999	1.57676	-1.00729	-2.321	-2.30397	2.46156	-0.00996394	-0.763668	-1.62467	-0.135685	-0.00272557	-2.09615	-0.207482	-0.59908	5.52452	-0.538588	1.18454	1.7682	-0.680352	1.1123
1.32721	1.71116	-1.30506	-2.80391	0.831865	-0.198258	-1.08908	1.0636	-1.50481	-1.93559	-0.225012	-0.593826	-0.732096	0.181201	0.175615	-0.467175	1.55989	-1.92311	0.345809	0.981277	-1.08806	-0.0747413	-1.39008	0.708908	-1.71556	0.269312	2.75066	-1.28814	-1.32129	-0.512996	-0.724242	0.693139	-1.02475	-2.75664	-2.56494	1.89268	-0.0776878	-0.772848	-1.55549	0.202607	0.270224	-1.70631	0.260989	-0.296543	4.86132	-0.478797	1.07688	2.25976	-0.489947	0.953166
1.13449	2.36767	-1.68581	-2.03254	1.45899	-0.744684	-0.816184	1.34184	-1.33835	-2.07911	-0.119478	-0.381126	-0.753526	0.180481	-0.329293	-0.243478	1.25269	-1.87746	0.457448	1.40725	-0.858207	-0.0773514	-1.3437	0.477258	-1.85221	0.158368	2.31305	-1.3092	-1.06396	-0.837343	-0.706372	0.179545	-1.40091	-3.06073	-2.81216	1.47161	0.0182024	-0.871325	-1.2864	0.382378	0.276288	-1.83718	0.702467	0.137721	4.15327	-0.167254	0.972967	1.56391	-0.376987	1.40974
0.760782	2.48044	-2.33953	-1.58292	2.20538	-0.0836675	-1.41653	1.48128	-1.23323	-1.97945	-0.319276	-0.135477	-0.882094	0.48566	-1.23159	0.262688	0.707622	-0.895485	0.787599	1.67854	-0.657412	-0.247901	-1.01818	0.432468	-1.76819	-0.0294739	1.83761	-1.34984	-1.28513	-1.48754	-1.0826	0.445376	-1.27857	-3.42402	-2.88785	0.873394	-0.00376905	-0.712964	-1.20592	0.577501	0.528413	-1.94813	0.861861	0.398331	3.93655	-0.18991	1.16883	1.06719	-0.0470158	1.36144
0.584712	2.33289	-2.3912	-1.31366	2.3083	0.382934	-1.70376	1.22182	-1.21868	-1.96359	-0.466742	-0.535483	-0.915012	0.412557	-1.70722	0.499658	0.613357	-0.919859	1.11134	2.21769	0.166635	-0.285957	-1.48061	0.397646	-1.89853	-0.172181	1.56171	-1.42958	-0.829904	-2.17345	-1.22496	0.461991	-1.28367	-3.1995	-2.53662	-0.0543138	-0.513642	-0.643405	-1.18932	1.1412	1.35335	-1.65731	0.630317	0.844872	4.25272	-0.465864	0.963342	1.21324	0.0610796	1.17381
0.921282	2.59253	-3.03576	-1.23936	2.0984	0.843363	-2.02611	0.446784	-1.25478	-1.84074	-0.353978	-0.525113	-0.825259	0.401932	-1.75063	0.658461	-0.573326	-0.733374	1.18981	2.03175	0.470987	0.0713	-1.28915	0.531968	-1.85806	-0.492207	0.536435	-1.18024	-0.311619	-2.30566	-0.768882	0.674593	-1.25853	-2.87117	-2.4959	0.14473	-0.259204	-0.922307	-1.19331	0.808483	1.01765	-1.95401	0.848225	0.881116	3.63497	-0.388615	0.841515	1.59958	0.176981	1.02677
1.48296	2.34419	-3.14739	-1.41636	2.39473	0.197716	-1.83608	0.479628	-1.38228	-1.2555	-0.408133	-0.223328	-0.874691	-0.160883	-1.67814	1.13207	-0.799064	-0.273253	1.01436	1.9643	0.118549	0.176309	-0.619178	0.804498	-1.09954	-0.987136	-0.336011	-1.03131	-0.32263	-2.54861	-0.814907	0.913118	-1.11918	-3.20183	-2.89455	0.60757	-0.0176969	-1.1825	-1.57751	0.333062	1.44367	-2.1275	0.806217	0.579824	3.21009	-0.660214	0.666944	1.62041	0.218153	1.13596
1.39041	1.82389	-2.97954	-1.36874	1.47543	0.590959	-0.840046	0.227209	-1.59812	-0.853023	-0.321469	-0.122474	-0.815671	-0.734021	-1.47859	0.829376	-1.09863	-1.07021	0.340066	1.73743	0.624862	0.634307	-0.0205179	0.945687	-1.14034	-0.641472	-0.993814	-1.08492	-0.00832201	-2.14375	-0.875277	1.31855	-0.904852	-2.77158	-2.98982	0.530204	-0.0843715	-1.12449	-1.89594	0.119735	1.45282	-1.89089	0.524182	1.00111	3.03247	-0.237626	0.71712	1.68731	0.423742	0.455709
1.41713	1.35906	-3.1153	-2.2276	0.91398	0.55588	-0.902051	0.718435	-1.72728	-0.636673	-0.411648	-0.0392345	-1.01758	-1.17301	-0.872995	0.671151	-1.3699	-1.7823	0.564807	1.37837	0.426232	0.595549	-0.212456	1.31006	-1.00621	-0.374957	-2.06406	-1.38401	0.0138142	-2.14764	-0.570606	1.7498	-0.987584	-2.3016	-3.05698	1.09076	-0.247793	-1.16194	-1.99261	0.180927	1.28411	-1.63194	0.358287	1.46894	2.42245	-0.419953	1.0068	1.93933	0.63543	0.386
1.93063	1.33909	-3.44049	-2.77787	0.760593	0.317515	-0.946065	0.629707	-1.90031	-0.72282	-0.470789	-0.232366	-0.949947	-1.0354	-0.598513	0.171133	-1.2552	-2.92077	0.43302	1.71517	0.194122	0.796563	-0.266516	1.49705	-0.639006	-0.196073	-1.8642	-1.3292	-0.0171934	-1.70027	-0.288981	1.76773	-0.631249	-1.92656	-3.04978	1.50751	-0.158233	-0.950772	-2.01213	0.354417	0.992912	-1.50449	0.184698	1.62476	2.75655	-0.595887	0.845532	1.33733	0.218055	0.230514
1.7672	1.46537	-2.56103	-2.96907	0.599525	0.023851	-0.952397	0.810901	-1.9479	-0.387493	-0.020717	0.565204	-1.06294	-1.146	0.226644	0.204846	-1.1371	-3.78103	0.486688	1.28737	0.164884	0.512726	-0.383887	1.73309	-0.889644	0.0767127	-1.0902	-1.26866	-0.188063	-1.25291	-0.158739	1.5206	-0.652256	-1.5748	-3.08446	2.04099	-0.360352	-0.948876	-1.86573	-0.0825842	0.555121	-1.15243	0.285028	1.96737	2.87264	-0.275623	0.837586	1.49822	-0.294842	-0.140837
1.52385	1.13485	-2.06265	-2.6311	0.226374	-0.0359604	-1.00422	1.62318	-1.96875	-0.467037	-0.151485	0.940382	-1.07184	-1.19572	0.559547	-0.445716	-0.723186	-3.83176	0.255915	1.51899	0.0403995	0.706942	-0.932835	1.32473	-0.978337	0.0700992	-0.199758	-1.45532	-0.532835	-1.31499	0.106017	1.44772	-0.433708	-1.59887	-2.63637	2.22519	-0.50778	-0.680729	-1.80047	-0.012451	0.517588	-0.98429	0.506082	1.59357	2.33456	-0.366721	0.741099	1.61054	-0.376164	-0.565156
1.71401	1.74698	-1.77355	-2.16493	0.333414	-0.564974	-0.597036	2.44098	-1.93649	-0.458571	-0.0189483	1.02293	-1.1882	-1.16576	0.69118	-0.561428	-0.430812	-4.11618	0.504087	1.65289	0.257247	1.13643	-1.23481	1.12572	-1.24562	0.386213	-0.841378	-1.47876	-0.688304	-1.22252	-0.0150691	1.68	-0.531464	-1.98797	-2.06516	1.50845	-0.534865	-0.720706	-1.47297	0.150878	0.278719	-1.04627	0.254979	1.65148	2.466	-0.411173	1.23153	0.684342	-0.27492	-0.481277
1.2314	1.77505	-1.65123	-2.31278	0.636354	0.185785	-1.04651	2.51387	-1.91435	-0.284507	0.0586505	0.800042	-1.5242	-1.01882	0.680378	-0.101164	-0.18767	-3.11786	0.789212	1.26535	0.16534	1.29729	-1.04957	1.41786	-1.47872	0.0513361	-0.44064	-1.37059	-1.2655	-1.10666	-0.373713	1.56381	-0.407649	-2.03255	-1.66732	1.08969	-0.975375	-0.793303	-1.27795	0.10689	0.308557	-1.08679	0.0540175	1.2083	2.44533	-0.506785	1.82173	0.700086	-0.330121	-1.10821
1.26166	1.80288	-1.07432	-2.4986	1.06503	0.399959	-1.01912	1.89777	-1.90351	-0.569832	-0.246238	0.146371	-1.51242	-0.722161	0.776663	0.0597705	0.489109	-2.24311	1.08063	1.30521	0.385269	1.27159	-1.0058	1.2423	-1.88067	-0.392073	-0.241253	-1.36021	-1.16902	-1.41626	-0.5896	1.33908	-0.631793	-1.88637	-1.248	0.42287	-1.23335	-0.73772	-1.13715	0.246473	0.568368	-0.419216	-0.234915	1.1852	2.35117	-0.824952	1.99756	0.665427	-0.373731	-0.980545
1.27133	2.01147	-1.46516	-1.97447	0.911691	0.501981	-0.708757	1.62284	-1.83332	-0.714465	-0.435126	0.276643	-1.20678	-0.658471	0.897795	-0.283037	-0.192659	-1.44456	1.19938	0.925429	0.321593	1.30028	-0.663684	1.25841	-2.16079	-0.655652	-0.239613	-1.68613	-0.78845	-1.19623	-0.292559	0.365778	-0.484266	-2.03087	-1.4134	0.476312	-0.188003	-0.698035	-1.12922	0.285516	0.424377	-0.456182	0.149337	0.686055	2.03125	-0.660141	2.42108	0.748178	-0.469342	-0.639498
1.08017	1.79125	-1.76627	-2.33469	1.65663	0.0193074	-0.886634	1.73555	-1.88899	-0.637902	-0.447872	0.325676	-1.56681	-0.421612	0.866662	-0.523965	0.019825	-0.891517	1.10711	0.885138	-0.0471552	1.20752	-0.176093	0.760623	-1.89527	-0.766686	-0.762329	-1.70489	-0.396824	-1.20244	-0.953623	0.564286	-0.431493	-2.07453	-1.8937	0.0982884	-0.610692	-0.49364	-1.08989	0.398485	1.07116	-0.565608	0.0426972	0.619874	2.23947	-0.638143	2.68567	0.410365	-0.0319349	-0.643966
1.0407	1.42247	-1.45602	-2.51716	1.18243	0.231702	-0.441981	1.43687	-1.93944	-0.668316	-0.331322	-0.0374611	-1.48905	-0.812423	0.57151	-0.960705	-0.0667152	-1.29722	0.543475	0.458472	0.463407	1.94887	0.041059	0.391746	-1.53944	-0.382597	-0.538003	-1.521	0.172352	-0.707182	-1.34782	0.788097	-0.287529	-1.72065	-1.77436	-0.0928903	-0.819331	-0.313285	-0.922131	1.00968	0.992367	-0.494838	0.15108	1.18126	2.38048	-0.335342	2.77576	0.578188	0.332909	-1.37262
1.19862	1.40436	-1.66603	-2.58807	1.57044	0.69482	-0.263479	1.05719	-1.99058	-0.644608	-0.432073	-0.753883	-1.22474	-0.72923	0.826772	-0.528131	-0.256035	-1.26188	0.409852	0.18959	0.524088	1.5223	0.100963	0.344787	-1.46657	-0.215948	-0.485102	-0.834605	0.516061	-0.265878	-1.41385	0.387787	-0.205076	-1.83724	-1.98839	-0.216083	-1.0228	-0.282328	-0.747636	0.823027	0.875851	-0.609335	0.240594	1.45517	2.68867	-0.326042	2.24823	0.737016	0.308589	-1.62031
1.5516	1.75347	-2.20546	-2.46896	1.2765	0.378759	-0.145051	0.896738	-1.99308	-0.712938	-0.679899	-1.2862	-0.944922	-0.778242	0.969801	-0.908681	-0.659657	-1.27681	-0.0192123	-0.0910083	0.378392	1.84732	0.112292	0.440327	-0.964517	-0.4287	-0.460451	-0.495725	0.452903	-0.300939	-1.68041	0.48627	0.157406	-1.81432	-2.31269	0.21882	-0.728486	-0.0946112	-0.888191	1.00739	1.00023	-0.94839	0.198146	1.02388	2.72211	-0.415985	1.23579	0.975234	0.0963724	-1.28527
1.64528	1.49021	-1.84229	-1.68114	1.03871	0.251825	-0.352418	0.836278	-1.95791	-0.405481	-0.322938	-1.67863	-0.896605	-0.918399	1.09635	-0.928764	-0.964937	-2.1918	-0.179416	-0.499527	0.210491	1.53835	-0.201317	0.540948	-1.00924	-0.13705	-0.745244	-0.448388	0.0545926	-0.637221	-2.08643	0.94284	0.208953	-1.85392	-2.43201	0.688097	-0.859902	-0.159496	-0.969135	0.752615	1.0589	-0.64613	0.408766	1.43631	2.73444	0.10689	0.764214	1.01163	-0.0893127	-0.991624
1.94092	1.77858	-1.64176	-1.15753	0.832392	0.432859	-0.33859	1.0162	-1.95791	-0.202319	-0.310038	-1.66643	-0.929513	-1.39259	1.07376	-0.860794	-0.904528	-2.79181	-0.433081	-0.58719	-0.577913	1.32475	-1.17072	0.198687	-0.908753	0.107899	-1.12175	-0.231787	0.153045	-0.720668	-1.81545	1.80845	0.220967	-1.97116	-2.23109	0.959646	-1.05674	-0.0686546	-1.05595	0.682115	0.742424	-1.40099	0.388769	1.25443	2.34517	0.175034	0.707336	1.15674	-0.206067	-0.1554
2.54238	1.88185	-1.78183	-1.47585	0.483909	0.255928	-0.0810866	1.3727	-2.00162	0.14752	-0.387238	-1.60192	-1.34906	-1.77654	1.45919	-0.311635	-0.888447	-2.73153	-0.382344	-0.430209	-0.147364	0.910921	-1.16117	-0.190032	-0.575043	0.413411	-1.93502	-0.228041	-0.559505	-1.15917	-1.66745	2.43931	-0.0292251	-1.79857	-2.4543	0.642604	-1.08976	-0.299367	-1.13852	0.477839	0.209357	-1.9628	-0.00837283	0.99989	2.65441	0.0156962	1.07488	0.820982	-0.37955	0.628438
2.41969	1.9504	-1.35892	-1.61225	0.012629	0.555731	-0.129784	1.40527	-1.97075	0.399112	-0.152827	-1.97536	-1.63585	-1.38543	1.34363	0.480921	-0.762051	-2.52707	-0.408484	-0.932499	0.0545821	0.405842	-0.903638	-0.0656304	-0.621255	0.0424053	-1.43289	-0.233633	-0.863184	-1.35211	-1.16088	1.6094	-0.429172	-1.48376	-2.81086	1.06602	-0.833607	-0.351594	-1.09658	-0.134083	-0.0307921	-2.30857	0.135173	0.898409	2.55137	-0.228542	1.57101	1.11492	-1.05316	0.769292
3.14829	1.07179	-1.15416	-1.78127	-0.192885	0.851566	-0.767937	1.08607	-2.01694	0.411753	-0.275918	-1.48987	-1.57164	-0.658667	1.52149	1.19082	-0.0389329	-1.86996	-0.273226	-1.28136	-0.116606	-0.265926	-0.841131	-0.120854	-0.903649	-0.190153	-2.22014	-0.659939	-0.822905	-1.68554	-0.948217	1.10886	-0.708394	-1.68889	-2.99035	1.17362	-1.0943	-0.216102	-1.02706	-0.378917	-0.300115	-2.36686	0.0708186	0.943544	3.18942	-0.561978	1.85125	0.909123	-1.0486	1.13593
3.52706	0.968808	-1.61462	-1.66134	-0.559512	0.48278	-0.903525	1.07569	-1.95625	1.00271	-0.250253	-0.731305	-1.40239	-0.649268	1.49853	1.23511	0.198315	-1.93219	0.0235132	-1.36908	-0.259014	-0.0752326	-1.11929	-0.430561	-1.22347	0.0653699	-2.34456	-1.00375	-0.883475	-2.37669	-0.402941	0.624025	-0.759867	-1.96308	-2.99101	0.809085	-0.780992	-0.139345	-0.990821	-0.33867	-0.355086	-2.0567	0.414873	0.916642	3.45569	-0.400532	1.98311	1.24931	-1.10138	1.23124
3.30379	0.352562	-1.54342	-2.22559	-0.656414	0.282255	-1.51416	0.551443	-1.77854	1.24092	-0.047213	-0.126197	-1.45401	-0.234942	1.57255	0.983976	0.501999	-1.54262	0.130313	-1.65176	-0.244904	0.213342	-0.749454	-0.081184	-1.77292	0.102125	-1.94631	-0.606203	-0.825179	-2.69155	-0.783059	1.19275	-0.519479	-2.04043	-2.97416	0.663011	-1.47683	-0.0867722	-0.607487	-0.32484	-0.280929	-2.00586	0.399884	0.525254	4.03098	-0.434761	2.21719	1.07434	-0.78518	0.649117
3.38221	0.657386	-1.00697	-1.7898	-1.30086	0.0143154	-1.27497	0.168388	-1.78505	1.38068	-0.149733	0.00638958	-1.22744	0.0422158	1.39968	0.739503	0.534981	-1.02938	-0.0123329	-1.32123	-0.477881	0.435157	-0.537722	0.3883	-2.06658	0.09144	-0.462338	-0.511994	-0.99382	-2.5858	-0.779993	1.18303	-0.110739	-2.11809	-2.52918	0.505382	-1.19951	-0.0343389	-0.435445	0.512638	-0.109232	-1.42979	0.553785	0.366803	4.04032	-0.605424	2.21256	1.09217	-0.862899	-0.0495269
3.32414	0.838006	-1.01325	-0.987408	-1.14257	0.453965	-1.26285	-0.358954	-1.8002	1.44203	-0.10038	0.137065	-0.811727	0.678392	1.47704	1.25942	0.374116	-0.797059	0.051445	-1.24935	-0.48833	0.203299	-0.222251	0.862129	-2.57934	0.109378	0.255281	-0.349329	-1.1836	-2.5426	-0.950445	1.06727	0.353801	-2.13986	-2.31703	0.154192	-0.909219	-0.117084	-0.540759	0.444054	0.0281215	-1.16507	0.551683	0.358297	4.28534	-0.656611	1.39399	1.4478	-0.662847	-0.817485
2.7734	1.25368	-1.03739	-0.698873	-1.40223	0.67056	-1.49182	0.248416	-1.71573	1.56244	-0.201965	0.200727	-0.728952	0.805705	1.23695	0.92283	0.0189484	-0.412622	0.149112	-1.58709	-0.973327	0.596468	-0.174896	1.13678	-2.95434	-0.356047	0.860594	-0.420959	-1.61644	-2.5529	-1.66262	2.13094	0.611424	-1.89094	-2.09964	0.172732	-1.43827	0.00461177	-0.644966	0.859844	0.585093	-0.299993	0.500181	-0.139227	3.68191	-0.638933	0.628511	1.54605	-0.554669	-1.0287
2.24454	1.0802	-0.306059	-0.838262	-0.389266	0.355474	-1.38118	-0.16183	-1.60309	1.44945	-0.134299	0.0116724	-0.785775	0.587697	1.27303	0.295793	0.269106	-0.622057	-0.0339332	-1.39013	-1.07712	1.11612	-0.205716	1.52205	-2.7805	0.0239143	1.21006	-0.168274	-1.58476	-2.54885	-2.47354	2.74892	0.79256	-1.87316	-1.7616	0.351138	-1.228	0.352214	-0.747053	0.667578	0.726325	1.00989	0.753368	-0.0710193	3.10416	-0.287378	0.110437	0.952115	-0.453535	-1.66042
1.61305	1.33738	-0.550261	-1.10147	0.0688238	1.2243	-1.02931	-0.0296665	-1.54497	1.46888	-0.358064	-0.107732	-0.704184	0.149037	1.63441	-0.31064	0.0736946	-0.403725	-0.374205	-1.23759	-1.43036	1.17652	-0.666267	1.8384	-2.47964	0.326899	1.84444	-0.0277257	-1.27011	-2.1248	-2.17688	3.42283	0.863835	-1.28324	-1.8372	0.531412	-1.02886	0.443181	-0.672125	0.359306	0.344442	0.702928	0.323137	-0.293348	2.44031	-0.302355	0.0612665	0.409307	-0.5288	-1.55358
1.31604	0.810866	-0.654518	-1.93176	0.500281	1.10697	-0.830231	0.493299	-1.5087	1.32686	-0.506643	-0.425139	-1.10573	-0.230434	1.52854	-0.467851	0.0754579	-0.239716	-0.555934	-0.884758	-0.903682	1.07209	-0.324587	1.88677	-1.79327	0.0833903	1.9643	-0.361304	-1.50955	-2.54277	-2.16062	4.02922	0.66463	-0.906396	-1.86504	0.44661	-0.617964	0.725627	-0.815553	0.464887	0.210342	0.181845	0.157313	-0.382642	1.93671	-0.465642	0.0875679	0.427849	-0.483919	-1.50677
1.46519	1.27743	-0.331612	-1.96277	-0.11821	1.62615	-0.851351	1.01716	-1.41796	1.02438	-0.433632	-1.17847	-1.28089	-0.457627	1.13488	-0.584524	0.311339	-0.454843	-0.548167	-1.1244	-0.703101	1.07937	-0.451935	1.84876	-1.82648	-0.0457982	2.73508	-0.402763	-1.09094	-2.57778	-1.85168	3.51218	0.206807	-0.770528	-1.53863	0.694109	-0.434219	0.947006	-0.802086	0.069535	-0.0669555	-0.097262	0.293287	0.311916	1.74018	-0.178161	0.143503	0.408554	-0.74694	-1.35614
1.62256	0.427063	-0.474326	-2.28721	-0.152608	2.12781	-1.54899	1.23348	-1.56573	1.23784	-0.316192	-1.3297	-1.45618	-0.689762	1.52433	-0.419387	0.414357	0.141169	-0.529394	-1.23794	-1.29951	1.20751	-0.541506	1.83755	-1.3589	0.253015	2.25357	-0.938946	-0.636632	-2.63988	-1.45161	3.23595	-0.147715	-1.31934	-1.26796	0.984037	-1.02963	0.766062	-1.03327	-0.375017	-0.714793	-0.716581	-0.164502	0.883076	2.05532	0.122529	0.604633	0.752263	-0.612908	-0.931125
2.03865	0.640765	-0.348339	-2.62213	0.333541	1.74788	-1.27155	1.06529	-1.59843	1.82372	-0.571315	-1.6264	-1.45886	-1.0253	1.50612	-0.379223	0.324145	0.155956	-0.18699	-1.21314	-1.40427	1.28654	-0.747023	0.994236	-0.852383	0.791145	1.915	-0.902456	-0.937791	-2.95381	-1.06795	3.20018	-0.0920175	-1.79853	-0.997777	0.889345	-0.6002	0.833584	-1.18277	-0.666131	-0.720406	-0.489393	-0.135308	1.21006	1.63711	0.280633	0.749165	1.03843	-0.548526	-0.295153
2.16592	0.46479	-0.0816836	-2.68927	0.284352	1.38578	-1.63834	0.636571	-1.56667	2.00665	-0.447021	-1.80711	-1.44645	-0.753374	1.85418	-0.295061	-0.0795021	0.30611	0.000574352	-1.49636	-1.35639	1.4818	-0.0717973	1.19929	-1.27664	0.894006	2.07182	-0.989014	-0.743579	-2.17129	-1.16783	2.81534	-0.11218	-2.24508	-0.82429	1.19568	-0.759395	0.596336	-1.08122	-0.689433	-0.654455	-1.19231	-0.18146	1.08298	1.99758	0.298449	1.21582	1.10526	-0.935658	-0.3034
2.80049	0.857685	0.143777	-2.38692	0.102635	0.958398	-1.80289	0.0852367	-1.7704	1.89129	-0.502727	-1.77202	-1.604	-0.311915	1.75702	0.300855	-0.196635	0.579841	0.163968	-1.67195	-1.46946	1.10898	-0.177235	0.837268	-1.2815	0.944492	2.16139	-1.39551	-0.888101	-2.17946	-0.816032	2.63583	0.22857	-2.45173	-0.835165	1.39151	-0.389423	0.376948	-1.18433	-0.438167	-0.518136	-1.31729	-0.36193	1.21418	2.06843	0.0972984	1.40367	1.30494	-0.881645	-0.191245
3.14795	1.80566	0.202173	-1.9159	0.154738	0.724171	-1.99852	-0.879997	-1.70888	1.93183	-0.251273	-1.34312	-1.39776	-0.171971	1.33238	0.879891	-0.268736	-0.132352	0.514808	-1.97803	-1.08805	0.811085	-0.326409	-0.140581	-0.939569	0.860111	1.63713	-1.3613	-0.938399	-1.87151	-0.649526	2.41483	0.332521	-2.4604	-1.02269	1.62126	-0.498017	0.231596	-1.25011	-0.218776	-0.385355	-1.10726	-0.392177	1.28133	2.18895	-0.0685829	1.3825	1.71064	-0.747355	-0.543023
2.91236	2.27428	0.547812	-1.92921	0.20921	0.465413	-2.41595	-0.436035	-1.63223	1.82206	-0.151364	-0.748546	-1.3369	0.385517	0.969439	1.1668	-0.162679	0.604654	1.02054	-2.86015	-1.20302	0.946078	-0.15498	-0.840345	-0.789003	0.398362	1.39719	-1.50988	-0.813232	-2.10082	-0.742446	2.64598	-0.0276586	-2.47004	-1.21192	1.43646	-1.26559	0.482722	-0.945268	-0.0427667	-0.302743	-0.772763	-0.255779	0.831093	2.64928	-0.285923	1.49466	1.75955	-0.664607	-0.749076
2.55724	2.56197	0.737421	-2.74727	0.421664	-0.0349547	-2.10486	-0.627058	-1.52109	1.85165	-0.294835	-0.451164	-1.18444	0.741793	0.775569	0.955885	0.454607	0.936345	0.957189	-3.17024	-1.08193	1.56201	-0.136897	-1.13294	-0.472417	0.0242138	1.40169	-1.69074	-0.823143	-2.10339	-0.985408	2.16904	-0.08593	-2.47815	-1.66019	1.51582	-0.569823	0.936382	-0.775667	0.779779	-0.119636	-0.409353	-0.330077	0.633398	3.05051	-0.743546	1.18559	1.95578	-0.354913	-1.02079
2.58313	2.76171	0.331083	-2.09874	-0.46067	0.492881	-2.02756	-0.444992	-1.4395	1.86507	-0.253452	-0.196108	-1.10204	0.743663	0.453905	0.539514	0.313611	0.561989	0.806317	-3.17206	-1.05023	2.28833	-0.0947827	-0.905743	-0.541085	-0.293305	1.31341	-1.58668	-0.490296	-2.17693	-0.333597	1.72165	-0.236136	-2.12883	-1.93643	1.22929	-0.234875	0.92347	-0.531723	1.0442	-0.38538	-0.483621	-0.37003	0.392129	3.2238	-1.07812	0.968595	1.98987	-0.352903	-1.1487
2.27543	2.32974	-0.412692	-1.38978	-0.354116	0.0676394	-2.29505	0.459991	-1.47449	1.53808	0.0212549	0.0231579	-1.33075	0.446111	0.418047	0.214984	0.648475	0.517781	1.00022	-3.31028	-0.77308	2.94843	-0.152774	-0.99423	-0.609092	-0.916504	0.742373	-1.75576	-0.618217	-2.71249	-0.466694	1.68467	-0.464755	-2.18337	-1.93923	0.537135	0.115691	1.20061	-0.620417	1.75657	-0.648037	-0.738617	-0.668903	0.406478	3.08229	-0.913991	0.485981	2.3615	-0.368748	-0.873818
2.18993	1.9359	0.139097	-1.37502	-1.12125	0.543396	-2.04442	0.586699	-1.46494	1.23258	-0.253874	-0.458118	-1.49282	-0.0369711	-0.0743855	-0.724393	1.21166	0.342564	0.832493	-3.27494	-0.491992	3.41892	-0.258675	-1.48657	-0.842825	-0.779658	1.54856	-1.65722	-0.343184	-3.18508	-0.386199	1.50551	-0.460095	-2.19671	-1.77488	0.771664	-0.198426	0.922049	-0.670608	1.85271	-0.799276	-0.413438	-0.758658	0.251812	3.19228	-0.748763	0.353435	2.6258	-0.42216	-0.555184
1.71716	1.30656	0.595656	-1.81107	-0.889697	0.885923	-1.73636	0.718912	-1.49903	1.31156	-0.307592	-0.903668	-1.61383	-0.204251	0.317637	-0.787995	0.964521	0.348649	0.487037	-2.15164	-0.312093	3.09767	-0.236627	-1.2599	-0.701967	-0.746784	1.59171	-1.6681	-0.411639	-3.11928	0.0167084	1.24728	-0.136003	-2.20115	-1.83262	1.06971	-0.425495	0.608635	-0.750733	1.45235	-0.889208	-1.11033	-0.713199	0.0612965	3.13893	-0.531706	0.525248	2.66643	-0.610544	-0.165538
2.00633	1.04328	0.538267	-2.09977	-0.160104	0.729235	-1.2932	1.3357	-1.52916	1.06531	-0.289674	-1.01716	-1.51151	-0.39108	0.133571	-1.11135	1.00864	0.341501	0.291634	-1.69153	-0.286421	2.94188	-0.420141	-1.18558	-0.364425	-0.254263	1.36302	-1.21791	-0.99363	-2.65768	-0.108934	0.844009	0.12899	-2.3344	-2.0894	1.53573	-0.329152	0.539335	-0.823404	0.961412	-0.643604	-1.36072	-0.648093	-0.211486	2.49902	-0.762849	0.365709	2.70299	-0.759918	0.573564
2.01866	0.427031	0.612332	-2.58151	-0.113193	0.876974	-1.3359	1.48432	-1.43366	1.15921	-0.397599	-1.2099	-1.5311	-0.723017	0.349403	-1.27379	0.950162	-0.404847	-0.146146	-0.654693	0.0106352	2.79101	-0.384735	-0.48334	-1.1628	-0.0140194	1.85242	-1.44954	-0.944485	-1.9833	-0.135241	0.182872	0.325639	-2.33214	-2.08822	1.47496	-0.55889	0.270357	-0.744691	0.683979	-0.657086	-2.00071	-0.405743	-0.0518034	2.52625	-0.703034	0.0503447	2.98923	-0.8728	0.0369734
2.27025	0.0411557	0.211733	-3.34588	0.030894	1.42358	-1.37271	1.50213	-1.44656	0.951251	-0.755287	-1.094	-1.5177	-0.65553	0.522874	-1.19947	0.860391	-0.837798	-0.497663	-0.435724	0.325178	2.14275	-0.801375	-0.221133	-1.39968	0.184572	1.90911	-1.41179	-1.22861	-1.79948	-0.143806	0.321091	0.65611	-2.32212	-2.03492	2.50766	-0.966637	0.260581	-0.734886	-0.164039	-0.770718	-2.31154	-0.407703	0.107745	2.18462	-0.405484	-0.0469989	3.17847	-0.898479	0.340045
2.4338	0.102932	0.139269	-4.30765	0.0831068	1.18315	-1.62285	0.672454	-1.40209	1.02575	-1.0454	-1.4364	-1.32275	-0.900945	0.531443	-1.10192	0.63049	-1.3551	-0.636208	0.133665	0.405743	1.38814	-0.983087	-0.548219	-0.869712	0.781086	1.87957	-0.66775	-1.35932	-1.38912	-0.754919	0.379575	0.790868	-2.41856	-1.82881	2.67664	-1.02991	0.375168	-0.686802	-0.464484	-0.367271	-2.25916	-0.17901	0.315569	1.84713	-0.388701	0.17781	2.71484	-1.22569	0.290708
2.51351	0.311209	0.404849	-3.9567	-0.37597	0.960319	-1.94861	1.13941	-1.33539	1.02465	-0.778118	-1.25593	-1.15719	-0.630256	0.078036	-0.854859	0.193872	-0.929649	-0.586084	-0.703988	0.151432	1.07332	-0.576602	-0.458498	-1.1148	1.09644	1.6286	-0.489188	-1.28971	-1.81387	-0.68833	0.427873	0.526048	-2.20054	-1.62422	2.7963	-0.685398	0.535198	-0.806499	-0.488151	-0.508332	-2.24806	-0.0773698	0.449082	2.30943	-0.408624	0.723928	1.7275	-1.22639	-0.154039
2.64594	0.277112	0.000288357	-3.78817	-1.05958	0.749728	-2.30723	1.51964	-1.34349	1.25409	-0.967618	-1.00641	-1.33261	-0.275446	-0.342979	-0.284777	-0.0757722	-1.11246	-0.789704	-1.31043	-0.292108	1.11487	-0.650436	-0.570932	-1.60876	1.25489	1.68142	-0.621487	-1.40858	-1.88351	-0.91038	0.0160441	0.60636	-1.96012	-1.8152	2.75311	0.18432	0.698511	-1.01266	0.0350416	-0.463863	-1.94797	-0.0468253	1.38033	2.47513	-0.274561	0.576337	1.12498	-0.966501	-0.221574
3.26026	0.748642	-0.0842318	-2.39843	-1.32139	0.167871	-2.37812	1.813	-1.29247	1.00427	-0.823542	-0.916279	-1.49582	-0.381201	-0.436993	-0.0882515	-0.449633	-1.38527	-0.500789	-1.75228	-0.541404	0.988119	-1.01049	-0.596639	-1.61932	1.69537	1.26105	-0.129889	-1.79093	-1.96474	-1.00939	-0.322313	0.671977	-1.99828	-1.61366	2.40676	0.559539	0.387922	-1.0946	0.4123	-0.463041	-1.98403	-0.212841	1.8308	2.57267	-0.0654803	0.737296	0.777255	-1.26916	0.0140205
3.08997	0.174753	-0.710473	-1.39853	-0.766009	-0.293199	-2.6698	1.90385	-1.32232	1.1479	-0.550731	-0.598272	-1.74871	-0.221554	0.0192887	0.230062	-0.201333	-1.66161	-0.290208	-2.11489	-0.845849	0.694832	-1.14019	-1.08302	-1.8495	1.54099	1.31964	-0.0139212	-1.92644	-2.09964	-1.5819	-0.234007	0.521779	-1.66368	-2.07513	1.54786	0.589452	0.386718	-1.19851	0.603456	-0.569681	-1.87679	-0.865653	1.93309	2.54874	0.265299	0.859873	-0.0987715	-1.22754	0.616858
3.19231	0.11657	0.313051	-1.44148	-0.553664	-0.522003	-2.27085	1.3816	-1.23682	0.72892	-0.77837	-0.538793	-1.85682	0.134949	-0.294878	0.520625	0.63936	-1.97497	-0.326793	-2.09999	-1.02367	0.0935519	-0.568344	-1.46641	-1.48214	1.4626	1.8541	-0.00636609	-2.127	-2.32398	-2.07372	0.0152854	0.35542	-1.33809	-2.22601	1.08357	-0.0133252	0.142565	-0.98769	0.884258	-0.158152	-1.43949	-0.8912	1.49823	2.01242	0.234586	1.048	-0.177224	-1.13073	0.925393
3.00138	0.214133	-0.218723	-1.19031	-0.515288	-0.350959	-2.2379	0.915974	-1.13113	0.336038	-0.598474	-0.323831	-1.83863	0.480981	0.0425518	0.907679	0.496256	-1.87023	-0.046608	-1.28877	-0.709544	-0.11498	-0.673301	-1.48045	-1.29778	1.08839	1.1206	0.148622	-2.08576	-1.92784	-1.98796	-0.254485	0.541202	-1.17609	-2.35856	0.596425	0.0622728	0.176374	-0.916001	0.634195	-0.0589636	-1.54747	-0.575175	1.37689	2.12233	0.20446	0.930512	-0.569153	-1.12429	0.682605
2.85068	0.19078	-0.679089	-0.470924	0.263966	-0.250084	-1.81237	1.26896	-1.2402	0.175182	-0.165397	0.222105	-2.09147	0.740804	0.0390884	1.01474	0.664258	-1.43546	-0.136551	-0.935896	-0.540892	-0.133024	-0.796052	-1.30715	-1.18935	0.669457	0.752787	0.290891	-2.15657	-1.99421	-2.26282	0.0748246	0.228366	-1.60526	-2.35457	-0.0732659	-0.465625	0.216849	-0.935628	0.369079	0.253526	-1.08284	-0.961341	1.39298	1.83841	-0.0757078	1.0804	-0.211354	-0.832755	0.42659
2.41992	-0.435592	-0.633715	-1.04391	0.992269	0.116963	-1.24874	0.629958	-1.36065	0.362962	-0.232297	-0.113836	-2.20303	0.608415	0.16132	0.639953	0.798884	-1.60418	-0.640674	-0.0942146	-0.147216	0.31581	-1.18408	-1.18992	-0.984008	0.453108	1.23819	-0.0626503	-1.70583	-1.94041	-2.07218	0.418212	0.181275	-1.70142	-2.16237	-0.376814	-0.75359	0.383479	-0.754449	0.292693	0.252245	-0.969437	-0.6206	1.69289	1.81746	0.0283282	1.15049	0.625985	-0.66813	-0.414604
2.54142	-0.740239	-0.946017	-1.97548	1.61792	0.687061	-0.970479	0.412607	-1.47606	0.473451	-0.33624	-0.434328	-2.20682	0.989083	0.58724	0.166248	0.500493	-1.05819	-0.698874	-0.168237	-0.225793	0.429318	-1.33825	-0.672069	-0.756482	-0.173593	1.17003	-0.255515	-1.40771	-1.69335	-2.03259	0.681627	-0.0725246	-1.70218	-1.92159	0.18228	-1.56256	0.558423	-0.519806	-0.685234	0.037535	-1.35907	-0.452668	1.47309	1.98341	0.034649	1.1797	1.50503	-0.673422	-0.529534
2.52382	-1.21441	-0.545402	-2.09939	1.70297	0.700848	-1.06575	-0.0693138	-1.65253	0.724146	-0.327509	-0.76158	-2.31889	0.357454	0.341714	-0.177543	0.141003	-0.585742	-0.769896	-0.184797	-0.297858	0.707317	-1.05384	-0.437167	-0.153274	-0.34414	1.09409	0.00138319	-1.25015	-1.64876	-1.90546	0.862467	-0.194676	-2.1644	-2.10838	0.830471	-1.49762	0.697921	-0.563136	-1.04595	0.132858	-1.19975	0.0240255	1.19372	1.56754	-0.167881	1.02298	2.04151	-0.824984	-0.54752
2.709	-0.415519	-0.442816	-1.74168	0.933409	0.777215	-0.612686	0.0830394	-1.73209	1.1144	-0.36415	-0.899205	-2.3906	-0.0949226	-0.146261	-0.772286	-0.246614	-0.369479	-1.26389	-1.18499	-0.178975	1.34456	-0.619887	-0.424649	-0.0847842	-0.826505	0.311233	0.165022	-0.848713	-1.9197	-1.30752	0.616506	-0.0484767	-1.9713	-2.21139	1.54624	-1.49216	0.84136	-0.802379	-0.980073	0.00264576	-1.29581	0.434321	1.00219	1.38213	-0.351388	1.05904	1.73025	-0.422535	-0.846412
2.79565	-0.72462	-0.718786	-1.76936	0.259493	1.10286	-1.17184	0.231089	-1.7445	1.36804	-0.680487	-0.891926	-2.54263	-0.176741	-0.508483	-1.13625	-0.443355	-0.551014	-1.5677	-1.34518	-0.649009	1.39998	-1.01017	-0.157747	-0.0820109	-1.1864	0.451724	0.144026	-0.965907	-2.16516	-1.06048	0.43131	0.132985	-1.932	-2.29901	2.41446	-1.71072	0.572777	-0.882162	-0.8821	-0.219766	-1.15007	0.462896	1.39627	1.22866	-0.298018	1.26533	1.76767	-0.0104793	-1.07757
3.34205	-0.658217	-0.845896	-1.95169	0.375841	0.447504	-0.686482	0.270332	-1.72542	1.3879	-0.767309	-1.12826	-2.58559	-0.152926	-0.425018	-1.3398	-0.224671	-0.744066	-1.25812	-1.84895	-1.15549	1.12669	-1.22405	-0.487728	0.3558	-1.08122	0.625491	0.516347	-1.52839	-2.28603	-1.15145	0.28032	0.616869	-2.16418	-2.08433	2.86098	-1.54529	0.347527	-0.996597	-0.341868	-0.142937	-1.4297	0.146315	1.39042	0.742615	-0.347453	1.11669	1.72503	-0.38897	-0.273892
3.81072	-1.02187	-0.472842	-1.89665	-0.0430603	0.149225	-0.495287	0.158413	-1.79341	1.52473	-0.815806	-0.71476	-2.67951	-0.127141	-0.124348	-1.33077	-0.199991	-1.47869	-1.3127	-2.32082	-1.777	1.26196	-0.808556	-0.725779	0.157273	-0.885592	0.751678	0.0816295	-1.65036	-2.01677	-1.01714	-0.397811	0.6914	-1.68548	-2.48413	2.48256	-1.65572	0.506141	-0.912758	-0.672278	-0.192482	-1.66256	-0.131361	1.09148	0.716225	-0.496356	0.970782	0.812472	-0.664207	0.0336981
3.72951	-0.462508	0.0819805	-1.74009	-0.29772	0.251683	-0.322145	0.149672	-1.84351	1.1246	-0.935686	-0.179145	-2.67328	0.312877	-0.0756876	-1.38884	0.292416	-1.35565	-0.906061	-2.41738	-2.25658	0.940013	-0.377285	-0.361865	0.00473142	-0.0926924	0.631707	-0.19611	-1.91582	-1.68234	-0.498559	-0.310307	0.67535	-1.81455	-2.67248	2.10608	-1.98153	0.301744	-1.04153	-0.575995	-0.115746	-1.36303	-0.464264	0.623266	0.448345	-0.576362	0.497475	0.444678	-0.558099	0.279701
3.81355	-0.175249	-0.299976	-1.31543	-0.686097	0.0909807	-0.53716	0.116026	-1.76375	1.09946	-0.861503	0.152498	-2.51031	0.425416	0.177687	-1.01528	0.716544	-1.84153	-0.547176	-1.46323	-2.11104	0.735226	-0.796456	-0.776992	-0.0781447	0.521381	0.038068	-0.245768	-1.77073	-1.43255	-0.256074	-0.185384	0.933524	-2.01234	-2.90969	1.17769	-1.6417	-0.10565	-1.27384	-0.48309	0.0565047	-1.11117	-0.370483	0.673758	1.08976	-0.89107	0.313386	0.188528	-0.58167	0.0265793
3.4864	-0.161849	-0.360669	-0.75802	-0.483539	0.14854	-0.239855	0.275578	-1.85807	0.986796	-0.483882	0.975594	-2.59473	0.872819	0.284233	-0.381261	0.911651	-2.39995	-0.284034	-1.00551	-1.88242	0.350833	-0.448177	-0.709347	-0.986332	0.736057	-0.116308	-0.111671	-1.80353	-1.18275	0.0118221	0.55793	0.782559	-2.44674	-2.76029	0.591029	-1.76173	-0.416001	-1.3538	-0.416269	0.196354	-0.8701	-0.916295	0.771366	1.31416	-1.05913	0.571041	-0.204024	-0.498352	0.125335
3.23529	-0.443944	-0.0357019	-1.21576	-0.037528	-0.0717271	-0.492713	0.614242	-1.91801	0.566337	-0.65818	0.682676	-2.31986	0.747769	0.704442	-0.137823	1.61251	-1.94277	-0.0506366	-1.06496	-1.98659	0.63202	-0.849469	-0.636216	-1.29322	1.13644	0.370708	-0.456783	-1.78176	-0.797069	-0.0241937	0.787438	0.637068	-2.56286	-2.97067	0.535027	-1.7094	-0.342778	-1.14263	-0.0855181	0.384097	-0.444956	-0.907374	0.704186	1.50451	-0.940124	0.197784	0.00852728	-0.657983	-0.0219483
3.0244	0.113098	-0.0931227	-1.33458	-0.601528	-0.432757	-0.23985	0.934076	-1.80813	0.685714	-0.840106	0.756831	-2.14623	0.853402	0.942401	-0.171534	1.20072	-1.51605	0.00370703	-0.623098	-1.70254	0.584328	-0.673671	-0.489485	-1.80934	0.990954	-0.0107882	-1.0061	-1.80163	-0.686026	0.0271865	1.00533	0.198164	-2.54556	-2.91561	0.539872	-1.24907	-0.236372	-1.22935	-0.368338	0.244858	-0.600898	-0.722105	0.536252	2.00178	-1.06519	-0.111433	0.483551	-0.896565	-0.237605
2.55975	0.444333	-0.104891	-0.399996	-0.600441	-0.709149	-0.281822	1.55488	-1.8347	0.619408	-1.07438	1.11152	-2.35162	0.504781	0.857985	0.0939001	1.09936	-1.11577	-0.00468342	-0.499136	-1.22582	0.960003	-0.195532	-0.386356	-2.2711	1.11964	-0.459777	-1.41994	-1.7108	-0.910793	-0.132351	1.49811	-0.355543	-2.9333	-3.37236	1.08204	-0.969993	-0.23977	-1.15741	-0.314787	0.46264	-0.517804	-0.437525	0.545916	1.71332	-1.02395	-0.238931	1.04263	-0.869494	0.319268
2.08569	1.19302	0.0481783	-0.289529	-0.628647	-0.891213	0.368306	1.68098	-1.87239	0.424544	-1.24414	1.25116	-2.27	0.0624186	0.437297	0.34039	1.09878	-1.10241	-0.393294	-0.367379	-0.410409	1.3464	-0.000215631	-0.736952	-2.39752	0.651904	-0.431281	-0.916921	-1.62521	-1.35685	-0.473688	1.9266	-0.291151	-2.60996	-3.42972	2.02256	-0.936856	-0.178953	-1.01792	0.217591	0.725448	-0.605511	0.171913	0.594668	1.28564	-0.963931	0.00379913	1.07127	-0.299142	0.260164
1.74313	0.997866	0.383824	-0.211406	-0.631914	-0.131241	-0.351129	1.2896	-1.80498	0.384997	-1.18609	0.843387	-1.93682	-0.236464	0.477705	0.365102	0.896567	-0.567026	-0.402469	0.157079	-0.0304752	1.7828	0.0515884	-0.622979	-2.74641	0.235548	0.30249	-0.858621	-1.24327	-1.71111	-0.570489	2.55448	-0.658477	-2.47608	-3.27957	2.36589	-0.335792	-0.535152	-1.04811	0.41991	0.479578	-1.08015	0.540634	0.6088	1.47778	-0.77934	0.360958	0.990172	-0.121486	-0.317158
1.77648	0.868537	0.426571	-0.4305	0.0312284	0.228413	-0.640438	1.47138	-1.96487	0.155083	-0.986966	0.737005	-1.92317	-0.509128	0.20862	0.52687	0.811012	-0.590978	-0.236718	-0.297779	0.323023	2.19804	0.511373	-1.20651	-2.5363	0.210125	0.526028	-1.27481	-1.46385	-1.78123	-1.19544	2.78281	-0.356958	-2.23577	-2.96574	2.78704	0.520411	-0.262596	-1.08598	0.415781	0.14081	-1.17736	0.753345	0.827222	1.13456	-0.790395	0.179508	0.961301	-0.294149	0.308273
1.99083	0.38212	1.28986	-0.740616	-0.0876819	0.719763	-0.79988	1.20444	-2.07653	0.155311	-1.14783	0.720568	-2.01626	-0.95633	-0.546671	0.273435	0.125642	-1.44403	-0.553789	-0.194254	0.500021	2.86965	0.605064	-1.48466	-1.9906	0.23114	0.645755	-2.18269	-1.71079	-1.63054	-1.28464	2.64009	-0.448435	-1.92498	-2.78715	2.61458	0.362324	-0.122046	-0.989164	0.160442	0.240765	-1.31416	1.05179	0.884363	1.53911	-0.775106	0.0542932	0.415627	-0.37903	-0.078412
1.35798	0.358342	1.4767	-0.666442	0.498821	1.63982	-1.43084	1.2892	-2.15774	0.453519	-0.96749	0.860526	-1.91299	-0.997577	-0.5211	0.0423666	0.0829331	-1.36199	-0.444662	0.00658697	0.235061	2.09916	0.521361	-1.16927	-1.93918	0.215926	0.646027	-2.04107	-1.62268	-1.58403	-0.724638	2.99712	-0.36747	-1.76925	-2.28472	2.86785	-0.51403	-0.343406	-1.40018	-0.279668	0.126427	-1.4194	1.02317	0.980294	1.34593	-0.659033	-0.0448793	0.199419	-0.221177	-0.0932994
1.94676	-0.00631643	1.6202	-0.578942	0.967964	1.58762	-1.91653	1.33173	-2.0757	0.835281	-1.02574	0.933974	-1.93606	-0.967223	-0.770241	0.24594	0.38617	-2.45241	-0.420206	0.62982	0.0962767	1.1201	0.413248	-1.74555	-1.16254	0.0474915	0.731979	-2.02651	-2.14901	-1.58046	-0.739514	2.73642	0.115424	-1.45023	-2.04421	2.71763	-1.06962	-0.767601	-1.47454	0.112774	0.234542	-1.37028	1.08406	1.17425	1.84955	-0.812712	0.215912	0.145873	-0.382732	-0.243105
1.92065	-0.715172	1.28551	-0.314345	1.07457	2.25374	-2.07485	1.36128	-2.13622	0.733847	-0.726777	1.35466	-1.80289	-1.0332	-0.518876	0.297039	0.625025	-3.07926	-0.26699	0.326721	-0.409445	0.208369	0.497095	-1.74554	-1.32706	-0.182833	0.725698	-1.86232	-2.14783	-1.30282	-0.618392	2.30756	0.171349	-1.32426	-1.80399	3.41027	-2.10155	-0.689139	-1.40191	0.310933	0.0829716	-1.3402	0.622779	1.1893	1.66439	-0.78794	0.508477	-0.196222	-0.82258	-0.199894
2.12565	-0.911024	1.01423	-0.961595	0.398554	2.62675	-2.365	2.61261	-2.10573	0.460574	-0.928314	1.45353	-1.74053	-0.802111	0.0107441	0.0596575	1.33567	-2.62567	-0.134533	-0.814829	-0.694289	-0.0650764	0.343029	-1.44444	-0.935061	-0.239484	0.0221672	-1.97081	-2.36003	-1.37598	-0.42027	1.73257	0.562788	-1.71349	-1.4944	3.58052	-2.59983	-0.498144	-1.43751	0.377578	0.422377	-1.0931	0.48599	0.648935	1.23513	-1.02599	0.388065	0.0564221	-1.05478	-0.685821
1.93837	0.06771	0.371067	-1.29421	-0.676003	1.80464	-1.72628	2.87709	-2.09537	0.832757	-1.01602	1.45004	-1.61844	-0.830581	0.164889	-0.262853	0.960189	-2.89055	-0.190185	-0.629668	-0.958129	-0.283089	0.140839	-1.48332	-0.565389	-0.261261	-0.892484	-1.89243	-2.46308	-1.58496	-0.224862	1.1358	0.577999	-1.7321	-1.36962	3.34223	-2.43539	-0.420148	-1.39663	0.368845	0.451241	-1.30157	0.475082	0.379631	1.37175	-1.13009	0.777106	0.991716	-1.09957	-0.977876
1.47151	0.680313	0.316524	-0.844652	-1.72622	1.71305	-1.31736	2.94851	-2.03663	0.733512	-1.01852	1.81058	-1.64798	-0.56795	0.281936	-0.120073	0.914248	-2.92275	-0.25544	-0.845456	-1.47853	-0.373388	0.3374	-1.10632	-0.491829	-0.282169	-1.1842	-1.69368	-2.48477	-1.20558	-0.337486	1.49699	0.624704	-1.97541	-1.72794	3.53124	-2.73066	-0.465284	-1.03072	0.220841	0.537613	-1.06056	0.11598	0.338228	1.37499	-0.907285	1.27316	1.08818	-0.902495	-1.10426
1.08097	0.978239	0.540834	-1.1582	-1.9982	1.15101	-0.593393	3.66338	-1.9545	0.479692	-0.857002	1.41041	-1.44204	-0.880817	-0.0743108	0.311887	0.727546	-3.00132	-0.532297	-0.611264	-1.25103	-0.213105	0.314779	-1.07072	-0.627812	-0.266912	-0.433479	-1.15799	-2.34924	-1.09666	-0.357726	1.53108	0.898064	-2.10409	-2.02138	3.97652	-2.4677	-0.0831446	-0.874423	0.724065	0.789726	-1.10685	0.231902	0.261318	0.945114	-0.789979	1.35093	1.2667	-0.59609	-1.25929
0.998576	1.24228	0.611529	-0.999845	-2.30703	0.561068	-0.73799	4.02989	-1.76574	0.285425	-0.794618	0.954038	-1.3445	-1.00659	0.265314	0.468605	0.292004	-2.29766	-0.7266	-0.536177	-1.08695	0.870686	0.416334	-0.784416	-0.795831	0.325648	-0.343567	-1.03809	-1.27901	-1.55776	-0.403688	1.43088	0.802778	-2.32922	-2.11501	3.28322	-1.85592	-0.00380364	-0.658371	0.543927	0.562411	-1.23168	0.33917	0.280355	1.12708	-0.990925	1.13605	1.16991	-0.378099	-1.04768
0.602365	1.09494	0.367849	-0.441675	-1.90043	0.543043	-0.717656	4.16052	-1.95287	0.12906	-0.622811	1.38612	-1.35893	-0.85979	0.140088	0.617205	0.239206	-2.36834	-0.636801	-0.450712	-1.06609	1.40167	0.898538	-0.0631792	-1.0522	0.5863	-0.0120895	-1.66597	-1.03022	-1.46921	-1.12048	1.77649	1.07681	-2.35424	-2.09533	3.26867	-1.44918	0.329656	-0.473976	0.379285	0.681845	-0.669516	0.0406902	0.36878	0.853769	-1.05808	1.05538	1.65758	0.00612213	-0.388578
0.553676	0.571607	0.983478	-0.829235	-1.87854	-0.0352282	-0.0428236	3.03467	-2.02259	0.0921499	-0.736476	1.20588	-1.69753	-1.17254	0.153143	0.0488773	-0.322518	-2.73913	-0.822979	-0.030124	-0.609807	2.39376	0.993919	-0.322575	-1.02522	0.475615	0.853802	-1.96524	-0.855436	-1.78863	-0.931511	2.14292	1.05812	-2.60766	-1.98691	2.22124	-1.9984	0.411312	-0.418368	0.654845	1.19298	-0.381409	0.448389	0.589659	1.30179	-1.00107	0.457045	1.66376	0.228101	-0.41622
0.351978	0.767987	0.878562	-0.817379	-1.2964	0.194382	-0.359781	2.12877	-2.11286	0.280588	-0.444705	1.26916	-1.70375	-1.35206	0.968708	0.407868	-0.74656	-2.35266	-0.745665	-0.286544	-0.597556	1.97252	1.16511	0.168014	-1.70444	0.212188	0.748327	-1.73485	-0.793985	-2.25706	-0.443895	1.97101	1.28553	-2.42819	-1.81769	1.92475	-2.72069	0.38431	-0.388951	-0.0145239	0.897915	-0.678142	0.733788	0.436432	1.29	-0.902332	0.601521	1.62393	0.243204	-0.389984
0.639802	0.718076	1.1033	-1.05079	-0.396715	-0.117082	-0.448393	2.05544	-2.17657	0.414972	-0.670839	1.36754	-2.04765	-1.01989	0.790244	0.504729	-1.08595	-2.20344	-0.374948	-0.3389	-0.418101	1.85298	1.29265	-0.123938	-1.70499	0.165596	0.686709	-1.86275	-1.50509	-2.16992	-0.411933	1.68962	1.46323	-2.31168	-2.05757	1.59258	-2.75407	0.606346	-0.498634	0.184231	0.773496	-0.728532	0.999543	0.727386	1.90353	-1.12895	0.562155	1.60648	-0.0874249	-0.399894
0.487477	0.726236	0.849151	-0.68382	-0.550583	0.0810649	-0.458068	1.70359	-2.21872	0.362999	-0.548135	1.35322	-2.10782	-1.23128	0.997704	0.810385	-0.621086	-2.09511	-0.394366	-0.829535	-0.247921	1.59574	0.977278	0.151145	-1.8438	0.47161	0.468013	-1.72427	-1.55187	-2.14904	-0.0150061	1.12583	1.23403	-2.01387	-2.01688	1.36909	-2.88731	0.682942	-0.517634	-0.0570504	0.88634	-0.846826	1.42596	0.929904	1.20479	-1.05281	0.591138	1.46933	-0.232425	-0.247261
0.720396	0.739433	0.804859	-1.83999	-0.834511	0.37906	-1.05463	1.76066	-2.20882	0.078196	-0.598147	1.35397	-2.17554	-0.699196	1.22491	0.519201	-0.264408	-1.77464	-0.0923084	-1.53484	-0.2881	1.20919	0.649457	0.716719	-1.96461	0.169401	-0.475357	-1.30145	-1.90211	-2.52072	0.34187	0.495877	1.44434	-2.03603	-1.66669	1.28257	-2.38687	0.538569	-0.933423	-0.4058	0.741385	-1.49316	1.37559	0.533893	0.802673	-1.03188	0.962053	1.56877	-0.2704	0.111363
1.02563	0.958377	1.22577	-2.49545	-1.13565	-0.253741	-1.29974	0.893554	-2.19062	0.0708166	-0.706638	0.774948	-2.06893	-0.718443	0.954218	0.614658	-0.291239	-2.08044	0.257591	-1.52874	-0.688946	0.667864	0.0251775	0.698175	-1.55498	0.034909	-0.658084	-0.971473	-2.35552	-2.22124	0.538809	-0.361905	1.31667	-1.59325	-1.71131	0.973929	-1.84287	0.377055	-1.05196	-0.273101	0.608135	-1.33576	1.24268	0.520935	0.598992	-0.647313	0.922962	1.25061	-0.551002	0.460881
0.735527	0.897639	1.89987	-2.44698	-1.95737	0.530545	-1.07897	1.02699	-2.17883	-0.00184	-0.357853	0.557518	-1.87446	-0.547796	0.550959	0.633419	-0.379519	-2.34807	0.0424587	-1.09724	-0.881254	0.400917	0.0668801	0.590108	-1.41612	-0.0495069	-0.57022	-1.426	-2.87765	-1.58666	0.605872	-0.21432	1.27586	-1.21203	-1.97881	1.51044	-1.41612	0.0818241	-1.16998	-0.168586	0.374487	-1.39172	1.09144	0.766935	0.519672	-0.384771	1.04917	0.232298	-1.06427	0.120945
0.43879	0.669497	1.83946	-2.02725	-1.56353	0.244753	-1.36567	2.32601	-2.05572	-0.332276	-0.194754	-0.196174	-1.65404	-0.286494	-0.127865	0.884686	-0.146611	-2.68793	0.178454	-0.912321	-0.699375	0.183466	-0.409826	0.542708	-1.48712	0.296895	-0.0488861	-1.51336	-2.66022	-0.998533	0.856921	-1.03005	0.884421	-1.09633	-2.24015	1.9663	-0.947068	-0.047733	-1.48315	0.042555	0.227739	-1.62757	0.776354	0.623168	-0.175019	-0.602849	1.45174	-0.126228	-0.998989	0.308222
0.767581	0.419447	2.02939	-1.32746	-1.20181	-0.513581	-1.29575	2.90542	-1.90933	-0.778939	-0.130204	-0.244059	-1.41379	-0.0367493	-0.472158	0.689894	-0.350384	-2.87887	0.255622	-0.499267	-1.00104	0.472571	-0.161163	0.464426	-1.11156	0.515052	0.143317	-1.33392	-2.18027	-0.942696	0.811231	-1.5402	0.85597	-1.17005	-1.98214	1.91806	-0.911606	-0.543774	-1.40884	0.140073	0.305061	-1.02598	0.424677	0.391043	-0.0604373	-0.797685	1.28487	-0.308361	-0.929267	0.644463
0.708348	0.324255	2.07606	-0.138126	-0.803352	-0.157237	-0.903906	1.92556	-1.97426	-0.811612	0.18621	-0.329235	-1.09955	0.723315	-0.357908	0.425246	-0.652379	-3.14551	0.502948	-0.0741348	-1.10272	-0.0410868	0.496228	0.7789	-1.02918	0.492959	0.425914	-1.48343	-1.77093	-0.795265	0.334681	-1.48149	0.439422	-1.19823	-2.02297	1.71599	-0.98539	-0.837395	-1.44918	-0.0481832	0.514787	-0.619093	-0.0311906	0.134152	-0.113053	-0.913282	1.33493	0.0652123	-0.652445	0.239445
1.11704	0.236956	2.19892	0.519688	-0.68578	-0.276945	-0.77033	1.02831	-1.95425	-1.05387	0.0957888	-0.574459	-0.96651	0.722146	-0.0441255	-0.0516749	-0.705854	-3.37919	0.239111	0.0455602	-0.736796	-0.27088	0.715668	-0.114332	-0.791254	0.28826	0.999368	-1.55495	-1.54232	-1.28047	0.340886	-1.40381	0.227467	-1.51167	-2.11256	0.905377	-1.67742	-0.881267	-1.4991	0.197229	0.686745	-0.25082	0.267935	0.300156	0.434095	-1.18661	0.892687	0.343901	-0.241295	-0.182101
1.44888	0.593817	1.19874	0.594149	-0.583255	0.0612857	-1.17562	0.7657	-1.95696	-0.913064	0.164601	-0.502588	-0.692116	0.810401	0.28831	0.013866	-0.960966	-3.14845	0.13578	0.032822	-0.277557	-0.487216	0.980992	-0.191462	-1.00928	0.12109	0.306214	-1.11846	-1.11864	-1.85211	0.275201	-0.949272	0.500441	-1.6079	-2.23923	0.496555	-1.46019	-0.737317	-1.04679	-0.00151202	0.387098	-0.175554	0.478438	-0.225711	1.17776	-1.34395	1.28283	0.56794	-0.221029	-0.754234
1.37495	1.2643	0.722774	0.459693	0.0127353	0.000590571	-1.53274	1.62923	-1.99126	-0.870138	0.0283569	-0.159094	-0.853167	1.11342	0.47088	-0.148406	-1.40795	-2.75952	0.192604	0.0126344	-0.0630714	-0.240518	1.46906	-0.230184	-1.23696	0.0573074	0.149834	-1.18528	-0.73977	-1.73976	-0.260632	0.254425	0.369581	-1.90509	-2.37983	0.50526	-1.47066	-0.298172	-1.10728	0.263994	0.364345	0.113381	0.595563	0.176637	1.83996	-1.63106	1.27326	0.988743	-0.414836	-1.21367
1.59921	1.5825	0.38443	0.14679	-0.224361	-0.296835	-1.42908	1.39588	-2.00094	-1.02853	-0.0911792	-0.106657	-1.05168	0.940035	1.04457	-0.0409293	-0.931393	-2.14517	-0.530795	-0.235463	0.50362	-0.062179	1.51105	-0.228894	-1.44935	-0.0903335	0.382312	-0.714222	-0.233563	-1.96676	-0.336295	0.336489	0.188962	-1.90153	-2.27078	0.521578	-1.49553	-0.178949	-1.06664	0.626757	0.486041	0.323391	0.718102	0.325959	1.79982	-1.42516	1.20015	1.11454	-0.121313	-0.983328
1.61038	1.57526	0.30257	-1.08505	0.12273	-0.230124	-1.95365	1.04642	-2.04736	-1.26677	-0.14798	-0.389465	-1.35367	0.735414	1.37767	-0.70379	-0.76497	-1.2364	-1.17755	-0.0423889	0.305213	0.181862	1.70049	0.424833	-1.65086	-0.341694	0.0531787	-0.682441	-0.0943281	-2.20937	-0.525236	0.691269	0.428703	-1.78788	-2.27349	0.927785	-1.73361	0.243939	-1.05987	0.617474	0.138139	-0.191602	0.456558	0.113647	1.75545	-1.24075	1.30991	0.821925	-0.152594	-1.19181
1.76214	2.0063	0.32709	-1.38822	0.460067	-0.837334	-1.78095	1.21553	-2.19905	-1.30851	-0.044615	-0.605397	-1.54032	0.336809	1.25521	-0.819016	-0.693263	-0.671763	-1.48646	-0.104692	0.4899	0.355644	1.92904	0.699055	-1.3089	-0.490973	0.251098	-0.916468	-0.315074	-1.67734	-0.709055	0.827476	0.535405	-1.69173	-2.09666	1.41533	-1.49997	0.626205	-1.08934	0.89261	0.187602	-0.0332403	0.530875	0.396893	1.81765	-0.940415	1.14025	0.476342	-0.423886	-0.766421
1.37272	2.03739	0.53323	-1.74351	0.414606	-0.606864	-0.824498	1.3397	-2.38385	-1.13464	0.0890039	-0.779232	-1.89155	0.328828	1.18805	-1.05052	-0.669542	-0.501079	-1.72412	0.174415	0.217807	0.749576	1.79788	0.169919	-1.48132	-0.368892	0.207584	-1.69926	-0.865964	-1.39178	-0.288782	0.896799	0.669051	-1.34737	-1.97759	1.52897	-1.6502	0.811571	-1.28961	0.710385	-0.206252	-0.842157	0.677512	0.854789	1.87832	-0.575692	1.36996	0.45587	-0.655382	-0.387304
1.15263	2.04617	0.32882	-1.95617	0.021035	-0.731917	-1.01486	2.5269	-2.33784	-0.989773	0.120936	-0.863651	-2.15179	-0.0624312	1.43188	-0.608267	-0.186866	-0.208394	-1.39641	-0.223223	-0.104851	0.888567	1.37823	0.602795	-1.09464	-0.306298	0.163564	-1.60535	-0.989256	-0.581164	0.401474	0.65028	0.487037	-1.25186	-1.63546	1.904	-1.94928	0.829237	-1.55724	0.594495	-0.320342	-1.22953	0.402724	0.747418	0.972611	-0.312999	2.12645	0.28441	-0.745456	0.241528
1.18527	1.99683	0.588681	-2.03172	-0.0600397	-0.892601	-0.667665	2.74475	-2.32862	-0.698274	0.173774	-0.89937	-2.13336	-0.532465	1.18729	-0.392152	-0.149284	-0.69579	-1.34588	-0.0350205	-0.417303	0.904279	1.25744	0.26807	-0.660836	-0.262976	0.30961	-1.51866	-1.52874	-0.305302	0.296911	-0.0110792	0.731077	-1.24025	-1.54441	2.205	-1.81018	0.775028	-1.46094	0.727937	-0.0865335	-1.03359	0.37834	0.753074	1.08688	-0.0967946	1.91603	0.243989	-1.06683	0.949313
1.18466	1.68526	0.942004	-1.3361	-0.493639	-0.432014	-0.515435	1.91707	-2.21414	-0.277877	0.547742	-1.0277	-2.10193	-0.568686	1.21625	-0.260504	-0.422923	-1.4914	-1.19755	0.0425395	-0.119105	0.609783	0.715982	0.0896896	-0.839444	0.130445	-0.150955	-1.56486	-1.69289	-0.473392	0.3837	-0.518575	0.66837	-0.9567	-1.73347	2.18795	-1.56184	0.71309	-1.30997	0.333808	-0.210474	-0.644998	0.222249	0.978611	0.836127	-0.0892863	2.54556	0.380064	-0.856687	0.362873
1.25454	1.05437	1.00015	-1.01953	-0.901772	0.089854	-1.1964	2.74846	-2.08283	-0.252115	0.487458	-0.595365	-1.99802	-0.729581	1.29376	0.0666738	-0.341603	-2.03075	-0.876147	0.124684	-0.230977	0.560772	0.00928567	-0.411615	-1.07553	0.495785	0.36367	-1.67805	-2.11462	-0.94267	0.731588	-0.407159	0.627291	-1.22848	-1.94373	1.93036	-1.55283	0.774444	-1.15018	0.0712758	-0.183019	-0.672579	0.184495	1.24114	0.768821	-0.0547496	2.67909	0.943993	-0.61333	0.282498
1.15384	0.714689	0.106014	-0.961208	-1.24361	-0.334388	-1.50879	3.87378	-1.89496	-0.274435	0.467854	0.204479	-1.70297	-0.816023	1.39183	-0.0874609	-0.436178	-2.55602	-0.531491	0.546885	0.071781	0.622548	-0.606763	-1.17194	-1.75151	0.897715	0.2079	-1.38731	-1.92829	-1.00574	0.985125	-0.566563	1.01345	-1.25919	-1.78044	1.5117	-0.772416	0.709132	-0.655555	0.216817	-0.214528	-0.717393	0.00951516	1.18138	1.0939	-0.454951	2.87225	0.962485	-0.459137	-0.0430407
1.07542	0.608573	-0.262849	-0.93496	-0.941292	-0.363714	-1.73384	4.40288	-1.94731	-0.290373	0.688434	1.04748	-1.70447	-0.899856	1.6137	-0.392721	-0.545143	-2.87003	-0.151317	0.321405	-0.197298	0.939512	-0.634948	-1.34384	-2.60469	0.899663	0.383246	-1.66048	-1.54655	-1.1175	1.06943	0.223756	0.831062	-1.40874	-1.88137	1.31296	-1.11458	0.537602	-0.748424	0.149965	-0.436208	-0.293244	0.211135	1.44171	1.36678	-0.390593	2.90683	0.644091	-0.71739	-0.577742
1.40699	0.61988	-0.779877	-1.00039	-1.08152	0.214484	-1.65575	4.53681	-1.92472	-0.507608	0.322468	1.16045	-1.7491	-0.646914	1.48195	-0.287424	-0.135148	-2.44487	-0.498683	0.364097	0.243283	0.793768	-0.729534	-1.94027	-2.93842	0.754787	0.50511	-1.78472	-1.67512	-1.42812	1.14662	-0.33331	0.488185	-1.43257	-2.22875	1.60913	-0.990829	0.350913	-0.584021	0.588949	-0.40834	0.0435979	0.00273933	1.47081	1.57192	-0.777602	2.84266	0.46474	-0.752912	-0.640303
1.33455	0.962394	-1.35329	-0.574679	-0.564238	0.738163	-1.71227	4.536	-1.94417	-0.58648	0.23373	1.07441	-1.63918	-0.449212	0.944973	-0.259144	0.0155037	-1.81933	-0.859064	0.59315	0.050524	1.10378	-0.313718	-1.84553	-3.06749	0.790548	0.482197	-2.07026	-1.48526	-1.57445	1.47436	-0.234819	0.667888	-1.78902	-2.13018	1.26164	-0.960352	0.374497	-0.527511	0.408764	-0.234286	0.1298	-0.185996	1.41673	2.05221	-1.11698	2.59159	-0.196184	-0.925216	-1.15341
1.19899	1.21127	-1.28252	-0.030319	0.676251	0.636962	-1.23258	4.43336	-2.17817	-0.341372	0.231872	0.68364	-1.60111	-0.0735198	0.530774	-0.133935	0.0285984	-1.12933	-0.837524	0.648041	0.0515716	0.670541	-0.223317	-1.94261	-3.11982	0.54002	0.256071	-1.97837	-1.39607	-1.24612	1.2913	0.00686776	0.460755	-1.95093	-1.88905	0.76598	-0.760954	0.323898	-0.957798	0.884359	0.196916	0.383078	-0.241766	1.51931	2.55195	-1.39498	2.62119	0.533707	-1.03882	-0.886714
1.2796	1.24194	-0.857261	-0.542489	0.796023	1.08302	-0.3776	3.90719	-2.23281	-0.294642	-0.192054	-0.189855	-1.8876	0.477702	0.0834495	-0.408328	0.0734797	-0.938998	-1.14264	0.956758	-0.0191539	0.425681	-0.328275	-1.93822	-2.84093	0.403218	0.37897	-1.86414	-1.43306	-1.49764	1.47939	0.0485429	0.265656	-1.8723	-1.83696	-0.167446	-0.727156	0.13173	-1.24517	0.846806	0.208735	0.0418068	0.208312	1.4503	2.25574	-1.38999	2.35277	0.878042	-1.12058	-0.329701
1.31856	1.356	-0.905977	-0.330434	0.927215	1.75096	0.479094	4.13059	-2.23773	-0.40157	-0.230511	-0.767043	-1.93264	-0.171527	0.0172694	-0.0793033	0.119551	-0.876314	-1.21636	0.557812	-0.099469	0.141756	0.0434452	-0.712053	-2.1395	-0.042234	0.339524	-1.22924	-1.11962	-1.29875	1.49249	-0.0776229	0.114608	-1.8628	-1.77726	-0.77378	-1.0656	0.144082	-1.40241	1.10441	0.371613	-0.234465	0.341247	1.14365	1.95645	-1.60786	2.20348	1.13034	-1.65574	-0.306329
0.89141	1.39209	-0.429464	-0.263276	1.2111	2.23212	0.715889	3.7837	-2.3597	-0.362046	-0.265913	-1.38821	-1.8739	0.157232	-0.549536	0.0256151	0.377392	-1.15746	-1.23914	-0.183764	0.0392461	0.0273708	0.445771	-0.455659	-1.68026	-0.161235	0.832848	-1.20072	-1.13166	-1.20519	1.24347	-0.277738	-0.0996981	-1.60407	-2.33355	-0.157634	-0.409059	0.338492	-1.51592	1.30436	0.371134	0.0165275	0.396769	0.257716	2.17192	-1.66215	2.08707	1.2949	-1.98733	0.147798
1.00448	0.944281	0.285063	-0.0132574	0.289102	2.74386	0.934787	3.91949	-2.35699	-0.493989	-0.366609	-2.13291	-1.88342	0.2889	-0.715853	-0.134727	-0.0927082	-1.64176	-0.995481	-0.270573	0.035373	-0.0539087	0.636663	0.0699947	-1.66968	-0.0258586	0.868049	-1.25971	-1.26925	-1.60587	0.843651	-0.292462	0.0253304	-1.11416	-2.47298	0.0565628	-0.65005	0.265	-1.61242	1.12375	0.161153	0.107969	0.582504	0.213073	2.0062	-1.46189	2.55131	1.33328	-1.83175	0.105022
0.512232	0.373392	0.67409	-0.176463	-0.100069	2.47385	0.183507	4.22654	-2.17118	-0.494957	-0.526867	-1.93722	-1.96008	0.332126	-0.550241	-0.344886	-0.302298	-2.04073	-0.844491	-0.105585	-0.298011	-0.0321023	0.159125	0.536116	-1.40391	0.0997489	1.07258	-1.36987	-1.3	-1.31702	0.73427	-0.526864	-0.0590099	-1.26039	-2.59656	0.751104	-0.48395	0.0996917	-1.5795	0.493539	-0.0521091	-0.509204	0.739241	0.134982	1.32474	-1.23516	2.54904	1.72305	-1.80108	0.596646
0.444275	-0.220386	0.325831	-0.600686	-0.5116	1.86943	-0.391972	4.57341	-2.13975	-0.380403	-0.638356	-1.41537	-1.70722	0.454561	-0.605931	-1.01425	0.0148616	-2.6258	-0.82629	0.0208311	-0.398534	-0.119285	-0.115983	0.201954	-1.4543	0.239395	1.27957	-1.5851	-1.41855	-0.768559	0.442386	-0.595769	0.282137	-0.768899	-2.43446	1.57971	-0.197942	-0.149135	-1.44015	0.718805	-0.275665	-0.858439	0.805187	0.369203	1.0032	-1.20123	2.39125	1.20008	-1.77269	0.492269
0.268998	-0.419949	0.233216	-0.249972	-1.2134	1.82919	-1.07683	3.77108	-2.22344	0.0458167	-0.204372	-0.690184	-1.73443	0.35936	-0.21031	-1.24603	-0.0780333	-2.54053	-0.313713	-0.196208	-0.0588262	0.273571	-0.114989	-0.0756757	-1.63333	0.288484	1.02979	-1.84809	-1.32857	-0.295861	0.140265	-0.128684	0.481613	-0.95423	-2.75071	2.65474	-0.338687	-0.286497	-1.49868	0.41207	-0.31907	-0.767546	0.889316	0.954878	1.53048	-0.711317	2.72991	0.748204	-2.10107	-0.209518
0.284369	-0.25101	-0.383792	-0.381359	-2.39825	1.90518	-1.49852	3.84482	-2.17322	0.273567	-0.303479	-0.126117	-1.75748	0.786935	-0.0905429	-0.861635	-0.0906517	-1.99859	-0.119746	0.0153928	0.0204747	0.0257585	-0.495615	-0.740587	-1.56767	0.155468	1.34066	-2.41286	-1.6613	-0.152889	-0.0281787	-0.198994	0.695479	-1.38674	-2.69864	3.67433	-0.296558	-0.218978	-1.47644	0.00696772	-0.36149	-0.816111	0.388211	1.45325	1.84284	-0.939756	3.41322	0.722415	-1.7553	-0.348932
0.885365	0.119751	-0.556112	-0.342424	-2.33882	1.37131	-1.49069	3.50886	-2.14134	0.67234	-0.22043	0.841009	-1.5427	0.944975	0.0196107	-0.753859	-0.0274888	-1.70613	-0.119797	-0.00821762	-0.607356	0.349461	-0.843175	-1.40468	-1.36482	0.377267	1.46557	-2.39511	-1.52462	0.150908	-0.270674	-0.374051	1.14183	-1.62565	-2.03373	3.09882	-0.239548	-0.229061	-1.43132	-0.227901	-0.0531392	-0.151346	0.0968704	1.68795	2.07014	-0.995259	3.64836	0.505948	-1.59655	-0.513845
0.895524	0.335849	-0.490037	-0.263994	-1.66608	0.756545	-1.10598	2.701	-2.24105	1.10902	-0.0657426	1.28298	-1.67104	1.22973	0.633526	-0.717513	-0.128005	-1.01547	-0.242402	0.525579	-0.697877	0.415902	-0.872195	-1.96121	-1.19577	0.220572	1.61732	-2.30219	-1.21013	0.253641	-0.227218	-0.230424	0.913814	-1.59774	-2.18905	2.82914	-0.522487	-0.250464	-1.31924	-0.21068	0.163583	-0.384879	0.0785626	1.97033	1.99883	-1.11333	4.25849	1.321	-1.03797	-0.613126
1.45693	1.08624	-0.607748	0.236321	-1.64874	0.541438	-0.876102	2.47684	-2.06588	1.16343	-0.377937	1.75826	-1.71124	1.27937	0.683768	-0.761297	0.244531	-0.686517	-0.379443	0.711522	-0.849433	0.580041	-0.90534	-1.91864	-0.984722	-0.0972577	2.31206	-1.81215	-1.34264	-0.280024	-0.236648	-0.164697	0.877078	-1.67692	-2.41385	1.87801	-0.523346	-0.176275	-0.951346	-0.183547	0.162059	-0.647796	0.339328	1.89324	1.75567	-1.18339	4.01985	1.64066	-0.811716	-0.390907
1.81841	1.57737	-1.55537	0.887038	-0.637155	0.517683	0.0581656	2.26053	-1.99194	0.81773	-0.308782	1.78335	-1.72713	1.01063	0.928753	-0.725377	0.06001	-0.526276	-0.410309	0.092603	-0.831545	0.679901	-0.742432	-1.71979	-0.93189	-0.234574	1.83911	-1.77221	-1.2469	-0.0462692	0.305673	-0.704068	0.965875	-1.74098	-2.18008	1.1146	-0.654163	0.140766	-1.11836	-0.245965	0.106705	-0.716609	0.133795	1.66335	2.0833	-1.41296	3.77772	1.52399	-0.903969	-0.488969
1.49722	1.49771	-1.9786	1.0733	0.0189844	0.378529	-0.00439724	2.67935	-2.1085	0.548906	-0.535324	1.79327	-1.71899	1.65747	0.780911	-0.500574	0.167788	-0.0849978	-0.247309	-0.604427	-1.07411	0.311254	-0.384002	-1.20995	-1.13766	-0.477018	1.78903	-1.60706	-1.13367	-0.485279	0.0369896	-0.306918	0.550632	-1.57964	-1.98857	0.70623	-0.215095	0.412373	-1.12695	0.0393368	-0.159127	-0.701784	-0.111336	1.03472	2.50387	-1.38838	3.6366	0.965166	-0.942406	0.046278
1.55287	1.13054	-1.68756	1.66749	0.455469	0.640247	0.174945	2.83914	-2.18565	0.108332	-0.660666	1.37349	-1.71764	1.83841	0.613822	-0.691742	-0.015002	-0.469364	-0.513755	-0.680011	-1.42606	0.502873	-0.192474	-0.983789	-1.27328	-0.759182	1.16156	-1.44285	-1.21997	-1.1432	-0.546907	-0.27741	0.245931	-1.42695	-1.70834	-0.0246662	-0.406131	0.290201	-1.35206	0.202255	-0.393009	-0.767138	0.648332	1.21434	2.39044	-1.64096	3.02188	0.768557	-0.678783	0.100124
1.17692	0.810113	-1.50656	1.47305	1.5426	0.957166	0.113484	2.67984	-2.25547	0.135785	-0.733453	1.14583	-1.68357	2.02764	0.583103	-0.985899	-0.204127	-0.792658	-1.17187	-1.08595	-1.41776	0.495643	-0.578566	-0.180888	-1.38122	-0.660975	0.548289	-1.23115	-0.943729	-1.20515	-0.411597	-0.654896	0.00343244	-1.40719	-1.79694	0.23311	-0.0675499	-0.0414833	-1.34359	-0.257502	-0.419939	-0.908393	0.960727	0.781648	1.79854	-1.72458	2.06059	0.597346	-0.710464	-0.618612
1.05481	0.10636	-1.66676	0.902721	1.86322	1.02042	-0.397657	2.85154	-2.4313	0.157452	-0.353326	0.67182	-1.33125	2.39954	0.561209	-1.0993	-0.283556	-1.07411	-1.1161	-1.38069	-1.05204	0.468635	-0.308104	-0.0983677	-1.46448	-0.672941	0.418348	-1.40325	-1.01045	-0.874624	-0.202712	-0.297887	0.0657961	-1.24148	-1.80772	0.668039	0.374318	-0.343723	-1.48709	0.171256	-0.42419	-0.962348	0.981317	0.568483	1.9422	-1.65496	1.43317	0.357522	-1.30092	-1.21676
0.37281	-0.563366	-1.20885	1.46343	1.33332	1.11554	-0.382662	2.50134	-2.58143	0.463856	-0.0121053	0.101727	-1.29387	2.42151	0.433895	-0.650459	-0.949482	-1.26228	-0.792816	-1.4667	-0.520869	0.753674	-0.381652	-0.0460046	-1.01251	-0.120523	0.355122	-1.2835	-0.689091	-0.666247	-0.31507	-0.342577	0.201007	-1.65561	-1.79441	0.303705	0.529723	-0.407828	-1.79172	0.272512	-0.312271	-0.810119	0.715571	0.743889	2.53211	-1.40432	0.825764	0.363307	-1.20574	-1.9986
0.206465	-0.814979	-1.08112	0.511075	1.10006	0.985373	-0.529827	2.9895	-2.59449	0.490812	0.131677	-0.211189	-1.24981	2.43825	0.407662	-0.741106	-1.48211	-1.39998	-0.57643	-1.87323	-1.06542	0.462651	-0.822123	0.111633	-0.869464	-0.20533	0.692811	-1.55102	-0.631029	-0.816487	-0.265231	0.0409651	0.139405	-1.89352	-1.51715	0.389298	0.369791	-0.394472	-1.80787	-0.281112	-0.530687	-0.974913	0.547865	0.377731	2.28395	-1.33493	0.983371	0.728151	-1.17281	-2.0616
1.1301	-0.998057	-0.62568	-0.424867	1.31584	0.483675	-0.386784	3.34624	-2.50382	0.497017	0.0507229	-0.102531	-1.31714	2.18609	0.317429	-0.79584	-1.36261	-1.41201	-0.480265	-1.8076	-1.87765	0.167022	-0.94407	-0.170953	-0.86177	0.190023	1.16665	-1.80301	-0.545466	-0.963285	-0.238604	0.184026	0.486761	-1.70858	-1.40258	0.726575	0.143731	-0.465844	-1.53756	-0.637003	-0.548492	-0.353009	0.87251	0.12766	1.32305	-1.2029	0.727452	0.645761	-1.36319	-1.58589
1.57713	-0.90153	-0.325665	-0.457554	1.05195	0.659034	0.19316	3.17841	-2.39837	0.734974	0.352923	-0.301747	-1.55152	1.94627	0.550336	-0.574797	-1.40456	-1.77165	-0.632198	-1.46667	-2.06076	0.0746976	-0.454346	-0.637208	-0.963319	0.00224949	2.22441	-2.35971	-0.160935	-1.69571	0.379431	0.367712	0.253004	-1.85552	-1.84329	1.3599	0.378494	-0.334129	-1.18447	-1.31143	-0.694822	-0.685032	0.926935	0.124578	1.65212	-0.626319	1.20732	0.566727	-1.71929	-1.58931
1.60938	-0.828521	-0.583482	0.245336	-0.117889	0.781584	0.123799	3.4251	-2.19819	0.761305	0.35029	0.489292	-1.81814	2.14342	0.397378	-0.322915	-0.750134	-1.30204	-0.236382	-1.32147	-2.43809	-0.360571	-0.826192	-0.646997	-1.17729	0.121153	2.61481	-3.02237	-0.415997	-1.73592	0.874766	-0.0339227	0.305987	-2.21765	-1.75802	1.46307	0.734869	-0.226197	-0.991385	-1.22028	-0.595937	-0.799144	0.834272	0.0790385	1.71808	-0.44986	1.04335	0.767026	-1.89015	-0.993298
1.66012	-0.5304	-1.614	0.0690572	0.106773	0.816367	0.244479	3.75147	-2.06159	0.43493	0.282895	0.420535	-1.74684	2.17036	0.399499	0.106496	-0.771042	-1.24117	-0.147876	-1.3167	-2.15482	-0.59138	-0.732062	-1.16667	-1.53202	0.209026	2.21051	-3.28382	-0.776011	-1.39902	1.09832	-0.311905	0.649678	-2.5764	-1.57617	1.79386	0.971489	-0.233238	-0.78904	-1.2724	-0.592361	-0.461379	0.438547	0.347656	2.23994	-0.535912	1.74358	0.522016	-2.20631	-0.600055
1.00844	-0.158882	-1.94608	0.104767	-0.395506	0.961133	0.640982	3.51388	-2.15679	0.307972	0.128632	1.06449	-1.65119	2.74378	0.343762	0.383887	-0.427778	-1.68611	-0.0450312	-0.591558	-2.11191	-1.09939	-0.272185	-0.771091	-1.40884	-0.14096	2.14469	-2.92514	-0.84106	-1.18782	1.10331	-0.32407	0.276474	-2.48307	-1.37489	1.02955	1.16708	-0.143527	-0.507432	-0.83291	-0.728872	-0.595374	-0.0263454	0.825622	2.85094	-0.765098	2.2454	0.605352	-2.42363	-0.271282
0.584107	-0.0107043	-1.65527	0.126605	-0.79045	1.61116	0.53606	3.0604	-2.21897	0.0267762	-0.324838	1.36893	-1.60798	2.85567	0.598698	-0.0540852	0.0731844	-1.37332	-0.244478	-0.919006	-1.61436	-0.838148	0.0788089	-1.14926	-1.22982	-0.573174	1.62535	-2.81272	-1.19228	-1.4762	1.14419	-0.215815	0.122495	-2.48712	-1.66427	0.76004	1.43067	-0.202566	-0.636279	-0.325118	-0.429878	-0.734874	0.124763	0.95696	2.86353	-1.1078	2.54847	1.10601	-1.9813	-0.491924
-0.18196	0.240996	-2.10473	0.434994	-1.05182	1.84957	0.666772	2.83534	-2.22187	-0.118536	-0.660095	0.803121	-1.4591	3.17632	0.825546	-0.117787	-0.26089	-0.994097	-0.55536	-1.1158	-1.54722	-0.930407	0.449536	-1.10876	-0.97821	-0.914892	1.56759	-2.22164	-1.02215	-1.51994	1.16187	-0.532915	-0.163	-2.46268	-1.87731	0.838297	1.19581	-0.445464	-0.57476	-0.637999	-0.0459178	-0.467438	0.349218	0.926408	2.84928	-1.52739	2.47392	1.29746	-1.85084	-0.768142
-0.608273	0.0476374	-2.70793	0.68313	-1.13691	1.64943	-0.00806167	2.5883	-2.30488	-0.069963	-0.613825	1.1259	-1.53433	3.36341	0.30137	0.0490931	-0.305045	-0.607529	-0.43856	-1.35543	-0.929408	-1.27017	0.648438	-1.374	-0.84654	-1.35889	1.14687	-2.18883	-0.940299	-0.681398	1.07012	-0.172822	-0.0880902	-2.16836	-1.74395	0.640688	1.13161	-0.729652	-0.852061	0.0161186	0.39597	-0.139471	0.183943	1.235	2.71787	-1.69583	2.54679	1.80977	-1.86208	-0.775954
-1.14042	-0.596115	-2.13586	0.754399	-1.16734	1.46931	0.00209057	2.25979	-2.3148	0.181706	-0.91295	0.776774	-1.57671	3.20667	-0.159568	-0.392431	-0.484345	-0.297849	-0.691765	-1.65479	-0.712549	-0.728747	0.0976291	-1.2899	-0.547881	-1.00374	1.07741	-1.55702	-0.880317	-0.969068	0.823499	0.0186765	-0.143222	-2.07564	-1.78307	-0.5777	0.909191	-0.749749	-1.09524	0.676198	0.704438	0.150323	0.550241	1.48013	2.40544	-1.83058	2.13229	1.88934	-1.22489	-0.596246
-0.939592	-0.35473	-2.12779	0.010001	-0.83625	1.66398	-0.129528	1.97177	-2.23238	0.0694384	-0.704008	0.466287	-1.54485	2.52925	-0.422154	-0.774674	-1.09745	-0.523667	-1.04065	-1.71237	-1.01965	-0.522951	-0.104338	-1.11187	-0.629146	-1.34448	0.618507	-1.21055	-0.958698	-1.56481	1.0578	0.456653	-0.412373	-2.08995	-2.00908	-0.392769	0.144773	-0.921892	-1.09088	0.161883	0.742802	-0.159721	0.802741	0.931981	2.08173	-2.07772	2.12861	1.61414	-1.12408	-0.699271
-0.575231	-1.00998	-1.49779	-0.2001	-0.433509	1.45921	-0.303386	2.16339	-2.14284	0.0056068	-0.626524	0.556279	-1.89875	2.13327	-0.697242	-0.950452	-1.00056	-0.281008	-1.0612	-1.39105	-0.563747	-0.181352	-0.0460011	-0.811065	-0.814447	-0.962607	0.593951	-1.96085	-0.929603	-1.68119	1.01017	1.03121	-0.366339	-1.88019	-2.34719	0.0260332	-0.433617	-0.789704	-1.239	-0.162552	0.754146	-0.180451	1.67594	1.0848	1.36666	-1.96935	1.61594	1.0252	-1.07221	-0.275747
0.166266	-1.5148	-1.41631	0.107982	-0.831928	1.93735	0.354894	1.91346	-2.10857	-0.00212577	-0.345602	-0.0487678	-2.12068	1.62254	-1.01786	-0.839143	-1.22094	-1.64189	-1.02825	-0.959706	-0.574333	0.301858	-0.136047	-0.780193	-1.0436	-0.504965	0.466057	-2.37714	-0.450032	-2.17687	0.737622	1.11406	-0.68577	-1.52058	-2.37677	0.462462	-0.448229	-0.58529	-1.32271	-0.161576	0.5161	-0.305967	1.88028	1.60403	1.56043	-1.35589	1.49975	0.154026	-1.6272	-0.706326
0.0749125	-1.69186	-1.87366	0.382461	-1.20051	2.05829	0.438192	1.80454	-2.1086	-0.144105	-0.123507	0.323817	-2.024	1.8757	-1.01006	-0.62166	-1.11602	-2.07391	-0.683994	-0.267947	-0.583736	0.229527	-0.402926	-0.341718	-1.2326	-0.198489	-0.22958	-2.90735	-0.68611	-1.91661	0.574883	1.07335	-0.788155	-1.56598	-1.95136	0.672546	-0.728884	-0.540925	-1.4564	-0.0586878	0.36473	-0.533653	2.02	1.35721	1.16889	-1.02371	1.18009	0.328718	-1.32608	-0.0947132
0.759539	-1.71161	-2.13823	-0.274984	-0.422869	2.14748	0.726232	2.0212	-1.99327	-0.336912	-0.203058	-0.140382	-1.56054	1.88262	-0.935945	-0.25832	-0.882654	-2.96889	-0.28937	0.307564	-0.550155	0.28613	-0.195542	-0.62101	-1.26012	0.32353	-0.331537	-2.811	-1.26469	-2.13475	0.0918448	1.29142	-0.406626	-1.48911	-2.00318	0.825052	-0.809628	-0.54011	-1.14542	-0.300184	0.0762209	-0.0876613	1.69726	1.49942	0.608981	-0.924296	1.23476	0.142745	-1.57879	-0.0538435
1.04874	-1.00136	-1.9312	0.369457	-0.716199	2.15601	1.52287	1.90841	-2.03141	-0.216299	-0.151435	-0.139056	-1.24414	1.84602	-0.569978	-0.320805	-0.398199	-3.85102	-0.0346239	0.488945	-0.0700856	0.17765	-0.0179948	-0.720055	-1.23662	0.390722	-0.393834	-2.97181	-1.6371	-1.54488	0.110483	0.752605	-0.577923	-1.06764	-1.91339	0.403053	-0.497345	-0.440653	-1.19923	-0.474237	-0.19435	-0.0214876	1.03862	1.22643	0.828449	-0.672936	1.1841	0.26286	-1.68115	-0.631435
0.891619	-0.494513	-1.47341	0.323841	-0.83811	2.42796	1.27805	1.84155	-2.00948	-0.724408	-0.386255	-0.175162	-1.35402	1.6028	-0.438911	-0.349083	0.153646	-3.49382	0.310118	-0.23349	0.0943749	0.0641952	-0.0541747	-1.13459	-1.01879	0.176822	-0.0749078	-3.05044	-1.8984	-1.54448	0.0151546	0.533728	-0.0214681	-1.13684	-2.24086	0.780513	-0.346839	-0.295835	-1.29382	-0.743286	-0.217579	-0.0795177	0.684695	1.04585	1.04297	-0.595672	1.35396	0.518266	-1.47164	-0.833395
0.703444	-0.25168	-1.82149	0.346636	-0.358037	1.83596	0.717096	2.44952	-2.08215	-1.0565	-0.291245	-0.346773	-1.38113	1.92355	-0.617759	-0.233543	0.623526	-2.83698	0.584244	-0.23185	-0.265502	-0.0989202	0.125714	-0.924596	-0.492619	-0.162383	0.776154	-2.61875	-1.57753	-1.23286	-0.559342	0.1116	-0.0462476	-1.33402	-2.19279	0.606395	-0.268503	-0.349858	-1.17001	-0.579338	-0.603229	0.568187	0.69457	0.957671	1.17461	-0.705914	1.43502	0.763662	-1.62072	-0.652529
0.582277	-0.0991847	-1.75024	0.0681857	0.275259	1.91802	0.173065	3.2299	-2.25556	-1.17572	-0.169775	0.557157	-1.44913	1.87371	-1.04309	0.0341149	1.32255	-2.46035	0.399726	-1.06586	-0.311895	-0.344236	0.395751	-0.885682	-0.897262	-0.66058	1.14879	-2.48494	-1.61237	-0.954989	-0.459177	0.0589871	0.0908473	-1.07364	-2.0477	0.224818	-0.106775	-0.512925	-1.30404	-0.277614	-0.525813	0.681905	0.0817702	1.02233	0.780795	-0.688684	1.69933	1.1427	-1.52729	-0.734528
0.408008	-0.587679	-1.5592	-0.637416	1.04995	1.03091	0.0116476	3.74764	-2.26293	-1.46939	-0.380686	0.859803	-1.38615	1.74823	-0.485037	-0.179889	1.64999	-1.97741	-0.0431613	-1.19305	-0.712543	-0.238288	0.269335	-0.376826	-1.57145	-0.856252	1.8972	-2.24263	-1.75329	-1.16879	-0.43523	-0.149127	0.14733	-1.52045	-2.30105	-0.0847739	0.545447	-0.18537	-1.20601	0.289504	-0.397767	0.754541	-0.12708	0.968988	1.00611	-0.980217	1.58672	1.03924	-1.28203	-0.344212
0.550635	0.0423486	-1.59466	-0.810951	0.959476	0.228672	-0.0185806	3.71933	-2.30899	-1.72863	-0.252184	1.04029	-1.42737	1.6326	-0.56982	-0.0433938	1.1563	-1.90813	-0.626296	-1.00385	-0.846402	-0.209166	0.384458	0.26387	-1.29216	-0.984001	1.49098	-1.99967	-1.57562	-1.77904	0.0826104	-0.542244	0.181605	-1.92123	-2.40604	0.109228	0.616803	-0.151693	-1.08987	0.191396	-0.497103	0.100448	-0.077558	1.28529	1.53029	-1.0911	1.28705	1.0856	-1.22635	-0.265088
0.112874	-0.652818	-1.45205	-0.320299	1.24685	-0.238939	-0.344397	4.06509	-2.38204	-1.84179	-0.504265	1.43744	-1.83529	1.74119	-0.405264	-0.0256732	0.623525	-1.46498	-0.882237	-0.830479	-0.427973	0.0367952	0.301657	0.797643	-1.3186	-0.736784	1.20479	-2.30714	-1.28757	-1.36186	0.096425	-0.31512	-0.016874	-1.7538	-2.44542	0.361088	0.86802	0.269009	-1.24492	0.603826	-0.262571	-0.137451	0.534291	1.98698	1.60383	-1.01448	1.2994	0.967367	-0.98215	0.414343
0.140819	-0.798243	-1.17669	-0.0891054	1.18486	-0.888531	0.378875	3.67126	-2.4954	-1.99039	-0.924424	0.559751	-1.90758	1.39486	-0.350663	-0.152727	0.380405	-1.73955	-1.12512	-0.256492	-0.347656	0.0690899	0.352096	0.856335	-1.36985	-0.589046	1.16969	-1.95215	-0.728984	-1.62904	0.0153138	0.136232	-0.0725132	-1.20865	-2.26622	0.968145	1.00849	0.309761	-1.31466	0.94358	-0.214407	-0.0445118	0.774772	2.45455	1.51483	-0.99057	1.21004	0.921658	-1.09695	1.05376
-0.00314849	-0.298431	-1.63319	0.173643	1.7717	-0.194248	0.422975	3.51949	-2.49542	-1.65695	-1.2263	0.452539	-1.52156	1.31291	-0.342308	-0.41387	-0.384324	-1.76769	-1.22776	0.24326	-0.36957	0.0184232	0.589495	1.39858	-1.26892	-0.795215	0.873077	-1.94043	-0.754035	-1.55709	0.249275	0.116106	-0.0347361	-0.856606	-1.74892	1.29376	1.48523	0.076983	-1.31867	0.759435	0.0606477	-0.475011	1.14878	2.21031	1.33927	-0.885251	1.20589	1.47215	-0.816713	1.92069
0.581307	-0.536891	-1.43259	0.75576	1.98852	-0.395372	0.837513	4.30929	-2.35297	-1.3822	-1.24877	0.0235484	-1.44468	1.00974	-0.59575	-0.514939	-0.173741	-1.44201	-0.777837	0.227316	-0.102602	-0.259451	0.773853	1.48274	-0.833678	-0.390229	1.07393	-1.93416	-0.977538	-1.7568	-0.170119	0.0697641	0.0496907	-0.613392	-1.7141	1.12928	1.82494	0.0550015	-1.25773	0.0827097	0.436157	-0.846746	1.08476	2.17595	1.09723	-0.984436	0.973086	1.36905	-0.851269	2.58017
0.565381	-0.179259	-0.967714	2.27364	1.29568	-0.37492	1.55292	4.57658	-2.27031	-1.18684	-1.10676	0.067928	-1.44237	0.451399	-0.890017	-0.360076	-0.50058	-2.09821	-0.800183	-0.0388084	0.0513664	0.0718009	0.631472	0.998534	-0.612226	-0.299387	1.03905	-1.98698	-1.02281	-1.60968	0.0696447	-0.782901	0.00715355	-0.23962	-1.55247	0.818295	1.64852	-0.109758	-1.39007	-0.396921	0.641213	-0.938594	1.01736	1.64231	1.63666	-0.831062	1.10441	1.62527	-0.719765	2.18664
0.659661	-0.308431	-0.346069	2.05803	1.28547	0.443401	1.1416	4.5527	-2.26219	-1.26085	-0.782244	0.229032	-1.66398	0.114563	-0.899842	-0.452784	-0.560981	-2.02161	-0.504754	0.265762	-0.278628	0.0864321	0.416557	0.802783	0.0968787	0.205174	1.52813	-2.26439	-0.818985	-1.68509	-0.230671	-0.74346	0.375156	-0.356768	-1.30097	0.817408	1.14939	-0.236782	-1.40765	-0.925459	0.465008	-0.863097	1.18048	1.57642	1.63533	-0.90607	1.37005	1.42353	-0.592809	2.30587
1.08614	-1.53696	-0.115128	1.58888	1.11428	0.416832	0.918364	4.56365	-2.40521	-1.03894	-0.648924	0.33822	-1.59691	0.0450666	-0.982142	-0.589706	-0.0959405	-1.75845	-0.120292	-0.331231	-0.649348	0.274267	0.565037	0.438752	0.306773	0.59482	2.04453	-1.95573	-0.867331	-1.99652	-0.784741	-0.864078	0.31663	-0.51803	-1.22899	0.298283	1.27404	-0.358112	-1.3955	-0.720097	0.0808061	-1.27205	0.970224	1.08251	1.60985	-0.82388	1.74421	1.11551	-0.759861	2.56336
1.3771	-1.74699	0.118858	1.72624	1.19646	0.970933	1.03469	4.49966	-2.39907	-0.946039	-0.399415	1.03718	-1.48127	-0.169732	-0.536656	-0.446575	0.00726737	-2.19792	-0.26023	-0.827187	-0.942748	0.619384	1.04565	0.393286	0.0422101	0.592282	2.18611	-1.77286	-0.927301	-1.81227	-0.603215	-1.1233	0.477398	-0.261713	-1.22446	0.221648	0.852055	-0.619671	-1.39075	-0.918907	-0.183762	-1.30868	0.370469	0.885164	1.72141	-0.987917	2.05576	0.467248	-0.925854	1.77413
1.5814	-1.8227	0.0375732	1.48648	1.52071	0.402031	0.794875	4.78601	-2.29231	-1.1118	-0.532322	1.84961	-1.53932	-0.421052	-0.0250608	-0.391111	0.410428	-2.02396	-0.375476	-0.87351	-0.960227	0.289314	0.543538	0.707353	-0.139805	0.800184	2.77294	-1.74965	-0.914038	-1.45828	-0.432203	-0.668746	0.472658	-0.901616	-1.42696	0.369778	0.544108	-0.00198719	-1.30031	-0.688889	-0.226247	-1.30865	-0.136022	0.819052	1.97877	-1.32868	1.68725	0.398756	-0.935412	0.956739
1.94401	-0.57255	-0.111411	1.60152	1.39912	0.378336	0.381742	4.91088	-2.18381	-1.08587	-0.367071	2.26158	-1.44006	0.254798	-0.196857	-0.386572	0.153715	-2.05106	-0.844209	-1.23785	-0.966484	0.306862	0.397366	0.715997	0.431249	1.06377	2.23732	-1.12623	-0.922965	-1.47316	-0.199294	-0.327562	0.636799	-1.06715	-1.64101	0.0693471	0.600653	0.0396826	-1.11267	-0.823523	-0.0345217	-1.18348	-0.0200852	1.26349	2.53365	-1.39852	1.38203	0.0117077	-0.593434	0.194026
1.08765	-0.456936	-0.316937	1.34356	1.80736	0.940941	0.336333	4.98712	-2.09565	-1.14829	-0.709853	2.29236	-1.2602	0.536089	0.00994162	-0.428087	0.186835	-1.77208	-1.06786	-1.19661	-0.370791	0.544464	0.333436	0.417649	0.154943	1.49813	2.14482	-1.33537	-1.1253	-0.685471	0.0917241	0.0227819	0.211341	-0.955827	-1.89115	0.571889	0.433547	0.222238	-1.07071	-0.996074	0.0441585	-0.706118	0.0326457	1.53731	2.44021	-1.60627	1.34611	-0.0948389	-0.363549	-0.610711
0.480998	0.395452	-0.370409	1.16128	2.37287	0.728988	0.487586	4.39606	-2.13733	-1.52794	-1.0026	2.00387	-1.19825	1.13903	0.150925	-0.469135	0.465095	-0.680843	-1.39889	-1.17804	0.187899	0.49042	0.369212	0.0334944	0.165934	1.30438	2.00448	-1.49236	-1.12964	-1.04831	0.31011	0.177384	0.282601	-0.765947	-2.07096	0.535464	0.984693	0.0600576	-0.837624	-0.765838	-0.0850811	-0.262734	-0.0349246	1.87654	2.17883	-2.10064	0.888637	0.618365	-0.330925	-0.45966
0.206655	0.901213	-1.26234	0.93488	2.33006	1.1969	0.872674	4.06759	-2.10891	-1.74781	-1.39874	1.87164	-0.905939	1.5281	-0.216787	0.00738277	-0.131857	-0.254915	-1.30807	-0.939046	0.226463	0.88435	0.00812693	0.159608	0.19748	1.21319	1.28624	-1.72989	-1.07139	-1.02695	0.810013	-0.380555	0.310127	-0.493062	-2.1625	0.810959	1.42035	-0.193537	-0.783774	-0.87172	0.128552	-0.265476	0.323634	2.42365	2.05111	-2.22779	0.716699	0.820166	-0.419006	-0.503574
0.232171	0.928602	-1.79528	1.27024	2.74781	0.770834	1.63885	3.72265	-2.14024	-1.99508	-1.09438	1.7891	-0.977996	2.2784	-0.490676	-0.0337958	0.435984	0.53034	-0.67811	-0.85899	0.537752	0.97572	0.0370172	0.348712	0.125456	0.904445	0.88329	-1.63463	-1.2287	-1.52755	0.437327	-0.582394	-0.0819072	-0.467575	-2.24374	0.396819	1.42768	-0.22509	-1.16574	-0.808801	0.350011	-0.157387	0.21497	2.37403	1.94988	-2.01423	0.565844	0.95096	-0.585047	-0.420593
0.221453	1.02489	-1.72283	1.17443	2.6577	1.0398	2.15879	2.84473	-2.28968	-2.54776	-1.02309	1.83922	-1.08407	2.46561	-0.449724	0.171853	0.807707	-0.0333535	-0.557594	-0.0615146	0.252308	1.59044	-0.301275	0.408581	0.0232219	0.578458	1.06059	-1.70015	-1.21428	-2.21336	0.565729	-0.957555	-0.485975	-0.332751	-2.18319	0.812514	1.25227	-0.53307	-1.33701	-0.70434	0.2215	0.204851	0.762854	2.58683	1.63831	-1.99347	0.316877	1.53282	-0.526992	-0.525855
0.890071	0.379512	-1.62755	0.632833	2.99975	1.36526	2.1438	2.17698	-2.33351	-2.72549	-1.08325	2.0145	-1.17215	2.24281	-0.0609396	0.0527426	0.861478	-0.553444	-0.541285	0.735267	0.105131	1.56167	-0.253106	0.390421	-0.0948442	0.866001	0.999977	-1.81461	-1.16174	-2.73863	0.19295	-0.855269	-0.563481	-0.225542	-1.82324	0.661567	0.716686	-0.497335	-1.39989	-0.719942	-0.156462	-0.0852123	1.1829	2.41586	1.35567	-1.91876	0.119315	0.942741	-0.536911	-0.258514
0.965713	-0.958368	-1.41437	-0.154982	2.87038	1.31809	2.61612	1.54278	-2.57548	-2.80922	-0.815616	1.73969	-1.41974	1.85561	-0.300193	-0.0677516	0.700958	-0.622568	-0.218179	0.120108	0.0912192	1.0007	-0.408061	-0.192237	-0.260083	0.567163	1.28345	-1.62175	-1.38063	-3.08425	0.137161	-1.20404	-0.507435	-0.422812	-1.91879	0.987517	1.02983	-0.668969	-1.40679	-0.567334	-0.553809	-0.695419	1.31504	1.91638	1.36115	-1.77197	0.202758	0.688469	-0.646085	0.167987
1.38808	-0.977531	-0.7588	-0.530057	2.93215	1.64545	2.49723	1.09483	-2.61929	-2.98356	-0.657897	1.18151	-1.60121	0.900202	-0.342965	-0.753803	-0.0423715	-1.64423	-0.264715	0.0765443	0.505532	0.991144	-0.729363	0.249976	-0.295351	0.165632	1.30867	-1.29469	-1.28538	-2.99683	0.54327	-1.56023	-0.0424072	-0.205179	-1.68363	1.41731	0.795827	-0.48968	-1.31804	-0.779751	-0.584543	-0.819704	1.02279	2.00546	1.44717	-1.64713	0.451213	0.510615	-0.854546	0.246156
1.01145	-1.51126	-0.26099	-0.817279	2.99633	1.58088	1.68075	1.36771	-2.58565	-2.76407	-0.744027	0.956499	-1.78346	0.200538	-0.182057	-1.38373	-0.198784	-1.64683	-0.57988	-0.657049	0.332751	-0.0174635	-0.880808	0.379244	0.44062	-0.113352	1.60108	-1.4222	-0.981582	-2.64139	0.983761	-0.651671	-0.0609443	-0.597966	-1.36224	1.78548	0.485552	-0.0780151	-1.40314	-0.781741	-0.332133	-1.20301	0.824814	2.04734	1.10077	-1.51239	0.765554	0.94377	-0.644378	0.124547
1.48389	-1.24851	0.177954	-0.809128	2.91422	1.88836	1.24852	1.68333	-2.59483	-2.49602	-0.463601	1.1294	-1.73733	0.270119	-0.275302	-1.56709	-0.588566	-2.06209	-0.925224	-1.14431	0.0963591	-0.5265	-0.370021	0.0862182	1.07908	-0.300845	1.37336	-1.10986	-0.864001	-2.44673	0.899045	-0.186721	0.12015	-0.42829	-1.20077	1.65001	1.12417	-0.0227023	-1.09121	-0.877134	-0.0291088	-1.07193	0.61906	1.90576	1.37125	-1.2461	0.99495	0.942169	-0.66854	0.241481
0.724003	-1.21561	0.0108277	-1.11426	2.27011	2.02887	0.903371	1.88462	-2.4628	-2.24416	-0.37997	0.907622	-1.54199	0.0483027	-0.294696	-1.49971	-0.839465	-1.69389	-0.994124	-1.76193	0.0119645	-0.627372	-0.132611	0.221899	1.24083	0.0894887	1.58044	-1.80453	-0.720476	-1.49755	1.12448	-0.684293	0.272979	-0.354508	-1.39624	1.6167	1.27658	-0.100235	-1.14403	-0.720574	-0.0831174	-0.85778	0.434398	2.08295	1.0362	-0.834212	1.36043	1.39701	-0.942513	-0.339325
0.280281	-0.961506	-0.319553	-1.13242	2.12447	1.48926	0.680455	2.29631	-2.58349	-2.1776	-0.353389	0.469932	-1.60088	0.584923	-0.23404	-1.10142	-1.02407	-0.600354	-1.11263	-2.2166	-0.796485	-0.770866	-0.22262	-0.00157503	1.49686	-0.213506	0.640572	-1.82801	-0.718483	-1.33971	1.34239	-1.17071	0.333858	-0.397994	-1.08762	0.951465	1.64956	-0.205334	-1.03692	-0.208045	-0.0187006	-0.851585	0.122507	2.20128	0.893043	-0.862602	1.59539	2.06578	-0.908808	0.362877
0.274213	-0.814643	-1.01075	-1.42577	1.90053	0.51722	0.73698	2.39601	-2.52615	-1.96414	-0.66941	0.35195	-1.36418	1.11882	-0.362077	-0.517019	-0.873846	-0.758408	-1.02132	-1.90596	-0.85012	-0.604637	-0.45765	-0.0155962	1.65745	-0.201209	0.719936	-1.55168	-0.566375	-1.3933	1.28262	-1.2751	0.501191	-0.12437	-1.009	1.40132	1.81643	-0.36822	-0.860992	-0.319416	0.416313	-0.398458	0.0416024	2.72951	0.994545	-0.635937	1.71152	1.79595	-0.992573	0.773849
-0.145204	-0.858775	-1.9367	-1.37104	2.34583	0.300443	0.942302	2.31255	-2.51342	-1.83604	-0.574908	0.289241	-1.24442	1.93606	0.0222371	-0.344077	0.348475	-0.45826	-0.767188	-1.96429	-1.12716	-0.49077	0.13251	0.0870183	0.971441	-0.606763	0.783822	-1.4426	-0.711799	-1.3489	0.763311	-1.46171	0.211427	-0.231834	-1.20317	1.59767	1.92868	-0.507559	-1.18459	-0.215145	0.604512	-0.573241	-0.330646	2.5615	1.58599	-0.297554	1.87632	1.98496	-1.0761	0.358911
0.180759	-0.775868	-1.57879	-1.47221	2.47968	-0.181745	1.15456	2.47323	-2.47607	-1.90234	-1.05773	0.403271	-1.0336	2.01935	0.525163	-0.0396449	1.12069	-0.580997	-0.752541	-1.51275	-1.26884	-0.438272	0.513693	0.107238	0.360365	-0.425446	1.09193	-1.61574	-1.02863	-1.26362	0.349269	-1.23736	-0.423409	-0.438809	-1.57819	1.54562	1.61545	-0.571854	-1.2089	-0.148887	0.679723	-0.336655	-0.207169	2.62869	1.90017	-0.790492	1.29422	1.96737	-0.929439	0.488899
0.550861	-0.636984	-1.58519	-1.21492	2.71577	-0.578932	1.1845	2.75824	-2.33478	-1.90219	-1.39771	0.913189	-0.959311	2.02241	0.604218	0.284	1.299	-0.898032	-0.868791	-0.941929	-1.12324	-0.318694	0.89169	-0.08025	-0.128119	-0.284144	1.28253	-1.6195	-0.896935	-1.14695	0.495377	-1.58407	-0.717932	-0.689684	-1.5429	0.837578	1.12755	-0.46315	-1.14554	0.258669	0.873751	-0.195136	0.0116373	2.08006	1.80125	-0.874564	0.744652	1.32249	-0.993239	0.759875
0.167151	-0.445071	-2.04182	-1.3355	3.47755	-0.141625	1.19092	2.4896	-2.47161	-2.025	-0.97055	0.404904	-1.06278	1.95044	0.382973	0.544721	1.32999	-0.278645	-0.293044	-0.836145	-0.646584	-0.473862	1.04105	-0.103795	-0.401155	-0.473339	1.69506	-1.78305	-1.01909	-1.15751	0.306346	-1.39125	-1.01093	-0.914777	-1.59901	0.860031	0.803185	-0.416376	-0.885967	-0.0176026	0.981411	-0.397594	-0.112102	1.79298	2.32117	-1.01914	0.576262	1.02955	-1.07405	0.456568
0.172837	-0.517156	-1.47438	-1.4538	3.32264	0.279435	0.739408	1.73593	-2.32468	-2.48226	-1.1485	-0.643438	-1.24634	1.07317	0.309253	0.410209	1.17655	-0.802609	-0.636196	-0.556161	-0.0786796	0.148236	0.556195	0.0528398	-0.308893	-0.613341	1.77322	-1.58128	-0.744234	-1.6493	0.225202	-0.889499	-1.0614	-0.774629	-1.30065	0.482255	0.260588	-0.223363	-0.731022	-0.259112	1.313	-0.734497	-0.147048	2.45725	1.75584	-1.03722	0.176847	0.891347	-1.04116	0.215124
-0.303712	-1.19853	-1.43047	-1.35169	3.19599	1.09764	0.150841	1.16134	-2.26778	-2.2954	-1.06043	-1.08887	-1.41567	0.893912	0.382123	0.292796	0.953267	-0.343954	-0.911046	-0.163531	-0.354836	-0.198256	0.728402	0.208536	-0.191481	-0.617337	1.76018	-2.11125	-0.26855	-2.07284	0.136575	-0.274692	-1.29031	-0.373622	-1.16534	0.051583	0.173544	-0.434661	-0.813279	-0.648549	1.33248	-1.18426	-0.04	2.36831	1.61407	-1.09257	0.321489	0.645782	-0.84796	-0.111388
-0.520976	-0.953917	-1.55678	-0.523156	2.71789	1.98423	0.365081	0.659314	-2.26793	-2.27182	-0.904804	-0.943316	-1.44129	1.13073	0.263713	0.173376	0.753783	-0.795278	-1.10638	0.0631302	-0.165469	0.00778883	0.906551	0.274881	-0.0124705	-1.02194	2.06284	-2.27217	-0.277948	-2.45362	-0.142249	0.0902583	-1.42601	-0.114618	-1.26444	-0.00375438	0.592346	-0.332021	-0.646593	-0.740353	1.27343	-1.40835	0.264349	1.99063	1.79799	-1.35344	0.230329	0.737201	-1.23575	-0.266939
-0.682913	-0.347094	-1.58592	-0.719404	1.46159	2.74726	0.419537	0.0374734	-2.29868	-1.99688	-0.628067	-1.426	-1.42421	0.81899	-0.244058	0.221589	0.440472	-1.22638	-1.16762	-0.179973	-0.411079	0.427357	0.523677	0.492222	0.0926208	-1.09124	1.90165	-2.18685	-0.256018	-1.95193	-0.160521	-0.299229	-1.24207	0.182374	-1.47534	-0.110836	0.882996	-0.702519	-0.915622	-0.658824	0.947896	-1.13797	0.719057	2.25205	1.3853	-1.22685	0.0824538	0.429417	-1.34816	-0.406083
-0.210369	0.297795	-1.17094	-0.918435	0.890585	3.17396	0.285676	0.727345	-2.32312	-1.86801	-0.230043	-1.66821	-1.42087	0.899446	-0.185443	0.203777	0.390723	-1.51921	-0.601291	-0.0414823	-0.62619	0.659269	0.0706081	0.398867	0.470059	-1.30867	1.22603	-1.57652	-0.655457	-1.57288	-0.00334072	-0.423166	-1.36637	0.570089	-1.01326	0.235801	0.633775	-0.998246	-0.84392	-0.993926	0.757258	-1.38458	0.456503	2.48961	1.42783	-1.17813	0.108603	0.732952	-1.45926	-0.135824
-0.0286442	0.0571189	-1.13762	-1.52991	0.269875	2.5366	-0.331486	1.30902	-2.27912	-1.66096	-0.213685	-1.65898	-1.5103	1.15874	-0.540225	0.244155	0.912878	-2.02974	-0.467216	-0.0372336	-0.461309	0.671339	-0.252766	0.0261764	0.767779	-1.40731	1.97631	-1.43155	-1.10511	-1.88821	-0.0782027	0.146833	-0.926161	1.01605	-0.893241	0.962388	1.31859	-1.0587	-0.851682	-1.13067	0.548506	-1.53903	0.252966	2.96715	1.60233	-1.02132	-0.345157	0.140838	-1.47222	0.27036
-0.53034	-0.146849	-1.05099	-0.895257	-0.176798	2.37841	-0.176553	1.81163	-2.22411	-1.70498	-0.0199698	-1.90418	-1.55666	0.884718	-0.617534	0.0739458	1.24829	-2.56235	-0.411377	-0.353089	-1.09886	0.395738	-0.143488	-0.0547656	0.55887	-1.23248	1.91803	-1.89493	-1.44654	-1.56661	0.0774376	0.0871823	-0.716218	0.738794	-1.03377	1.84775	1.31544	-1.06428	-1.26805	-1.09998	0.317788	-1.37787	0.0661271	3.24313	2.5913	-0.739529	0.0728888	0.375865	-1.61949	0.0768223
0.045011	0.543085	-0.487578	-0.849763	-0.469435	2.40349	-0.0388053	2.52126	-2.27091	-1.71051	0.195821	-1.27636	-1.72252	0.954885	-0.19475	-0.360468	1.45384	-2.76129	-0.170966	-0.383319	-1.09882	0.0317035	-0.434683	-0.738716	0.384718	-0.884592	2.03583	-1.87989	-1.775	-0.823139	0.368416	-0.175644	-1.1251	0.0504264	-0.738762	2.00654	1.1048	-1.00437	-1.658	-0.684862	0.103569	-0.484272	-0.33986	3.42917	2.57516	-1.26109	0.123955	0.554472	-1.50163	0.786685
0.233029	1.34823	-0.870047	-0.872632	0.00606314	1.56108	-0.359879	3.19555	-2.23087	-1.6218	0.290101	-0.838073	-1.72455	1.07779	-0.275845	-0.529542	2.01576	-2.87093	0.561269	-0.157278	-1.23607	0.332685	-0.25752	-0.682879	0.455032	-0.481649	1.94083	-2.05192	-1.56745	-0.241148	0.634799	-0.872516	-0.844058	-0.437954	-0.412496	1.93289	0.942453	-1.08721	-1.62108	-0.256965	0.371085	0.091104	-0.523199	3.47909	2.94943	-1.14921	0.110027	0.335917	-1.47843	1.79148
0.29179	1.45098	-1.30057	-1.92369	0.86229	1.55757	-0.238037	2.73987	-2.32945	-1.71431	0.553322	-0.544643	-1.74954	1.34807	0.169363	-0.77203	2.3528	-2.48299	1.00783	0.587698	-1.09755	0.244867	0.0691979	-0.599034	0.535393	-0.128644	2.23289	-2.33186	-1.39937	-0.253923	0.490586	-0.63926	-1.03115	-0.925836	-0.586562	1.88145	0.976016	-0.84488	-1.35567	-0.392096	0.36308	-0.178676	-1.10545	3.74853	3.1842	-1.24895	0.234261	0.24888	-1.17869	1.66129
0.128416	0.817559	-0.940069	-2.8358	0.905678	1.23375	-0.231444	2.88166	-2.29832	-1.94249	0.14882	-0.598837	-1.88696	0.948421	0.614413	-1.15002	2.42063	-1.94985	0.669115	1.14197	-1.27061	0.248303	-0.196894	-0.269332	0.537694	0.295628	2.53979	-2.39737	-1.0807	-0.204865	0.494095	-0.452223	-0.969393	-1.1884	-0.804961	1.17403	0.901253	-0.963952	-1.208	0.184593	0.506419	-0.0738168	-1.11479	3.78271	3.05836	-1.34386	0.124826	0.37378	-0.677661	1.54686
0.0941909	0.466303	-1.47295	-2.84861	1.64613	1.10336	0.0054204	2.45242	-2.28193	-1.52815	0.258215	-0.424478	-1.82365	1.41006	0.783441	-1.49025	2.24897	-1.00188	0.368971	1.62618	-1.18742	-0.232023	0.337662	-0.104587	0.279097	0.87497	2.2002	-2.79012	-0.393619	-0.385229	0.914564	-0.60243	-0.910057	-1.20257	-0.969649	0.66992	1.43642	-0.962699	-1.16771	0.367222	0.614951	-0.035137	-1.07808	2.92123	3.47288	-1.47364	0.215929	0.0870317	-0.310433	1.30202
-0.402797	-0.119145	-1.95523	-1.76652	2.69546	1.38891	0.261873	2.729	-2.33205	-1.52822	0.112181	0.348527	-1.54093	2.08192	0.593201	-1.63057	2.02921	-0.815877	0.13522	1.35152	-0.942344	-0.472449	0.614155	0.0147361	0.1465	1.02475	1.84243	-2.98938	-0.328335	-0.585167	0.884756	-0.851922	-0.979323	-1.7206	-1.42897	0.676507	1.76977	-0.879071	-1.13095	0.488529	0.560349	-0.266779	-0.854203	2.26744	3.69317	-1.76937	0.398516	0.295201	-0.38319	0.854009
0.228799	-0.559577	-1.82807	-1.86768	2.4689	1.60126	0.725867	2.78011	-2.36096	-1.83523	0.0310834	0.38477	-1.32242	1.82113	0.422284	-1.70309	2.017	-0.996164	-0.303077	1.60217	-0.694285	-0.156739	1.1311	-0.117753	-0.0709649	1.01552	1.71467	-2.23253	-0.52954	-0.475778	1.07132	-1.1751	-0.81246	-1.58145	-1.49544	0.362563	1.81415	-1.24785	-1.25173	0.854633	0.546631	-0.309708	-0.667137	2.3856	3.34967	-1.34766	0.0228948	0.300284	-0.396419	1.1789
0.807741	-0.732475	-1.40115	-1.55487	2.60731	2.02467	0.970868	3.47479	-2.26527	-2.03979	0.163176	0.438815	-1.07533	1.43798	0.21793	-1.48386	1.30064	-0.505049	-0.138056	1.32294	-0.985349	-0.226208	1.37966	0.0355383	-0.133821	0.613895	1.66172	-1.64942	-0.823258	-0.205511	1.37904	-1.10215	-0.871332	-1.04124	-1.41887	0.320773	1.54085	-1.3534	-1.02896	0.60397	0.489156	-0.920039	-0.709051	1.84259	3.15424	-0.952021	-0.134237	0.640056	-0.351278	0.493271
0.811374	-1.64643	-1.46292	-0.949325	2.53439	1.70205	0.922445	4.03429	-2.35046	-2.30677	-0.236163	0.128147	-1.20748	1.36216	-0.338051	-1.23387	1.36665	0.404969	-0.54821	0.916318	-1.28468	0.207184	1.69977	-0.226794	0.498298	0.377707	2.15959	-1.57402	-1.38502	-0.514403	1.51109	-0.532396	-0.795903	-0.404747	-1.32467	0.706359	1.70717	-1.0642	-1.34862	0.649148	0.534753	-0.96697	-0.408968	1.38131	2.68235	-0.620865	-0.839286	0.248711	-0.619482	0.569453
0.972988	-1.06084	-1.66946	0.668618	2.10414	2.02582	1.2159	3.90004	-2.27837	-2.83006	-0.303486	-0.438803	-1.40229	0.66617	-1.45785	-1.2046	1.57625	0.73426	-0.602408	0.311518	-1.57003	0.130082	1.63338	-0.235047	0.529743	0.328302	2.45135	-1.6516	-1.31295	-0.795718	1.71016	-0.936041	-0.628335	0.112717	-0.873395	1.41829	1.63007	-0.786529	-1.44627	0.610789	0.56843	-0.32703	-0.151707	1.44126	2.85339	-0.219719	-0.532298	0.401369	-1.04635	0.346465
1.82374	-0.0104376	-1.79496	0.140773	1.88818	3.20595	0.741591	4.00653	-2.47816	-2.9052	-0.00839889	-0.318377	-1.64568	0.666068	-1.2939	-0.92848	1.70411	0.678772	-0.664952	-0.0646083	-1.59086	-0.0845875	1.31986	-0.309567	0.727599	0.376038	2.33794	-1.6608	-1.10789	-0.571972	1.7646	-0.901769	-0.760023	0.372958	-0.533001	1.45313	1.22074	-0.691876	-1.61181	0.325264	0.356229	-0.191574	-0.314038	1.28422	2.45737	-0.419104	-0.158319	0.883513	-0.877686	0.597515
2.07708	0.155567	-2.04799	-0.443475	1.75807	2.36007	0.849074	3.76555	-2.56536	-2.98958	-0.13936	-0.648792	-1.60777	0.237435	-1.84133	-0.697628	1.61217	0.435576	-0.0677116	0.0940191	-1.66644	-0.20849	1.66793	0.13884	1.29303	0.263028	2.40001	-1.39879	-1.15478	-0.7529	1.36337	-0.473226	-0.101987	0.586182	-0.605981	1.23766	1.18539	-0.772952	-1.31189	0.125817	0.409415	-0.383385	-0.344912	1.80072	2.36542	-0.214583	-0.089826	0.309338	-0.905943	1.45609
2.4048	-0.0802614	-1.41937	-1.23821	1.29531	2.11639	0.62864	3.33822	-2.60701	-2.74095	0.120738	-0.609976	-1.72909	0.0775359	-1.82179	-0.775319	1.71745	-0.280568	-0.0702807	0.201343	-1.7014	-0.620965	1.42532	0.192831	1.49406	0.219422	2.69834	-1.75694	-1.31641	-1.066	1.20225	-0.070276	-0.163882	0.142034	-0.838513	1.60706	1.31866	-0.520712	-0.965132	-0.277533	0.262112	-0.151087	-0.29763	2.14855	2.05284	-0.251548	0.321669	0.326436	-0.887194	1.11782
2.47942	0.0714852	-0.708187	-1.22271	0.926699	1.33607	0.124126	3.54222	-2.66571	-2.57916	0.226859	-0.626883	-1.84683	-0.0959673	-1.1707	-0.0934968	1.87222	-0.458087	0.41387	-0.0623466	-2.08969	-1.13464	0.955845	0.828421	1.59094	0.240946	2.79419	-2.27113	-1.32994	-0.491522	1.31051	0.160327	0.0582054	-0.089315	-0.954125	1.68292	1.24243	-0.341043	-0.783934	0.0263071	0.190042	-0.0387853	-0.115013	1.99307	2.36884	-0.633076	0.467947	0.191712	-0.650121	0.545183
3.24556	0.627778	-0.629526	-1.25913	0.796078	-0.0949669	-0.489549	2.69973	-2.52201	-1.95378	0.444907	-0.156255	-1.65164	0.143036	-1.24553	0.0272129	1.82819	-0.750235	0.640795	0.24947	-1.55654	-1.3027	0.191578	0.290781	1.92267	0.707052	2.21314	-2.30552	-0.687477	-0.42774	1.40278	0.810995	0.224089	-0.390741	-0.865908	1.47052	1.64749	-0.26069	-0.563092	0.0527248	0.0132963	0.544324	-0.0945003	1.92568	2.62136	-0.660828	0.69711	-0.154629	-0.684891	0.0652438
2.5843	0.944902	-0.651672	-1.00907	1.10987	-0.649947	-0.857116	2.4432	-2.41845	-1.63174	0.534262	0.124636	-1.48038	0.389175	-1.12065	0.31927	1.3944	-1.73048	0.826947	0.54664	-1.31439	-1.34347	-0.0817637	0.0658238	1.43207	0.256658	1.83561	-2.3625	-0.953268	-0.740725	1.40817	1.2944	-0.11758	-0.935106	-1.13807	1.32465	1.85829	-0.685407	-0.602935	-0.305009	0.0215143	0.0462115	0.0214341	2.14274	3.12853	-0.799069	0.989519	0.242355	-0.64632	0.035391
1.87169	1.27818	-0.598906	-0.988812	0.587483	-1.09819	-0.739001	2.5195	-2.29192	-1.52583	0.304369	-0.149129	-1.44148	0.0848395	-0.508661	0.227032	1.22389	-1.82579	0.568724	1.15656	-0.984385	-1.3057	-0.160308	-0.416771	1.17729	0.176456	1.74359	-1.86215	-1.38314	-0.816669	1.54899	1.41793	-0.250188	-1.46097	-1.21262	1.11941	1.45918	-0.920338	-0.688072	0.457198	0.299841	0.0369097	0.0922079	2.62183	3.27398	-0.664941	0.975431	0.240563	-0.435131	0.563479
1.3198	2.02624	-0.502134	-1.05938	0.368989	-1.07648	-0.374045	2.60892	-2.18354	-1.21862	0.211684	-0.00325712	-1.1309	-0.345322	-0.330947	0.256142	0.560315	-1.68442	0.500906	1.52417	-1.31353	-1.01006	-0.114181	-0.974112	1.20029	-0.00458539	1.07927	-1.47882	-1.2877	-0.919594	1.27934	1.33885	-0.496444	-1.72826	-1.20246	1.18591	1.64185	-0.919571	-0.58463	0.153541	0.0101145	-0.266644	0.398689	2.38461	3.26846	-0.612546	1.01236	-0.132364	-0.240763	-0.0333112
0.672109	1.9673	-0.926352	-0.547984	0.451933	-0.739175	-0.432049	3.68992	-2.24883	-1.40537	0.089941	0.14279	-1.36933	0.0760612	-0.309609	0.291149	0.66864	-1.09305	0.00437588	1.87086	-1.27697	-0.737574	-0.218333	-1.33613	1.49236	0.303192	0.506163	-1.31488	-1.4793	-1.10168	0.954374	1.23789	-0.764492	-1.55441	-1.09806	0.97802	1.2974	-0.904169	-1.0978	0.33307	0.293121	0.116323	0.449451	1.98231	3.07654	-0.325501	0.689054	-0.619629	-0.287311	-0.113868
0.295378	2.12713	-1.06294	-0.0742304	0.552187	-0.00244833	-0.196261	3.16003	-2.14905	-1.555	0.146332	0.166591	-1.48155	0.0666288	-1.01426	-0.357526	1.06783	-0.746643	-0.276363	1.44286	-1.22131	-0.372707	-0.496616	-1.47041	1.32132	0.358207	0.986493	-1.38947	-1.04662	-1.59267	0.357961	0.629183	-0.834084	-1.33793	-1.07764	0.644863	1.33973	-1.0101	-1.24704	0.302941	0.254607	0.225373	0.593706	1.97528	3.00998	-0.445584	0.735084	-0.624177	-0.0630575	0.100653
0.233118	1.79432	-1.28823	-0.963586	0.973719	1.61339	-0.152985	3.16264	-2.23266	-1.50278	0.184635	0.706583	-1.53963	-0.19836	-0.844526	-0.55916	0.666008	-0.947327	-0.757133	1.66966	-1.30793	-0.350808	-0.493147	-0.953796	1.16104	0.578833	0.398079	-1.44846	-0.744787	-1.73687	0.355881	0.533954	-0.71786	-1.11034	-1.13133	0.240838	1.13944	-1.13585	-1.3057	-0.236935	-0.0137386	-0.418121	0.578649	1.44023	3.08788	-0.584329	0.582985	-0.111323	0.0251969	0.404619
-0.120516	0.276479	-1.42168	-0.220339	0.979576	2.06784	0.479287	3.66347	-2.35209	-1.82908	0.262333	0.254282	-1.68812	-0.425224	-1.27334	-0.566698	0.675538	-1.25777	-0.60116	1.79876	-0.995834	-0.0723779	-0.0351047	-0.771696	1.47027	0.839295	0.974242	-1.34743	-0.94158	-2.01666	0.523455	0.178779	-0.430786	-1.13346	-1.30139	0.186871	1.55642	-1.07102	-1.11372	-0.233	-0.179247	-0.638567	0.596564	0.950437	2.82899	-0.757996	0.631427	-0.491544	-0.349516	0.500104
-0.0534748	-0.275985	-0.971978	0.107537	0.720457	2.63957	0.87876	4.34315	-2.29592	-1.5506	0.475529	-0.254595	-1.91525	-0.467018	-1.64703	-0.780184	0.607347	-1.6976	-0.592114	1.70104	-0.921667	0.192892	-0.428806	-0.499012	1.53108	1.33569	0.780504	-2.0224	-1.05962	-2.03107	0.441758	-0.3895	-0.0869361	-0.80088	-1.09236	0.718015	1.42383	-0.784798	-1.08373	-0.411674	-0.366092	-0.695614	0.824411	1.15808	3.24626	-0.930208	0.879061	0.05858	-0.744804	0.240071
0.209012	-0.81332	-0.60601	0.375286	0.861777	3.31655	1.05459	4.73926	-2.43451	-1.531	0.388017	-0.239838	-1.86121	-0.297259	-1.28628	-0.952013	0.914591	-1.47442	-0.345157	0.931582	-1.20262	0.120758	-0.279656	-0.0252318	1.7526	1.52348	0.896161	-2.74278	-0.935284	-1.63997	0.66374	-0.306679	0.273684	-0.288627	-0.827429	0.781468	1.36266	-0.692973	-0.781536	-0.408687	-0.704638	-1.12238	0.817115	0.769699	2.71746	-1.11325	0.955321	0.725019	-0.675252	0.383546
0.986952	-0.39047	-0.177884	-0.397445	0.570457	2.60139	1.23186	3.82554	-2.34172	-1.39963	0.294446	-0.598256	-1.51926	-0.339546	-1.47059	-1.33388	0.643527	-1.42847	-0.392263	1.3126	-0.941511	0.747814	-1.21307	-0.361237	1.94522	1.83202	0.867304	-2.59514	-0.631122	-1.61233	0.473573	0.353518	0.603628	0.0866152	-0.757397	0.727345	1.8621	-0.898571	-0.465059	-0.55259	-0.636651	-1.21247	1.01281	0.762081	2.80666	-1.05265	1.26913	1.16346	-1.17727	0.932301
1.11073	-0.155682	0.13055	-0.88211	0.904363	2.93422	1.64559	3.502	-2.32223	-1.45816	0.289099	-0.972831	-1.63484	-0.358245	-1.19648	-1.12898	0.647221	-1.68249	-0.484759	1.00941	-0.688377	0.631901	-1.11141	-0.114232	1.8469	0.958073	1.41038	-2.79288	-0.74089	-1.30185	1.0637	0.924062	0.663133	0.0767101	-0.999765	0.623811	2.32088	-0.873837	-0.422397	-1.00857	-0.478084	-1.83533	1.09952	1.30404	2.80647	-1.15129	1.38994	1.26873	-1.28633	0.587552
1.22131	0.428648	-0.0224844	-0.423544	1.34158	3.09135	2.02608	3.39171	-2.44287	-1.5765	0.158525	-0.807604	-1.59222	-0.158025	-0.772383	-0.918483	0.829851	-1.35403	-0.181027	0.569923	-0.768154	0.266089	-1.67922	-0.173727	1.94124	1.17931	1.25997	-3.04447	-0.823028	-0.926229	1.44453	1.47399	0.900061	-0.027086	-1.15619	0.89422	2.49149	-0.584283	-0.470443	-0.414636	-0.427369	-1.7741	1.03587	1.4545	2.75545	-0.97657	1.77006	1.38803	-1.04767	0.667472
1.83201	0.811657	-0.510667	-0.233181	1.28206	2.8722	2.17149	3.31254	-2.34833	-1.60994	0.21004	-0.351077	-1.28156	-0.209041	-0.47827	-0.35824	0.763766	-1.65661	0.0550108	0.854448	-1.22259	0.27363	-2.09897	-0.675622	2.41439	1.56387	1.17718	-2.65901	-0.960926	-0.536304	1.27964	2.00121	0.781531	-0.209818	-1.10513	0.717628	3.10111	-0.605297	-0.510955	-0.363319	-0.548741	-1.86659	1.03162	2.05516	2.59432	-0.755818	2.12575	0.808714	-1.16246	0.372653
1.82656	0.457713	-0.798271	-0.0083298	2.29493	2.72977	1.54701	3.52213	-2.44132	-1.72995	0.526193	-0.279263	-1.32812	0.244345	-0.281626	0.171548	0.773304	-1.69201	-0.115883	0.536344	-1.55657	-0.353959	-2.11982	-0.642914	1.99448	1.29357	1.32365	-2.64704	-1.41462	-0.328371	1.27316	2.56572	0.301139	-0.519723	-1.30169	0.791499	2.83376	-0.761031	-0.812867	-0.122903	-0.372505	-1.69573	0.689822	2.31505	2.59503	-0.479148	2.15556	0.681024	-1.06516	0.134692
1.07066	0.690041	-0.647192	-0.172564	2.96126	2.35542	1.46798	3.10398	-2.19072	-2.16768	0.493388	0.106525	-1.39737	-0.107147	-0.343697	-0.0787898	1.06652	-1.62531	-0.29632	0.039414	-1.47962	-0.291323	-1.93762	-0.668648	1.9022	0.518073	2.2972	-2.30103	-1.62928	-0.182843	0.998308	2.82859	-0.241628	-0.761346	-1.60575	0.370929	2.9995	-0.778973	-1.00646	-0.337377	-0.141824	-1.69101	0.318566	2.49506	2.46082	-0.671771	1.50954	0.665678	-0.89885	0.0193001
0.878731	0.510772	-0.930915	-0.137663	2.85274	2.38324	1.62638	3.63789	-1.99158	-2.42038	0.31213	0.497189	-1.23992	-0.422838	0.041283	-0.141038	0.489061	-1.84813	-0.461716	0.308698	-1.31674	-0.212431	-1.7055	-0.434257	1.32722	-0.0963628	2.01264	-1.87671	-1.40458	0.0622196	1.22342	2.54803	-0.558554	-1.02095	-1.72385	0.682297	3.51359	-0.888849	-1.11475	-0.247591	-0.178191	-1.41941	0.235071	2.2165	2.43165	-0.765544	1.09588	1.07729	-1.04925	-0.166505
0.529783	-0.364144	-1.81805	1.02387	3.10469	2.38646	1.50363	4.21489	-1.99228	-2.3134	0.298542	0.305828	-1.44888	-0.279425	-0.259776	-0.139597	0.512082	-1.70639	-0.536614	0.285592	-0.984884	-0.317651	-1.46316	-0.352731	1.6773	-0.29064	2.14456	-1.87442	-1.21153	-0.245365	1.07303	2.23021	-1.11395	-1.16856	-2.01182	0.496737	3.86281	-0.711346	-1.30258	0.223743	-0.032412	-0.647257	-0.0881067	1.98467	2.64456	-0.786422	1.05418	0.904436	-1.24832	-0.60289
0.752506	0.0971235	-1.63932	0.578265	2.81054	2.44304	1.91622	4.09323	-1.95672	-2.2855	0.0724273	0.199902	-1.44744	-0.161638	-1.05046	-0.447305	-0.0561374	-1.31259	-0.904576	0.641973	-0.395982	-0.6032	-1.23293	-0.430799	1.77568	-0.826318	1.83016	-1.45303	-0.85297	-0.911649	0.918358	2.37135	-1.05742	-1.12804	-1.63775	0.601135	3.89755	-0.777252	-1.67067	0.579927	-0.0176258	-0.483297	0.182116	2.66719	2.83232	-0.775121	1.10097	0.941687	-1.27671	-0.287536
0.793181	-0.124071	-1.38373	0.741142	3.24665	2.99513	2.03346	3.72989	-2.06349	-1.91743	-0.189326	0.43044	-1.18424	-0.335967	-1.13057	-1.1568	-0.0138114	-0.829938	-1.52476	0.37023	-0.157252	-0.726589	-0.582978	-0.00262974	1.8986	-1.03454	1.50822	-1.44377	-0.540866	-1.12629	1.01225	2.73967	-0.827932	-1.05957	-1.47107	0.321028	3.56521	-1.15832	-1.43399	0.126698	-0.152476	-0.588028	0.0929998	1.90364	2.1688	-0.827901	1.32911	0.575057	-1.4205	-0.401043
0.736343	0.371246	-0.99995	0.782574	3.12003	3.01454	2.4459	3.65159	-2.13839	-1.94452	0.00797843	0.423306	-1.19405	-0.0547086	-1.61292	-1.15175	-0.54154	-0.596201	-1.62427	0.988231	0.228216	-0.0842302	-0.863846	0.0629356	2.27381	-1.19371	1.30292	-1.06878	-0.588273	-1.31161	0.877574	2.33737	-0.686094	-0.95648	-1.76652	0.698722	3.81104	-1.16899	-1.58843	-0.260237	-0.201981	-0.935492	0.65082	1.60615	2.35499	-0.921091	1.16666	0.313093	-1.97644	-0.173729
0.518472	0.132857	-0.552185	0.555456	2.83879	3.85436	2.56434	3.75725	-2.23288	-1.93908	-0.000492188	0.48256	-1.41645	-0.134557	-1.88241	-1.25616	-0.510334	-0.52155	-1.56684	0.399964	0.675943	-0.0272262	-0.852035	0.346688	2.62144	-1.61395	1.57668	-1.32484	-0.623177	-1.10527	1.08998	2.27001	-0.11617	-0.615056	-2.01954	0.789012	4.06056	-0.717666	-1.49307	-0.949821	-0.15345	-0.707327	0.934893	1.33762	2.21775	-0.792791	1.06873	0.32804	-1.97652	-0.709627
0.405957	0.204683	-0.871348	0.405565	2.60269	3.58178	2.36257	3.35081	-2.38571	-1.87629	-0.108267	0.243726	-1.32289	0.046375	-2.1105	-0.944284	-0.284491	-0.620721	-0.847037	0.187458	0.104026	-0.348429	-0.937967	0.467851	2.44197	-0.921214	1.11572	-1.75175	-0.5874	-0.88312	1.35449	2.77126	-0.105695	-0.218886	-1.8367	1.53183	3.76558	-0.530003	-1.61444	-0.808125	-0.55639	-0.878168	0.962714	1.0662	2.15859	-0.709854	1.58412	1.09015	-1.62404	-0.370296
0.345084	-0.334456	-0.679954	0.0595607	2.10488	3.18315	1.70851	3.14284	-2.51228	-1.87374	-0.0949993	-0.209075	-1.19539	-0.49031	-1.52539	-0.494007	0.123994	-0.579288	-0.656073	0.25587	-0.76889	-0.663668	-1.67429	0.0673358	2.38786	0.299268	1.37442	-1.66501	-0.952444	-0.334244	1.04761	2.90722	0.319764	-0.474057	-1.79174	1.69052	3.8745	-0.438961	-1.62002	-0.966546	-0.710787	-0.769657	0.650447	1.27348	1.34932	-0.566563	1.99488	0.5952	-2.03768	0.332615
0.270358	-0.531905	-0.503744	-0.124248	2.6294	3.00817	1.21324	3.1801	-2.58637	-1.79764	0.228414	-1.39261	-1.16867	-0.735127	-1.29563	-0.30579	0.193014	-0.68595	-0.340379	-0.31189	-1.10206	-0.513628	-0.851409	0.288505	1.33162	0.437446	1.80339	-2.14778	-1.37691	-0.335681	1.11685	2.96551	0.551204	-0.509293	-2.15515	2.02901	3.31587	-0.383172	-1.59297	-1.12928	-0.673077	-1.06562	0.188029	0.769485	1.59047	-0.784561	2.18484	1.01289	-2.29568	0.344172
0.12721	-0.0214109	-0.136288	-0.322007	1.95771	2.55141	0.93803	3.63782	-2.43435	-2.28682	0.233942	-1.86105	-1.42032	-1.13506	-0.7194	-0.343438	0.493747	-0.706789	-0.121407	-1.28969	-1.11412	-0.536573	-0.900992	0.773849	0.734746	0.761807	2.14697	-2.4279	-1.31264	-0.216165	0.55633	3.30797	0.351556	-0.723493	-2.22245	1.65328	3.03489	-0.0126112	-1.61246	-1.13351	-0.663254	-1.08601	-0.583837	0.676322	1.35406	-1.10236	2.1632	1.51335	-2.23482	-0.0637144
0.334352	0.613117	-0.660532	0.347962	2.00406	1.90282	0.619447	4.59898	-2.20243	-2.46597	0.291835	-1.84963	-1.21366	-0.953425	-0.214829	-0.829386	0.213786	-1.29213	0.223253	-1.65496	-1.56235	-0.101941	-1.02798	0.708987	0.241362	1.17449	1.57069	-2.12416	-1.258	-0.342657	0.0366121	3.18244	0.364584	-1.09717	-2.25186	1.71844	2.77487	0.0743642	-1.41653	-0.948719	-0.629337	-0.775088	-1.04053	0.958926	1.23964	-1.08675	2.58292	2.11502	-2.355	0.290506
0.099262	0.76566	-1.28715	1.05174	2.5761	1.88414	0.129848	5.05317	-2.22117	-2.56161	0.418386	-1.70967	-1.27275	-0.302139	0.136995	-0.381709	0.303257	-0.880492	0.0449519	-2.30475	-1.47341	-0.604689	-1.07024	0.37698	0.00619734	1.22729	1.67306	-1.96855	-0.916815	-0.747426	0.316569	3.40114	-0.335934	-1.41142	-2.06199	0.544245	2.88071	0.0518605	-1.30288	-1.16741	-0.71062	-0.713091	-1.49709	1.14658	1.46048	-1.11037	2.55533	2.40513	-2.1646	-0.214273
0.886307	1.19447	-0.949954	0.984062	2.94077	1.42729	0.249572	4.92782	-2.15065	-3.03025	0.242293	-1.30053	-1.13129	0.116844	0.266383	0.272237	0.37282	-0.807296	-0.32409	-2.52897	-1.37841	-0.539773	-1.03324	-0.0206037	-0.221516	0.719157	2.18581	-1.72807	-0.453286	-1.2248	0.776794	3.49793	-0.554318	-1.73343	-1.94453	0.632395	2.96628	-0.00974882	-1.28478	-1.24204	-0.375426	-1.0111	-1.76294	1.41298	1.12706	-1.13472	2.52429	2.1471	-1.92494	-0.283831
1.01208	1.70877	-1.2627	2.06393	3.47902	1.62516	0.874011	4.94567	-2.12708	-3.00023	0.465131	-1.1456	-0.874746	-0.155449	0.629381	0.729769	0.0492398	-1.32869	-0.612434	-2.00751	-1.11707	0.0833713	-0.868474	-0.0138515	-0.258476	0.241959	2.28299	-1.25306	-0.145584	-1.6651	1.35518	3.58982	-0.591357	-1.85227	-2.15591	0.204252	2.90681	-0.329497	-0.920327	-1.30992	-0.463337	-1.04766	-1.54631	1.25699	1.0713	-1.2926	2.30319	2.16183	-1.79561	-0.552628
0.820015	1.83899	-1.63002	2.5493	3.84705	2.09363	1.617	5.25173	-2.20258	-2.98352	0.786873	-0.219995	-1.25658	0.244464	0.100498	1.05041	-0.281291	-1.40944	-0.334271	-1.72358	-1.11231	0.662431	-0.727311	-0.320891	0.353077	-0.405956	2.05405	-0.733235	-0.288343	-1.41305	1.15811	3.34147	-0.916749	-1.81159	-2.11437	0.209157	3.04823	-0.447595	-1.02559	-1.31314	-0.403824	-1.07646	-1.0727	1.30206	1.36043	-1.30104	1.80683	2.29652	-1.66824	-0.861161
0.527724	1.56273	-1.22433	2.29604	3.45113	2.18465	1.97999	4.50946	-2.19121	-2.96192	0.69931	-0.34275	-1.24226	-0.488074	-0.154879	1.11759	-0.0428296	-1.17178	-0.687674	-1.56672	-0.577927	1.20013	-0.896039	-0.465901	1.08491	-0.766746	2.15136	-0.509687	-0.0299082	-1.43632	1.006	3.8708	-1.00583	-1.69314	-2.20085	0.193538	3.00822	-0.406092	-0.952281	-1.18848	-0.015225	-0.923178	-0.142965	1.30487	1.52217	-1.28646	1.44235	2.42039	-1.15991	-1.21954
0.94125	1.1458	-1.00581	1.40496	3.20123	2.64945	2.03563	4.14223	-2.27289	-2.65768	0.596982	-0.226127	-1.10677	-0.804509	-0.256887	1.21232	0.272346	-0.338518	-0.598953	-0.386945	-0.922014	0.541461	-0.629183	-0.244945	0.775416	-0.710884	1.79925	-0.520277	0.347969	-1.10334	1.31589	3.91231	-1.21035	-1.38956	-2.06009	0.435018	2.81688	-0.618086	-1.18584	-0.825167	-0.159644	-1.05009	0.392622	1.37303	1.1808	-1.1024	1.50315	2.30662	-0.988947	-1.58972
0.687754	1.19151	-0.606557	1.13099	3.41839	2.86771	2.01091	3.94054	-2.45791	-2.58161	0.680343	-0.00889241	-1.19012	-1.52256	0.124385	1.26056	0.49122	0.245213	-0.920605	-0.0361486	-0.945553	0.0978198	-0.747598	-0.440236	1.22636	-0.823298	2.23009	-0.661304	0.321928	-0.863132	1.04508	4.03111	-0.759644	-1.19339	-2.2792	0.922664	3.17095	-0.599472	-1.57952	-0.470859	-0.0958283	-0.768493	0.726231	1.14182	0.784564	-0.989411	1.75388	1.3919	-1.06821	-1.53897
1.28668	0.748706	-0.18805	1.11747	3.01402	3.742	1.54886	3.83664	-2.48775	-2.28368	0.490001	-0.436303	-1.45486	-1.80326	-0.570899	0.851017	0.503887	-0.249053	-0.804057	0.26143	-0.490111	0.471558	-0.00461893	-0.186863	1.28783	-0.789287	2.26517	-0.807826	0.215795	-0.675206	1.10193	3.76855	-0.379675	-0.664459	-2.01792	0.875045	2.93722	-0.660718	-2.03355	-0.0374271	-0.0968752	-0.59129	1.26089	1.24977	1.43608	-0.993001	2.07633	1.25112	-1.3158	-1.40973
1.44364	0.186544	0.228781	0.831496	2.06926	4.46644	1.13349	3.73327	-2.45566	-2.24227	0.271425	-0.552612	-1.33341	-1.92515	-0.487644	0.341523	0.749303	-0.44412	-0.586444	0.252661	-0.898832	0.0711628	-0.0203724	0.627933	1.46694	-0.329444	1.95039	-1.02786	-0.0932938	-0.353318	0.842172	3.75557	-0.0578362	-0.57325	-1.85786	1.47823	2.64644	-0.701916	-2.29514	-0.110782	-0.62756	-0.317159	1.14419	1.59613	1.61479	-0.876327	2.24136	0.90128	-1.16013	-1.7824
1.57374	-0.0102067	-0.139724	0.289707	2.46717	3.90612	0.539044	3.85594	-2.37792	-2.0339	0.101642	-0.43253	-1.33755	-1.76855	-0.133246	-0.407271	1.15351	-0.696509	-0.274236	0.20021	-1.32175	-0.0540979	-0.00220284	0.180885	1.42871	0.163936	1.39037	-0.757363	-0.543549	-0.211386	0.750021	4.01097	0.48733	-0.243375	-1.79786	1.24739	2.677	-1.00774	-2.22325	-0.477142	-0.785533	-0.843729	0.819014	1.80181	1.17891	-0.615646	2.37877	0.51986	-1.6568	-1.40275
1.62974	-0.226913	-0.138644	0.560961	2.10432	3.55775	0.12037	2.80342	-2.47326	-1.76806	0.298649	-0.729701	-1.19791	-0.986477	0.267952	-0.459512	1.1176	-1.04683	-0.591378	0.199692	-1.44878	-0.468452	-0.0229953	-0.296699	0.809024	0.26437	1.49008	-0.880278	-0.756172	-0.0996104	1.4661	3.75342	0.358946	-0.424701	-1.64066	0.68638	2.91651	-1.07212	-2.13825	-1.1814	-1.3716	-0.933732	0.441225	1.49153	1.05888	-0.226907	2.07175	0.711616	-2.06962	-1.86387
2.13977	0.046851	-0.329812	0.768735	2.21226	2.75838	-0.484376	1.79456	-2.46533	-1.92318	0.257949	-0.424342	-1.34412	-0.851717	0.30877	-0.164155	1.52582	-1.36015	-0.738024	-0.144188	-1.95821	-0.210073	-0.26211	-0.299171	0.413596	0.305096	1.86849	-1.24666	-0.807429	-0.190492	1.5171	2.71416	0.468565	-0.373469	-1.84383	1.0658	2.60235	-0.790328	-2.04199	-1.2856	-1.20804	-1.10034	-0.0393773	1.10823	0.876064	-0.561305	2.14552	1.18303	-1.91473	-1.42459
2.2535	0.59756	-0.886787	1.24509	2.36003	2.48385	0.27954	1.80678	-2.50659	-2.01601	0.341163	-0.84315	-0.998295	-1.28409	0.365149	0.129389	1.29217	-1.91124	-0.847938	0.170988	-1.96248	0.368657	-0.429049	-0.790704	0.0985066	0.461802	1.84574	-0.889292	-0.899498	-0.535071	1.85494	2.53392	0.912174	-0.586543	-2.00148	0.565813	2.43196	-1.11565	-1.73342	-0.719089	-1.07233	-1.24951	-0.142804	1.2593	1.21945	-0.804986	1.60422	1.59104	-2.01192	-0.98551
2.21754	0.575196	-1.11965	0.972428	2.5799	2.10047	0.819634	1.6281	-2.50416	-1.78259	0.259049	-0.644604	-1.18662	-0.875759	0.040691	0.58982	1.071	-1.95012	-0.767582	-0.255052	-1.94718	0.63179	-0.242797	-0.976374	0.0476529	0.492489	1.33386	-0.728779	-0.801101	0.0123117	1.4452	2.77363	0.661118	-1.00712	-1.84039	0.124223	2.3112	-1.45817	-1.6529	-0.569888	-1.03817	-1.67622	-0.171952	0.914414	1.08688	-0.948814	2.21705	1.69352	-1.93217	-1.55
1.87695	0.405559	-1.14478	1.00508	3.20091	1.22832	1.06607	1.6432	-2.52436	-1.88612	0.0614064	-0.492408	-1.03154	-0.693982	0.0678689	0.203018	1.5529	-1.48585	-1.15129	-0.419905	-1.61415	0.790839	-0.688393	-1.00358	0.230019	0.609243	1.13571	-0.759881	-1.15944	-0.361394	1.45888	2.95452	0.214058	-1.40569	-2.11043	0.789226	2.30406	-1.24931	-1.28767	-0.0419304	-0.701364	-1.91943	0.138103	0.34127	0.733697	-1.11937	1.98988	1.6467	-1.81785	-1.45567
1.96479	0.314155	-0.725008	0.703565	3.5477	1.07183	1.27892	2.42785	-2.53192	-1.64059	0.0300282	-0.185058	-0.847743	0.054971	0.21166	0.0644124	1.6601	-1.02456	-0.889921	0.00964035	-1.33738	0.243417	-0.70609	-1.02235	-0.296585	0.612498	0.72548	-1.01579	-0.980513	-0.0904801	1.61632	2.01826	-0.067144	-1.43476	-1.85995	0.842569	2.81456	-1.3454	-0.964609	0.854393	-0.576798	-1.67338	0.409577	0.0758005	0.706414	-1.00515	1.98032	1.72954	-1.91835	-1.26903
1.45002	0.435035	-1.16329	0.665868	4.01017	0.820639	2.1964	3.19203	-2.61693	-1.85192	0.17656	0.186167	-1.1673	0.517155	-0.721791	0.423808	1.45905	-0.872118	-0.508159	-0.746915	-1.03324	0.0620266	-0.472876	-0.958128	0.0412478	0.245622	0.913863	-0.961043	-1.12518	-0.398887	1.52287	2.0153	-0.65843	-1.51946	-1.59149	0.926498	2.93943	-1.13948	-1.27709	1.31225	-0.468226	-1.58292	0.459093	0.0311164	1.53212	-1.10817	2.32336	1.66537	-1.64915	-1.84448
1.21308	-0.456993	-0.755118	0.446728	3.8688	1.8618	2.53338	3.7742	-2.76976	-2.02343	-0.0371508	0.0433085	-1.4518	0.319292	-1.39941	0.255815	1.66021	-0.910299	-0.388536	-0.770167	-0.514772	0.621934	-0.0880276	-0.799282	0.287664	0.26669	1.31595	-0.497512	-1.33577	-0.262989	1.59805	1.5991	-0.801346	-1.74645	-1.09427	0.863484	2.60686	-0.999888	-1.33474	1.39987	-0.227185	-1.26143	0.99997	1.02833	1.76496	-0.759807	2.28432	1.98269	-1.58847	-1.7197
1.14925	-0.273385	-0.665835	0.15925	3.67494	3.14874	3.17208	4.02302	-2.69769	-2.09629	-0.0939549	0.137456	-1.25096	0.510382	-1.65256	0.180101	2.07364	-0.962305	0.103923	-0.534659	-0.62021	0.562753	0.0673082	0.0159166	0.751396	0.334941	1.30453	-0.24123	-1.5023	-0.321732	2.12723	1.44464	-0.789699	-1.38191	-0.757495	1.53889	2.60066	-1.1784	-1.32162	0.979051	-0.574973	-1.25018	1.08214	1.20036	1.98371	-0.269119	2.04877	1.38332	-1.30803	-1.52778
1.32382	-0.0838485	-0.775595	0.118273	3.47899	3.21714	3.10933	4.72408	-2.82562	-2.02035	0.270182	-0.13146	-1.56695	0.558829	-1.36293	0.0627733	2.49747	-0.985432	0.329963	-0.910166	-0.019041	0.605049	0.499122	0.264252	1.34246	-0.00966843	1.26692	-0.411145	-1.19602	-0.235382	2.02741	1.86894	-0.842388	-1.18816	-0.617042	1.25924	2.69764	-1.12019	-1.39604	0.532965	-0.782302	-1.52183	0.807287	1.49054	1.17118	-0.148524	2.0936	1.31548	-1.65924	-1.27357
1.60533	-0.120338	-0.663778	0.735759	2.86025	4.034	2.80397	4.3923	-2.78001	-1.98847	0.507942	-0.217945	-1.60183	0.71089	-1.38073	-0.0964518	2.49626	-1.8343	0.434854	-0.882925	0.106691	0.880673	0.895387	0.393383	1.86385	-0.0781155	1.10466	-0.508386	-1.36405	-0.445177	2.01323	1.45151	-0.438173	-1.0772	-0.457255	1.3174	2.45112	-0.58593	-1.41198	-0.236529	-1.28633	-1.20656	0.87077	1.73877	1.32515	0.321854	1.6581	1.22338	-2.21807	-1.08791
1.97882	-0.0264408	-0.594321	0.441565	3.28152	4.87665	2.26257	4.36097	-2.76048	-1.99671	0.454898	0.0801925	-1.74178	0.142017	-0.880176	-0.118605	2.61963	-1.36831	0.485431	-1.09142	-0.310457	1.16654	1.21003	0.982152	2.12775	-0.414388	1.558	-0.402286	-1.3288	-0.556896	1.84496	1.13368	-0.163188	-0.555052	-0.302207	1.44887	1.95492	-0.364178	-1.49634	-0.559763	-1.34095	-0.880051	0.68846	1.98711	1.10963	-0.203789	1.76349	1.30421	-1.88279	-0.304214
2.27142	0.064219	-0.790987	-0.0417792	3.6402	4.87133	2.56115	4.60309	-2.66877	-1.85885	0.170217	-0.0168151	-1.60759	-0.432557	-0.769346	-0.265043	2.42811	-1.45815	0.145044	-0.872499	-0.553475	1.41946	1.32522	0.795576	2.44374	-0.514252	1.5098	-0.290688	-1.41491	-0.628483	1.85863	1.83988	0.297535	-0.494478	-0.471914	1.08467	1.96618	-0.605134	-1.41792	-0.705497	-1.42902	-1.05104	0.44808	2.43757	0.667574	-0.100059	1.41249	0.620125	-2.45812	-0.0751776
1.55931	0.257316	-0.736021	0.152805	3.88101	4.80911	2.35391	4.31391	-2.48992	-1.76979	0.118329	0.478131	-1.46797	0.0657391	-0.845408	0.469096	2.13503	-2.13842	-0.0780266	-1.0567	-0.819852	1.41876	1.76256	0.721134	2.15057	-0.589779	1.6	-0.588293	-1.36486	-0.472451	1.82872	1.95599	0.47264	-0.515169	-0.670781	1.66811	1.95899	-0.48976	-1.50083	-0.768854	-1.98593	-0.952693	0.454655	2.10414	0.195596	-0.100489	2.09124	0.456795	-2.5925	-0.258905
0.915067	0.420817	-0.703291	0.202563	4.17069	3.95481	1.85085	4.05537	-2.49992	-1.89027	0.252954	0.631439	-1.27523	0.710643	-0.347926	0.0907229	2.26581	-1.68448	-0.576935	-1.47328	-1.34593	0.856148	1.43239	0.539134	1.84219	-0.937502	1.68487	-0.661801	-1.59419	-0.479183	2.10099	2.18866	0.151733	-0.503469	-0.986052	2.36995	2.55152	-0.365091	-1.31864	-0.565522	-2.15046	-0.904245	0.255368	1.38007	0.0970663	-0.358558	1.47497	0.17117	-2.375	0.331404
0.775188	1.04229	-0.474604	0.017386	4.03509	3.38599	1.75455	3.71401	-2.28248	-1.70622	0.279861	0.670032	-0.931159	0.868532	-0.174825	0.208809	2.34074	-1.88494	-0.593379	-1.2826	-1.90142	0.385766	1.00825	0.233992	1.32339	-0.812907	1.8137	-0.713955	-1.39862	0.54488	2.05428	2.07393	0.0618647	-0.439215	-0.875607	1.82478	2.93661	-0.603827	-1.11068	-0.143626	-1.81749	-0.342442	-0.00583867	1.4378	0.480534	-0.343255	1.59338	0.365404	-2.16645	0.508047
0.0995042	0.983641	-1.02071	-0.0680548	4.38655	3.01036	2.49761	2.85705	-2.10123	-1.9942	0.659726	1.04028	-0.950348	1.22158	-0.507444	0.477533	1.58941	-0.856031	-0.491359	-1.71517	-2.45567	0.0315095	1.54473	0.158583	0.724928	-1.09726	2.30898	-0.48421	-1.11991	0.800738	2.09364	2.39216	-0.481248	-0.625743	-1.36818	1.16469	2.79222	-0.581853	-1.21349	-0.239181	-1.41216	-0.770377	-0.452989	1.32544	1.02147	-0.671003	1.89837	0.481357	-1.6437	-0.165105
-0.111672	0.931594	-0.361227	0.00908506	4.95271	2.57586	2.15842	2.37576	-2.17502	-2.09043	0.338055	1.23756	-0.963472	1.02681	-0.258287	0.658125	1.51368	0.0931141	-0.646329	-1.08367	-2.77104	0.256307	1.67355	0.157837	0.331187	-0.755458	2.99641	-0.238541	-0.880417	0.754246	2.15092	2.27679	-0.752693	-1.06298	-1.73167	0.982744	2.74092	-0.464387	-0.953467	0.115344	-0.975546	-0.565072	-0.513948	1.39218	1.28795	-0.793176	1.96871	0.186701	-1.1392	0.296842
-0.313529	2.00866	-0.406962	0.118179	4.64141	2.68058	1.87942	2.12989	-2.13142	-2.32198	0.172318	1.7748	-0.810761	1.69796	-0.530479	0.825842	1.4506	0.268987	-0.499171	-0.73231	-2.47894	0.255108	1.45883	0.182588	0.266889	-0.0653934	2.58307	-0.687479	-0.684527	0.645562	2.51426	2.08175	-0.918218	-0.935524	-1.44055	1.18343	2.72359	-0.545931	-0.896174	0.35454	-0.951951	-0.449068	-0.766134	0.777437	1.68915	-0.582601	1.89482	-0.184929	-0.997863	0.350576
-0.296077	1.6819	-0.403636	0.706783	4.10291	2.4154	1.95659	3.60778	-2.40192	-2.47236	0.478629	2.13511	-0.848165	1.60628	-0.70015	1.01033	1.02837	1.34294	-0.27452	-1.05549	-2.15632	0.380389	1.08294	0.245029	0.712016	-0.166399	2.34513	-1.24721	-0.264938	0.773758	2.31011	1.71267	-1.05363	-1.00656	-1.46326	0.883154	3.09254	-0.428604	-0.980918	0.414896	-0.898718	-0.475516	-1.02126	0.882739	1.53269	-0.742399	1.80374	-0.136767	-0.918932	-0.0493132
0.474987	1.11703	-0.148864	0.578042	3.6554	2.32024	2.08203	3.50859	-2.36241	-2.75505	0.215936	2.54453	-0.803927	1.13766	-0.77617	0.708979	1.29269	1.45264	0.0854412	-0.770635	-1.51873	0.404232	0.910157	0.242433	1.00895	0.199411	2.42864	-1.42542	-0.180711	0.48802	1.9171	1.64483	-0.826708	-1.06276	-1.50978	1.00125	3.08199	-0.450746	-0.921535	0.296199	-0.936572	-0.535063	-0.828359	1.07526	2.08372	-0.598134	1.43936	-0.350694	-1.1368	-0.214724
0.906131	1.14714	-0.154098	-0.136892	3.48267	2.76091	2.19669	3.49149	-2.48153	-2.39652	0.181217	2.76562	-0.73495	0.563815	-0.663056	0.157135	1.05028	1.68949	0.130197	-0.36214	-1.48922	0.78522	0.86039	0.389859	1.06334	-0.154772	2.44287	-1.21464	-0.220156	0.0346661	2.00812	1.54051	-1.35047	-1.19733	-1.2929	0.806174	2.92565	-0.969681	-1.13091	0.437719	-1.05669	-0.784821	-0.660698	0.905028	1.93244	-0.632385	1.16838	-0.936514	-1.24315	-0.166893
1.06924	0.876385	-0.361785	-0.291578	2.88852	3.13157	2.33414	4.23984	-2.56412	-2.48719	0.104045	3.44975	-0.947168	0.301302	-1.0813	0.310701	0.932829	1.40893	0.271263	-0.283537	-0.768305	1.1846	0.774157	0.472804	1.26417	0.010783	2.37233	-1.39483	-0.697848	-0.551722	1.82462	1.50259	-1.3557	-1.33071	-1.25234	0.550819	3.08385	-1.18929	-1.17908	0.542363	-1.33255	-1.31143	-0.272927	0.804949	1.76179	-0.608052	0.662856	-1.00471	-1.81704	-0.264291
0.8748	1.07076	-0.415692	0.145827	2.20091	3.65739	2.57751	4.6286	-2.57841	-2.26107	0.0594592	3.60431	-0.864473	0.185505	-1.43197	0.850031	1.05588	0.335235	0.424213	-0.476823	-0.187319	1.25376	0.74388	0.562848	0.892444	0.260929	2.20078	-1.68274	-0.995692	-0.226126	1.96222	1.3155	-1.18946	-1.17447	-1.12885	1.46864	2.68335	-0.989888	-1.31901	0.827374	-1.4673	-1.25368	0.119594	0.845051	1.96072	-0.40431	0.627785	-0.417789	-1.96446	-0.263861
0.989071	1.66985	-0.418625	0.0990466	1.36579	4.15132	2.4584	5.08966	-2.5928	-2.34663	0.245661	3.03043	-1.0779	0.507257	-0.753492	0.707216	1.0643	-0.154934	0.182117	-0.859234	-0.214057	1.2088	0.597712	0.915205	1.02267	-0.441206	2.12109	-1.32319	-1.20604	-0.15005	2.09124	1.95569	-1.645	-0.768116	-0.719838	1.72854	2.51787	-1.48153	-1.25553	0.644484	-1.58464	-1.63895	0.396173	0.680984	2.14808	-0.246479	0.350921	0.31959	-1.78666	-0.275366
1.41073	1.68965	-0.230083	-0.025858	0.696482	4.6368	2.44799	5.54202	-2.2541	-1.83394	0.145902	3.26045	-1.12351	-0.24416	-0.537545	0.842581	1.60962	-0.727306	0.397422	-0.900638	-0.299944	0.798518	0.571569	0.979678	1.25472	-0.456478	2.21429	-1.45656	-1.43115	0.614799	2.00309	2.31036	-1.35815	-0.555588	-0.54596	1.58067	2.52241	-1.43546	-1.19651	0.0756855	-1.18464	-1.51769	0.494765	1.15255	1.35773	-0.00168454	0.644075	0.675815	-2.16147	-0.695384
1.72125	1.37283	-0.0665882	0.0154589	0.809874	4.96641	2.52682	6.26444	-2.01062	-1.52979	0.360797	2.92091	-1.03929	-0.129407	-0.245223	1.52614	1.23499	-0.925704	0.216764	-0.753841	-0.376518	0.902896	1.25292	0.964436	1.02011	-0.856586	2.48088	-1.19928	-1.01773	1.03029	1.94504	2.04599	-1.08921	-0.387982	-1.06368	1.06494	2.422	-1.07688	-1.1066	-0.0790436	-0.996294	-1.98899	0.423906	1.25243	0.94834	-0.143703	1.21471	0.346852	-2.00166	-0.884459
1.91731	1.01387	0.503531	0.154217	0.52943	5.21894	1.73838	7.21498	-2.03064	-1.48443	-0.0163478	2.54919	-1.17771	0.0714334	-0.111575	1.87341	1.54611	-1.22311	0.184734	-0.371851	-0.941714	1.06861	1.26321	0.970281	1.13778	-0.299409	2.24782	-0.825087	-1.05836	0.65852	2.37218	1.60299	-0.669176	-0.48393	-0.972282	1.20362	2.63508	-0.69683	-1.03226	-0.266706	-0.851065	-1.79318	0.238948	1.30296	1.32342	-0.296534	1.55778	-0.0540792	-1.93112	-0.92078
1.89525	1.29109	0.14345	0.645451	0.366805	5.31143	1.39601	8.70157	-2.05765	-1.57159	-0.181212	2.18819	-0.738993	0.55874	0.0417617	2.60039	1.72098	-1.36278	0.313582	-0.0477066	-0.734278	1.18055	0.908849	0.457077	1.48783	-0.083582	1.57678	-0.565551	-1.15088	0.29548	2.43989	1.31448	0.157664	-0.529861	-0.747705	1.18416	2.49308	-0.644015	-0.932097	-0.164488	-0.804606	-1.3562	0.0834922	1.22535	0.917629	-0.185447	1.43795	0.130403	-2.20947	-1.16655
1.92528	0.825724	0.454633	1.06918	0.193358	5.31588	1.75621	10.0357	-2.1152	-1.35856	0.292111	2.56295	-0.538124	0.132911	0.146315	2.89858	1.62495	-1.50251	0.401514	0.156354	-0.682555	0.78705	0.704428	0.163815	1.71888	-0.286618	1.77219	-0.353208	-0.941566	0.0700958	2.153	0.994388	0.43444	-0.797906	-0.84476	0.738704	2.60056	-0.605155	-1.03361	-0.451058	-0.717944	-0.90675	-0.0865253	1.66305	0.576202	-0.100304	1.47102	-0.0082398	-1.73459	-1.25586
2.12399	0.606448	0.586585	0.748294	0.67217	5.04532	1.50232	10.247	-2.11141	-1.61987	0.214462	2.92362	-0.332849	-0.135628	0.318027	2.31636	1.79373	-1.42404	0.0801469	0.85556	-0.27946	0.443096	0.893269	0.0651428	1.81739	-0.245064	1.56871	-0.0290357	-1.09304	-0.451862	1.72744	0.665337	0.35983	-1.18438	-1.20149	0.40112	2.46134	-0.643443	-1.00187	-0.373926	-0.526539	-0.325395	-0.194479	1.80253	0.317667	-0.283576	1.37136	-0.0291191	-1.76637	-1.17056
1.6965	0.805944	-0.344471	0.107317	1.17951	5.12132	1.33966	11.1405	-2.23394	-1.50426	0.32649	3.25986	0.0818434	-0.476719	0.410194	1.86557	1.12001	-1.36177	0.0458167	1.2293	-0.289526	1.15825	0.780475	-0.386876	1.77542	-0.573082	1.53273	0.00252588	-0.882877	-1.06646	1.64539	0.0419364	-0.0875748	-1.30958	-1.05087	-0.187173	2.51579	-0.996806	-1.08132	0.143411	-0.666871	-0.193209	-0.0785214	1.29167	0.616511	-0.2598	1.16591	-0.779827	-1.86381	-0.851526
0.740366	-0.0541062	-0.992809	-0.663754	1.96831	5.12957	1.25393	12.0151	-2.27508	-1.73006	0.271699	4.06615	-0.0605056	-0.0224443	0.440412	1.89366	0.874818	-1.23164	0.219475	0.952456	-0.188231	0.987665	0.306607	-0.179173	1.39998	-0.442582	1.38293	-0.322972	-1.06133	-1.28007	1.27425	0.0467282	0.0835041	-1.20415	-1.1164	-0.61752	2.32701	-0.930038	-1.11414	0.486401	-0.682533	0.419626	-0.135582	1.32737	0.418837	-0.363892	0.919881	-0.218215	-2.02758	-0.77423
-0.0813143	-0.0680725	-1.36093	-0.763455	2.85911	4.58456	1.44774	12.6554	-2.32881	-1.55849	-0.0982156	3.99452	-0.141816	0.13164	0.249574	1.28324	0.980034	-0.902852	0.27434	0.945909	0.175313	0.728994	0.173745	0.504866	1.00045	-0.251168	1.50553	-0.0303643	-1.05842	-1.28019	1.09576	0.663304	-0.168795	-1.06735	-1.04503	-0.170427	2.2273	-1.30288	-1.05245	1.09267	-0.451527	0.900018	-0.0474762	1.42508	-0.0939194	-0.439857	0.896638	0.45941	-2.0355	-0.369256
-0.13782	-0.385562	-1.50402	-1.308	3.80914	5.20709	1.53616	12.7502	-2.20928	-1.62563	-0.127712	3.74953	-0.406203	0.357864	0.577904	0.631347	0.791107	-0.302081	-0.26595	0.736524	-0.227176	0.692532	0.126005	1.23083	0.832546	-0.3044	1.92624	-0.21928	-0.878874	-1.62697	0.528199	1.49137	-0.309267	-1.07335	-0.821461	0.125679	2.16715	-1.64084	-0.865704	0.971865	-0.573426	0.329438	0.0489198	1.42434	-0.0478263	-0.175285	0.84862	0.820667	-2.13331	-0.714643
0.342992	-1.43089	-1.5213	-1.92325	4.34684	5.53328	2.05964	13.7804	-2.07839	-1.07622	-0.0691712	4.02816	-0.638885	-0.361887	0.0412693	0.62231	0.591064	0.658802	-0.0322742	0.216442	-0.352552	0.389523	-0.0442915	2.00797	0.791978	0.0782634	2.08068	-0.763284	-0.854618	-1.45514	0.402066	1.9474	0.1337	-1.13002	-0.793785	-0.0246233	2.54719	-1.29391	-0.942556	0.75529	-0.515668	0.161892	0.261775	1.22191	-0.580898	-0.216261	0.620085	0.482641	-2.38796	-0.725098
0.833544	-1.25769	-1.31043	-1.69521	4.44671	6.33854	3.07704	14.8592	-2.04398	-0.991684	0.128438	3.57269	-0.611431	-0.569885	-0.534975	0.470583	0.14461	0.468945	-0.19981	0.27962	-0.341704	0.711293	-0.169994	2.52469	0.531166	0.425903	2.03269	-0.54835	-0.894663	-1.25971	0.310771	1.7868	0.631158	-1.26543	-0.993825	0.482679	2.52324	-0.759631	-0.989526	0.97727	-0.533558	-0.263652	0.384581	1.4659	-0.00193438	-0.138124	1.07129	0.227325	-2.36656	-1.0511
0.718202	-1.1999	-1.36729	-1.40017	3.46435	6.70116	3.06029	15.6034	-2.03187	-1.19007	0.0452047	2.75979	-0.677491	-0.823266	-0.372831	0.145296	0.120775	0.232271	-0.203597	-0.00536233	-0.6911	0.584852	-0.248901	2.90759	0.741039	1.68622	2.14135	-0.227487	-0.677716	-0.985017	0.798596	1.8587	0.976171	-1.42954	-0.826724	1.01027	2.90213	-0.633124	-1.06854	0.565193	-0.648442	-1.06708	0.538216	1.50852	0.717006	-0.223223	1.15421	0.37734	-2.21186	-1.51528
1.67684	-1.46043	-0.978924	-0.930229	3.12665	6.07191	2.75286	16.3467	-2.13131	-1.3494	0.206423	2.46771	-0.316872	-0.950034	0.3126	0.493375	0.159403	-0.201934	-0.0159947	0.634564	-0.645612	0.498097	0.0599864	2.78506	1.49417	1.67534	1.97505	0.057956	-0.495345	-0.636115	0.45525	1.5073	1.7188	-1.5056	-1.06945	1.21599	3.05474	-0.664922	-1.14829	0.230637	-0.786082	-1.58453	0.856296	1.51784	0.43938	-0.00449132	0.625119	0.402904	-2.31919	-1.21847
2.1371	-1.46948	-0.195207	-0.699667	2.00481	6.21373	2.96206	16.5619	-2.06484	-1.1735	0.793378	2.56232	-0.45109	-1.15553	0.997511	0.197877	0.213145	-0.88899	-0.266426	1.24107	-0.487524	0.357508	0.472512	2.54179	1.53088	2.16139	2.0436	0.491594	-0.554399	-0.570013	0.199436	1.1884	1.93805	-1.51436	-1.33548	1.00883	3.03626	-0.505619	-1.33199	-0.221537	-0.62365	-1.815	0.602561	1.717	0.698157	-0.0192831	1.14061	0.474174	-2.43057	-1.05236
2.78512	-0.621187	0.531743	-0.420552	1.6872	6.91686	2.73699	17.2017	-2.06023	-1.27203	1.07571	2.44473	-0.500568	-1.10631	1.36462	-0.361907	0.238117	-0.268001	-0.440101	1.70535	-0.732904	0.0578401	0.755135	2.11763	1.68844	2.07324	1.43285	0.84778	-1.01918	-0.791081	0.280325	0.289091	2.02604	-1.5772	-1.84442	1.27994	3.48664	-0.567229	-1.48056	-0.24187	-0.656326	-1.69101	0.41218	1.12558	1.04249	-0.701809	0.875782	0.447664	-2.69839	-0.846787
3.03427	0.024162	0.440047	-0.629965	1.21434	7.07656	2.6468	17.5717	-2.09811	-1.61675	1.32027	2.28063	-0.468603	-1.34411	1.63706	-0.554325	0.283061	-0.607572	0.163013	2.13795	-0.625738	0.287645	0.532905	1.45549	2.1569	1.64491	1.28445	0.499313	-0.842372	-0.772017	0.306235	-0.513791	2.01681	-1.34295	-1.79223	0.790679	3.77042	-0.879287	-1.44462	-0.0396875	-0.965651	-1.73461	0.0272516	0.287527	1.34211	-0.853213	0.870084	0.375634	-2.85283	-0.834221
1.92505	0.154835	0.520667	-0.454352	1.55368	7.3169	2.98526	17.2833	-2.03711	-1.6719	1.09519	2.68961	-0.796552	-0.689471	1.86248	-0.602336	0.745292	-1.23574	0.19166	1.86332	-0.691284	0.164751	0.321992	1.07273	1.87922	0.985761	0.653179	0.381535	-0.735388	-0.564191	0.605911	-0.0980195	1.87949	-1.48382	-2.29682	0.116156	3.58291	-1.1435	-1.61182	0.334591	-1.05014	-1.50499	-0.198531	0.409779	0.93647	-0.975904	1.12145	1.04794	-2.92406	-0.943946
1.20061	0.350544	0.797736	-0.528183	1.65734	7.36966	3.57527	17.2319	-2.09684	-1.77363	0.611442	2.74225	-1.0951	-0.446899	1.89865	-0.0470501	1.15843	-0.780213	0.202364	2.05441	-0.320951	0.338726	0.185227	0.548322	1.73081	0.203597	0.65062	0.554132	-0.880111	-1.03005	0.655895	-0.281652	1.90885	-1.54393	-2.14561	0.207493	3.60801	-1.6271	-1.68603	0.853905	-0.751004	-1.42791	-0.816897	0.354445	0.102791	-1.49527	0.708222	1.14788	-2.68889	-0.98531
1.28511	0.174315	0.753452	-0.634408	1.88998	8.19733	4.10829	16.7101	-2.12732	-1.94507	0.490362	2.63369	-1.17606	-0.619017	1.50479	0.355123	1.14534	-0.667106	-0.0599183	1.57968	-0.495383	0.817477	-0.0262972	-0.215968	1.31796	-0.270111	-0.0555033	0.0146825	-0.905429	-1.41272	0.631488	-0.0290652	1.95033	-1.75822	-1.52923	-0.0109098	3.65357	-1.43836	-1.54979	0.69168	-0.886784	-1.26328	-0.862947	0.404364	0.445934	-1.71005	0.6389	1.309	-2.40071	-1.45956
0.793897	-0.314693	0.549499	-0.526447	3.10346	9.01921	5.16979	17.3634	-2.22942	-2.01736	0.66597	3.47452	-1.37344	-0.818395	0.391803	0.801784	0.934375	-0.0518416	0.142837	0.860228	-0.342322	0.774592	-0.0702989	-0.114574	1.05049	-0.949072	-0.728925	-0.271647	-1.47617	-1.70436	0.455792	0.104088	2.15128	-1.84111	-0.888	-0.0972074	3.2909	-1.35132	-1.67488	0.626927	-0.950215	-0.826471	-1.05269	0.861621	0.545946	-1.84184	0.504757	1.69052	-2.11766	-1.69024
0.355364	-0.147443	1.12234	-0.438867	3.20303	9.99402	6.91135	16.8679	-2.20583	-2.02329	0.751665	2.9871	-1.41223	-1.19639	-0.0399749	0.841841	1.157	-0.251412	-0.0259705	0.694329	0.473229	1.51162	0.282499	-0.339747	1.10335	-1.00419	-0.527133	-0.129281	-1.32931	-1.68663	0.239655	0.112361	1.92796	-1.83184	-0.438369	0.858689	2.8765	-1.01275	-1.82688	0.79364	-1.18663	-0.0933016	-0.969215	1.67414	0.952705	-1.642	0.498429	2.06925	-1.85929	-1.91663
0.507148	-0.781459	0.447736	-1.07915	2.92968	10.629	6.79098	16.5835	-2.225	-1.9114	0.822655	2.4742	-1.1175	-0.910701	0.427868	1.18503	0.928765	-0.12647	-0.410111	0.48693	0.465787	1.55597	0.374872	0.041132	1.28384	-0.512248	0.185801	-0.10128	-0.747923	-1.44566	0.56052	0.609671	1.68002	-1.52871	-0.0478067	0.758851	3.00217	-0.911483	-1.91914	0.370524	-1.51587	-0.312187	-0.658181	1.92517	1.09257	-1.23028	0.218386	2.09555	-1.6668	-1.75136
0.837152	-1.81692	0.353062	-1.16671	3.39256	10.5024	6.7602	16.2315	-2.29888	-1.85107	0.9036	2.00101	-1.0561	-0.70551	0.123759	1.51032	0.774176	0.0591224	-0.319264	0.28111	0.53108	1.94469	0.911068	0.343373	1.66073	-0.933755	0.879135	-0.648418	-0.779971	-1.47635	0.596572	0.745163	1.56906	-1.17297	-0.135453	0.923708	3.52902	-0.890601	-2.06701	-0.296272	-1.72643	-0.142789	-0.261698	1.97155	0.664494	-0.807054	0.19665	1.8999	-2.25204	-1.11839
1.00291	-1.81724	0.236109	-0.331596	2.69958	10.6492	7.68539	16.2689	-2.1863	-1.26329	1.22175	0.769998	-1.1345	-0.633601	0.0870778	1.64918	1.0252	0.444839	-0.565923	0.409193	0.514602	2.09042	0.976668	0.678283	1.54361	-0.0695785	2.15738	-0.396852	-0.91507	-1.73039	0.661811	1.15233	1.63338	-0.887539	-0.131279	0.981711	3.40527	-0.895614	-1.98876	-0.491616	-1.90538	0.134077	-0.0670047	2.24174	0.837396	-0.470725	1.01069	1.50592	-2.7617	-0.286964
0.905327	-0.748046	0.480635	-0.255184	3.00919	11.0174	7.41858	16.4398	-2.03892	-0.961458	1.75385	0.514057	-0.988167	-0.0876694	0.0399974	1.50797	0.926771	1.02159	-0.440158	0.461945	0.141895	1.44276	1.25818	0.84378	1.39242	0.0133708	3.23051	-0.226883	-1.19831	-1.58322	0.598961	1.37445	1.36139	-0.86887	-0.15384	1.21782	3.27328	-1.37903	-2.00618	-0.83388	-2.25733	0.00566688	-0.324748	1.30635	0.814142	-0.50157	1.07728	1.1934	-2.53609	-0.257025
1.53445	-0.753271	-0.187259	-0.392418	2.55609	10.477	7.91258	16.1679	-2.05679	-1.0569	1.66179	0.178269	-0.972308	-0.0308074	0.28656	1.31133	1.13066	0.770598	0.040043	0.647424	0.212569	1.22825	0.957687	1.11259	1.7542	0.70471	3.7162	-0.373403	-1.06162	-1.33374	0.610017	1.53797	1.17396	-0.632554	-0.609988	0.385372	3.29029	-1.77968	-2.00441	-1.03604	-2.34262	-0.353488	-0.339321	1.06372	0.0516083	0.0109745	1.23561	1.24539	-2.68046	0.0826635
1.45611	-0.641226	-0.399173	0.132631	2.15163	9.84106	8.22438	15.352	-2.00453	-1.00301	1.46603	0.57184	-0.87564	0.229145	0.153107	1.49021	1.31397	0.572897	-0.163622	0.483343	0.301338	1.6634	0.66344	1.29659	1.41005	0.686104	3.93647	-0.807925	-0.969126	-0.911643	1.09142	2.07588	0.998333	-0.82843	-1.04419	0.184769	3.07545	-1.90131	-1.93554	-1.05173	-2.01582	-0.676153	0.0475911	0.969986	0.23368	0.676361	1.80913	0.903242	-2.48793	-0.0301542
1.61013	-0.436934	-0.570536	-0.0083528	1.26652	9.16392	8.69168	15.1299	-2.17459	-1.21254	1.28412	1.04682	-1.00813	0.524232	-0.154732	2.16344	1.49348	0.362837	-0.0941408	0.240519	-0.153273	1.53037	0.287306	0.788293	1.30313	0.756881	3.85942	-1.17803	-0.852801	-0.639876	1.32645	1.72318	1.48174	-1.11364	-1.03987	0.343552	2.56906	-1.92587	-1.78069	-1.27607	-1.74438	-1.15994	-0.30648	0.694773	-0.327322	0.35369	1.84956	0.737867	-2.02646	-0.31399
2.12814	0.161821	-0.836285	-0.0455153	0.600915	8.75251	8.72826	15.419	-2.33632	-1.51402	1.16795	1.40819	-0.835786	0.616566	-0.410157	1.7739	1.42237	-0.399655	0.0651595	0.633646	-0.456073	1.50898	-0.00642469	0.442164	1.11584	1.01153	3.01042	-1.30624	-0.702445	-0.987956	1.44041	1.36616	1.64098	-1.69668	-0.848019	0.190362	2.50921	-1.74167	-1.40755	-1.37425	-1.46955	-0.83916	-0.231107	0.494917	0.102033	0.179958	2.12754	0.523912	-1.51947	-0.491834
1.76772	0.0881112	-0.9202	-0.492652	0.541694	8.90993	8.55879	15.666	-2.36617	-1.61867	1.38295	2.34053	-0.855896	1.13752	-0.304263	1.89542	1.64941	-0.822211	-0.278778	1.11574	-0.931531	1.40688	0.320345	0.414387	0.708041	0.536946	2.08045	-1.01942	-0.768805	-1.19694	0.974907	1.41794	1.72287	-1.98293	-0.993082	0.0173869	1.71341	-1.65956	-1.26846	-1.29379	-1.24011	-1.22805	-0.136229	1.11362	0.42105	0.460047	2.20058	1.21108	-1.1945	-1.28765
1.25915	0.227217	-0.424926	-1.51965	0.152608	9.68941	9.00431	15.418	-2.22175	-1.42466	1.46633	1.96589	-0.860787	1.30401	0.494528	1.84989	1.69895	-1.08761	-0.452126	1.18262	-1.1051	1.69	0.891495	0.289793	0.93263	0.18837	1.93206	-0.815299	-0.389598	-1.06572	0.684916	0.889015	1.63629	-2.17586	-1.12051	-0.133183	1.75887	-1.24748	-1.1565	-0.992912	-0.856313	-0.654301	0.355486	0.910181	0.72836	0.519576	1.67319	1.47433	-1.20035	-1.20019
1.57015	-0.0994341	-0.683428	-1.96379	0.444751	10.8261	9.23269	16.0601	-2.1473	-1.62406	1.23466	1.95147	-0.611667	1.94955	0.938854	2.088	1.31905	-1.24961	-0.80589	1.19122	-1.36537	1.86497	1.09785	0.87256	1.15405	0.256288	1.74937	-0.690328	-0.446973	-1.32859	1.35446	0.416054	1.95286	-2.32475	-0.89269	-0.837517	1.92151	-1.00212	-1.02022	-0.652407	-0.91656	-0.44907	0.789085	0.879611	0.868622	0.387346	1.49789	1.53385	-1.33143	-1.42987
0.710071	0.0513678	-0.664619	-1.27586	1.46063	11.2515	9.0655	16.3785	-2.144	-1.47851	0.929002	1.57235	-0.819501	2.00948	0.574772	2.54832	1.19484	-1.15663	-0.334494	0.882356	-1.23194	1.96705	1.62309	1.20607	1.35621	-0.15906	1.68332	-1.13937	-0.822454	-1.2654	1.27791	0.66309	1.76881	-2.22136	-0.791527	-1.20366	2.21096	-0.82496	-1.05636	-0.603895	-1.11477	0.344423	0.961366	0.75696	0.698942	0.28164	1.7976	1.73035	-1.87657	-1.42928
0.334484	0.345409	-0.59819	-0.885397	1.84889	11.5284	9.80827	16.384	-2.16942	-1.51566	0.837741	1.17854	-0.758287	2.43953	0.554255	2.76454	1.10686	-0.764483	-0.391541	1.11455	-0.668649	2.24487	1.53732	0.977599	1.66332	-0.335488	2.40972	-0.725227	-0.965986	-1.32474	0.776217	0.810974	1.98779	-2.2049	-0.674304	-1.34441	1.90501	-0.814981	-1.09833	-0.115955	-0.957246	0.537667	1.28992	1.35311	0.742131	0.364899	1.89846	1.86373	-1.79134	-0.932639
-0.529699	1.20744	-0.607972	-1.4762	2.90808	11.8101	9.91334	16.282	-2.14303	-1.70055	1.1116	1.11043	-0.523109	2.82631	0.562788	2.40505	0.968898	-0.574391	-0.435706	1.18692	-0.504892	2.37691	1.30839	0.777606	1.57444	-0.276107	2.74489	-0.0146695	-1.3028	-1.2397	0.393878	1.36559	1.74889	-2.07744	-0.488196	-1.27845	2.04275	-0.765488	-1.10293	-0.136261	-1.36367	0.596694	0.871365	1.25718	0.320022	0.332684	1.8942	1.92538	-2.05083	-1.24603
-0.228895	0.690686	-0.870113	-1.06061	2.32075	11.6071	10.7893	16.4253	-2.24202	-1.797	0.859779	0.736148	-0.477965	2.87287	0.36739	2.52555	0.944847	-0.0455266	-0.116325	0.818949	0.24342	2.47947	1.22843	1.19457	1.74625	0.459964	2.93966	-0.247449	-1.68259	-1.27561	0.361435	1.82841	1.42419	-1.47023	-0.768031	-0.700489	2.63886	-0.554413	-1.62044	-0.00131839	-1.34333	0.611933	1.06976	1.64006	-0.189504	0.549194	1.07871	2.50934	-2.35628	-0.583205
0.0564485	0.593186	-0.476938	-0.613507	1.75864	11.4867	11.0038	16.0092	-2.30261	-1.71588	0.930632	0.356668	-0.582073	3.31559	-0.0935907	2.80587	1.078	0.0790297	0.0814224	0.381458	1.12976	2.88366	0.836174	1.15994	2.11758	0.882946	3.6025	-0.268461	-1.90139	-1.23275	0.423181	2.13241	1.38012	-1.05264	-0.656679	0.558876	3.01334	-0.334861	-1.66321	0.0338404	-1.16882	0.844172	1.31009	1.65141	0.123365	0.993681	1.20034	2.13239	-2.54031	-0.152542
0.490798	0.265565	-0.435981	-0.885539	1.11724	11.2041	10.7543	16.4376	-2.44233	-1.72593	1.04513	-0.332867	-0.8867	3.33772	-0.479935	2.51756	0.856525	0.172475	0.636198	0.15734	1.10559	2.4616	0.747594	1.15795	2.22111	1.21483	3.53238	-0.205369	-1.65258	-0.813225	0.525795	2.15493	1.39146	-0.828173	-0.714051	1.55697	2.98947	-0.51171	-1.7247	0.27801	-1.27857	0.477737	0.868965	1.62057	-0.311567	1.11076	1.51492	2.5451	-2.17503	0.427982
1.31553	0.282459	-0.0133221	-1.30793	0.516131	9.96728	10.1109	16.7563	-2.55229	-1.68019	1.06598	-0.725922	-0.81017	3.70023	-0.103603	1.81019	1.1967	-0.0463677	0.919272	1.01063	1.27032	2.22184	0.327618	0.684404	2.41441	1.33859	3.3262	0.251156	-1.25569	-1.34029	-0.0493674	2.37425	1.57088	-0.917554	-0.489371	1.98316	3.25246	-0.613556	-1.61618	0.661165	-1.05791	0.521454	0.336792	1.67724	-1.0592	1.51876	1.38855	2.04185	-1.80722	0.93029
0.988691	-0.227241	0.192941	-0.846283	-0.328471	9.68582	9.36221	16.8596	-2.5325	-1.35469	1.42126	-0.458788	-0.816758	3.5811	0.138003	1.60267	1.6948	-0.231971	0.645865	1.13522	1.1415	2.22379	0.322593	0.0639791	1.83205	1.19909	3.37556	0.249846	-0.780804	-1.03392	-0.0179653	2.83055	1.53229	-0.56964	-0.473409	2.59542	3.14406	-0.722785	-1.52724	0.815959	-1.25325	-0.00187598	0.497217	1.95931	-0.954499	1.82927	1.93861	1.81494	-1.74607	0.297814
0.798777	-0.725758	0.302963	-1.31108	-0.17361	9.44603	9.29098	16.5816	-2.18768	-1.26793	1.47651	-0.445541	-0.973237	3.32605	0.765981	1.77289	2.03708	-0.368683	0.910452	0.69225	0.575992	1.77828	0.402254	-0.166289	1.58893	0.819185	3.24301	0.167897	-0.390801	-0.819008	-0.0247498	2.39082	1.67142	-0.652169	-0.713572	3.13887	3.18593	-0.826683	-1.27548	0.941187	-1.36266	0.00160976	0.450865	1.78148	-1.06262	1.81374	1.97574	1.66496	-1.69387	0.251018
1.47973	-0.619532	0.536877	-0.548516	0.732657	8.55757	9.13383	17.3127	-2.01571	-1.25953	1.3791	-0.00952246	-0.733259	3.08956	0.547111	2.34181	2.4367	-0.882931	1.21403	0.810553	0.244118	1.68381	0.3474	-0.279826	1.63752	0.986962	3.21392	0.494793	-0.464803	-0.340539	0.339188	2.09295	1.69537	-0.643385	-0.536253	3.33227	3.45057	-0.773904	-0.883552	1.25437	-1.53078	0.0550808	0.318736	2.01883	-0.795561	1.74945	2.25702	1.58803	-1.44204	-0.00718121
1.04143	-0.148937	0.311204	-0.0745522	1.27329	8.10329	7.64161	16.9007	-1.87798	-1.2611	1.25304	0.921564	-0.651328	3.01556	0.762803	2.64693	2.13264	-1.46497	1.51496	1.16855	0.0554276	1.39196	0.257856	-0.581111	1.24398	0.611977	3.32291	0.365875	-0.173149	0.0858967	0.140662	2.79652	1.15038	-0.462788	-0.39714	3.27695	3.1117	-0.68644	-0.594776	1.14521	-1.63172	-0.392043	0.271636	2.19205	-0.686554	1.64307	3.0903	1.64873	-1.49824	-0.436769
1.14824	-0.181597	0.0610601	-0.163604	2.19158	7.74049	7.53613	16.6407	-1.78901	-1.48749	1.01677	1.67603	-0.299508	3.26747	0.640446	2.45288	2.41022	-1.59603	1.11312	1.57339	-0.00744741	1.31506	-0.00679601	-0.975757	1.07717	0.263754	3.15177	0.751762	0.17694	-0.115703	0.126081	2.77054	1.04223	-0.758823	-0.527375	3.68372	2.8972	-0.640841	-0.406391	1.79634	-1.40269	-0.179383	0.678171	2.50216	-0.738103	1.46816	3.08728	1.6557	-1.20796	-0.466881
1.252	0.239987	-0.355489	-0.145571	2.53915	7.52519	7.80206	16.5887	-1.55948	-1.64706	1.15338	2.19669	0.0963983	3.06681	0.420877	2.46916	2.4253	-1.72102	1.10954	1.31361	-0.0445078	1.07368	-0.0125461	-0.906166	0.944161	0.47371	2.65909	0.827447	0.129011	-0.136904	0.798387	2.38453	0.384465	-0.908886	-0.152061	3.59886	3.1942	-0.158522	-0.34602	1.92123	-1.61376	0.151405	0.682223	2.70528	-0.294533	1.16985	3.08865	1.37987	-1.58517	-0.364124
1.47681	-0.206335	-0.965613	0.18897	2.48222	8.02133	7.82418	16.8468	-1.60003	-1.53667	0.769063	3.11643	0.134664	3.20519	-0.105401	3.13789	2.60945	-1.60914	1.24299	0.864066	-0.142238	1.27435	0.0958897	-0.167967	1.2276	0.653414	1.87659	0.312856	-0.278671	-0.214783	0.919443	2.71468	0.275422	-0.829449	0.041126	3.69209	3.80824	0.0579436	-0.792429	2.18302	-1.16508	0.214679	0.676177	2.64967	0.47785	0.857056	2.77911	2.21256	-1.45005	-0.161829
1.52747	-0.361647	-0.764891	-0.306715	3.08669	8.66868	7.89987	16.9916	-1.67648	-1.42077	0.573143	2.85502	0.0707894	3.0628	-0.664842	3.1714	2.61976	-2.01099	1.07785	0.514665	0.173283	1.41349	0.2085	0.325293	1.37351	1.03459	2.13742	0.860068	-0.467615	-0.591176	0.95662	2.8129	0.402538	-0.861005	0.298466	3.53605	4.19729	-0.0745646	-0.744308	2.61575	-0.622907	0.552761	0.995462	2.61213	0.794967	0.381821	2.55131	1.95287	-1.39143	0.108594
2.07839	-0.901096	-0.650274	-1.39442	3.15742	9.04589	7.74868	17.3718	-1.74408	-1.64952	0.309623	2.04776	0.0983427	2.83877	-0.596933	2.89727	1.84016	-1.45962	1.03031	0.246729	0.330014	1.47475	0.363861	0.947425	1.21118	0.838666	1.93282	0.698008	-0.572993	-0.762505	1.57195	2.76514	0.672514	-0.836406	0.692033	3.02914	4.13741	-0.205679	-0.740661	2.75108	-0.532379	0.488253	1.01376	2.70474	0.711065	0.331467	2.45833	2.36669	-1.21312	0.203971
2.04572	-0.982852	-0.383527	-1.0721	3.17999	9.11346	7.92154	18.0431	-1.91765	-1.62654	0.122923	1.68261	0.114135	2.88752	-0.471789	2.75903	1.72156	-0.743354	0.591885	0.405598	0.529356	1.50971	0.291693	0.835258	1.65018	1.02109	2.01245	0.510136	-0.818238	-1.56777	1.31966	2.91352	1.05554	-0.907301	1.23578	2.5724	4.65809	-0.334127	-0.910494	2.51249	-0.696588	0.914961	1.18321	2.67706	0.443398	0.241278	1.69935	2.14079	-1.08534	1.62829
2.54728	-1.4359	-0.205309	-0.72862	2.8363	9.8701	8.39878	17.8844	-1.81135	-1.50441	0.333219	1.18006	0.00864173	2.27208	-0.96251	2.50029	1.55838	-0.384384	0.403425	0.520277	1.03141	1.83743	0.124713	0.70325	1.29009	1.04009	2.15487	0.401622	-0.809534	-1.51258	2.02573	3.19219	1.30367	-0.588303	1.32251	2.99882	5.12613	-0.239851	-0.872714	2.5085	-1.13973	1.25056	1.77784	2.81348	1.14644	0.402928	1.63522	1.62878	-1.11261	2.13238
2.8314	-1.41464	-0.0685783	-0.930661	2.82451	9.62735	8.3378	17.4738	-1.81291	-1.18881	0.561654	0.808406	0.0606151	2.05251	-0.461973	2.70144	1.40298	-0.44252	0.586668	0.313931	0.564958	1.38337	0.339321	1.06041	1.39124	0.98767	1.81957	0.549205	-0.89441	-1.49123	2.20694	3.25497	1.41886	-0.377514	1.42577	3.11728	5.58247	-0.420315	-0.78608	2.08607	-1.63278	1.5195	1.47058	2.80389	0.974675	0.492733	1.24636	1.82834	-1.17803	3.05528
3.94293	-1.3736	0.291115	-0.103439	2.5939	8.60367	8.0918	17.8825	-1.96603	-0.822885	0.973032	1.04697	0.203042	1.43104	-0.452169	2.49067	1.3044	-0.0613652	0.505714	0.643808	0.573162	0.985539	0.166263	0.829259	1.9073	1.4039	2.27762	0.953657	-1.30869	-0.903605	1.84579	4.0127	1.37057	-0.0145428	1.66544	3.55332	6.54117	-0.403372	-0.800287	1.41639	-1.82792	1.85245	1.25997	2.90317	1.09138	0.511531	1.17709	1.45503	-1.25362	3.2987
4.57733	-0.74979	-0.138842	0.16413	2.2764	8.16951	7.90159	17.4698	-1.86668	-0.687153	1.34146	0.876236	0.103034	0.880043	-0.0497345	2.20902	0.764849	-0.733745	0.0834762	0.41163	0.800063	0.906605	0.388372	0.61192	1.3875	1.58528	2.8417	1.11389	-1.40224	0.0275837	1.76568	3.79266	1.11587	0.246494	1.97352	4.20583	6.30077	-0.694248	-0.731341	0.915752	-2.1891	1.55386	1.20514	2.91729	0.693991	0.510211	1.40397	0.807552	-1.4299	2.85994
5.20306	-0.440651	-0.612175	0.11165	2.60024	7.73542	7.81779	17.7719	-1.76045	-0.274971	1.6285	1.10783	0.161049	0.496314	-0.125377	2.07549	1.29832	-0.504696	-0.0471722	0.00320384	0.362273	0.534529	0.46751	0.358	1.45681	1.49365	2.77779	1.13263	-1.33909	0.25182	1.70223	3.04619	0.990854	0.259609	1.8838	5.04778	6.60366	-0.882355	-0.694516	1.09529	-2.33015	2.42106	0.796656	2.72607	1.30793	0.426106	1.02819	0.322253	-1.40216	2.71519
6.30552	0.529821	-0.484824	0.133793	2.3877	7.2099	8.072	17.9026	-1.56603	-0.195145	1.93837	1.84654	0.278037	0.50198	-0.402505	1.98709	1.22172	-0.595018	0.413886	-0.324525	0.479161	0.334718	0.424656	0.3345	1.5059	1.34497	3.23333	1.40965	-0.945293	0.216218	1.93327	1.7395	0.569659	0.872746	2.53925	5.21646	6.79205	-0.754577	-0.526923	1.28859	-2.29206	2.86284	0.422256	2.82662	2.06162	0.284746	1.40251	-0.0529029	-1.50949	2.291
6.31191	0.421617	-0.158232	0.0171444	2.64702	7.16515	7.79599	18.235	-1.57587	0.280451	1.75306	2.88044	0.162629	0.577789	-0.721799	2.01013	1.62878	-0.744801	0.50071	-0.448787	-0.00693844	0.83089	0.309192	0.0735255	1.44755	0.818162	2.82539	1.47005	-0.581296	0.0494624	1.22069	1.95148	0.839161	1.1199	2.54405	5.26345	6.98158	-0.88432	-0.536581	1.2206	-1.82225	2.80259	0.152309	2.58497	2.43053	0.0522446	1.71132	0.355458	-1.33364	1.18877
6.728	0.41408	0.276037	-0.745577	3.38089	6.72315	7.31243	18.6228	-1.41995	0.094465	1.52854	3.04418	0.0764976	0.88028	-0.966016	1.53375	1.97095	-0.868432	0.417253	-0.832427	-0.254583	0.549177	0.485483	0.121863	1.12759	0.751548	3.40827	1.87179	-0.389341	-0.642198	0.956362	1.66911	0.782567	1.26491	2.5484	5.32933	6.55533	-0.967079	-0.430018	1.8917	-1.39028	2.80932	0.481789	2.51198	2.25929	-0.469663	1.30621	0.259057	-1.11098	0.626384
6.96736	0.701351	0.198038	-1.28724	3.13722	6.46351	7.56789	18.2608	-1.25848	-0.274699	1.37087	3.03091	0.173753	1.6425	-1.1255	1.57978	2.068	-0.802435	0.4104	-1.00498	-0.430864	0.454839	0.396314	0.0767549	0.963106	0.495895	3.33122	1.79024	0.0359076	-0.906764	1.3222	1.23612	0.920257	1.32856	2.68804	4.89777	6.0808	-0.583526	-0.256658	2.1175	-1.21931	3.05116	0.529846	2.57608	2.32693	-0.495558	1.32105	0.478761	-1.15736	0.241494
6.91639	0.675131	0.126956	-0.945323	4.11868	6.87804	7.55238	18.4555	-1.36066	-0.396296	1.35458	3.31111	-0.348451	2.30642	-1.71891	1.87289	1.61627	-1.16276	0.603742	-0.590854	-0.885495	0.0704215	0.658358	0.0183195	1.28149	0.477868	2.76672	1.51852	0.110466	-1.67027	1.31579	1.40116	0.958778	1.45349	2.61517	4.79919	5.6764	-0.370131	-0.569684	2.08367	-1.37552	3.31316	0.800963	2.77662	2.56324	-0.384408	1.22128	0.922024	-1.27331	1.02543
7.95665	0.155791	0.71581	-1.29926	4.05722	7.03905	7.93678	17.045	-1.37068	-0.454141	1.36825	2.98528	-0.589005	2.53285	-2.04945	1.41894	1.51175	-1.0634	0.876475	0.307257	-0.686194	0.346986	0.618756	0.118554	1.34111	0.218835	2.81973	1.61818	0.355808	-1.90107	1.33791	1.89333	0.695394	1.33626	2.20633	4.51305	5.32227	-0.0631956	-0.554755	2.38802	-1.342	3.75065	1.14296	3.15015	2.39961	-0.385748	1.13981	0.866444	-1.10897	1.80918
8.15457	0.771966	0.868086	-1.46241	3.78834	7.21654	8.54349	15.8781	-1.54878	-0.0059745	1.47375	3.04442	-0.573093	2.6051	-1.33745	1.27712	1.22141	-0.830914	0.542184	1.03973	-0.73654	-0.405703	1.07502	0.547997	1.82923	0.265792	3.03131	1.18989	0.392503	-1.88867	1.51026	1.86229	0.700317	1.35642	1.89257	4.41098	5.53392	-0.174792	-0.641595	1.80675	-1.38973	3.26498	0.922095	2.86277	2.04167	-0.312211	1.26234	1.10235	-1.23049	2.14751
8.7854	0.480181	0.764714	-1.269	2.97655	7.37293	9.31752	15.7717	-1.65011	-0.0755411	1.58222	3.00959	-0.889937	2.39159	-1.1513	1.85948	1.26749	-0.139833	0.434786	1.17026	-0.340567	-0.328127	1.22267	0.406266	2.25196	0.338047	3.0518	0.565308	0.0323853	-1.37906	1.1983	2.49827	0.631008	1.20906	1.47082	5.20821	5.7628	-0.237943	-0.824889	1.41802	-1.44948	2.76348	0.96075	2.71226	1.51009	-0.268866	0.931672	0.675019	-1.58549	2.50785
9.43333	1.61074	0.450721	-1.60772	2.70966	7.77115	10.0958	15.9665	-1.61787	0.061662	1.71214	2.39561	-1.00775	2.17876	-0.88078	2.12398	0.767594	-1.06252	0.513778	1.04872	0.553281	0.302311	1.44971	0.631769	2.51772	0.424707	3.01189	0.341506	-0.553543	-0.660317	1.01711	1.80792	0.628189	0.895239	1.44965	5.73073	5.70067	-0.338757	-1.00312	1.59958	-1.83946	2.3195	1.33769	2.87733	0.964312	-0.119959	0.483432	0.428446	-2.02556	2.85781
8.97171	1.97765	-0.0842275	-2.21536	3.25207	8.12879	10.0734	16.4949	-1.62907	0.219118	1.70345	2.08911	-1.07896	2.07769	-0.840395	2.59816	0.663854	-0.721668	0.842157	1.33705	0.500656	0.712517	1.53205	0.697654	2.85731	0.395503	3.44415	-0.0418125	-0.488847	-0.00710472	0.90747	1.63977	0.52938	1.11671	1.42351	6.14459	6.34992	-0.430194	-0.938429	1.76204	-1.9362	2.20929	1.25244	3.45413	1.13976	-0.262592	0.187158	-0.0159579	-2.23081	3.00312
9.56792	2.3928	-0.0288688	-2.25157	3.46291	7.15577	10.2284	17.0937	-1.57944	0.222642	1.78419	1.75743	-1.20596	2.27109	-0.910371	2.00977	0.772336	-0.392565	0.847182	2.32796	0.616353	0.813359	1.2	0.53244	2.9123	0.786437	4.18924	-0.222974	-0.402587	0.394328	0.623827	1.89682	0.55319	1.72458	1.76307	6.5328	7.15834	-0.331156	-0.647864	2.15568	-2.04637	2.11301	1.46355	3.73134	0.4216	-0.123423	0.0993371	-0.12258	-2.4198	3.15039
10.4214	1.98383	0.14614	-1.72045	3.98597	6.75428	10.3643	17.8716	-1.39157	0.529189	1.72865	2.12377	-1.14642	2.35678	-0.888604	1.67029	1.17189	-0.211187	0.886998	2.15487	0.445719	1.20521	1.30196	0.338199	2.57788	0.32181	3.32147	-0.196574	-0.773642	0.854911	0.574452	2.0444	0.694359	1.91438	1.8083	6.20329	8.00131	-0.318818	-0.388844	2.2693	-2.02082	1.98784	1.80683	3.27903	-0.0479638	0.263346	0.247047	-0.451863	-2.57057	2.49308
11.5374	2.36448	-0.335392	-1.1715	4.78413	5.97672	10.1372	18.0376	-1.21649	0.0179722	1.79707	1.65647	-1.14047	2.39135	-0.855251	1.40578	1.83572	-0.168128	0.834783	1.60983	-0.0113835	1.00326	0.882853	0.602489	2.20299	0.653414	2.84289	-0.151707	-0.814366	1.06276	0.66368	1.98575	0.664093	1.79469	1.74217	6.27103	8.16191	-0.258318	-0.35458	3.46996	-2.09029	2.01706	1.68075	3.02455	-0.193961	0.0698213	0.0805308	-0.298096	-2.53888	2.20461
11.4693	2.54112	-0.788704	-0.333766	4.84903	5.2474	10.9546	17.8761	-1.17631	0.0335985	1.97209	1.50737	-0.866254	2.2127	-1.2031	1.69653	2.41543	-0.855438	0.82206	1.44784	-0.310224	1.49894	0.58667	0.50002	2.32871	1.20562	1.77487	0.67069	-0.864407	1.66315	0.738119	2.07993	0.990629	1.83675	2.03376	5.50914	8.55487	-0.408923	-0.187155	4.408	-2.08915	2.21274	1.42185	2.9615	-0.155887	-0.0272938	0.387649	-0.249067	-2.67274	1.01725
11.2305	2.44764	-0.711991	0.709197	5.34206	5.3908	11.1259	17.8715	-1.14861	0.0372923	1.99557	2.02923	-1.01398	2.32346	-1.21787	2.17624	2.28658	-1.40207	1.08149	0.962348	-0.64143	1.46478	1.14355	0.458712	2.03391	1.19615	1.27535	1.00892	-0.551164	1.64359	0.701772	2.33217	0.884985	1.72286	1.88007	4.53048	7.74099	-0.668322	-0.220515	4.3995	-2.03151	2.28289	1.43981	3.15222	-0.0349738	-0.112455	1.16836	0.263254	-2.81755	0.173184
11.9369	1.70533	-0.173803	1.17793	4.66347	5.74783	11.2071	16.7525	-1.11736	0.302823	1.82619	2.08104	-0.863807	2.27503	-0.967122	2.04006	2.31441	-1.03282	0.920803	1.20424	-0.59025	1.93484	1.36561	0.67682	1.93392	1.15485	1.90286	1.22887	-0.597065	1.47763	0.494828	2.23237	0.746002	1.75355	1.57555	3.52433	7.17129	-0.771412	-0.169423	4.91229	-1.73785	2.96246	1.52609	3.14001	0.179642	-0.30143	1.24327	0.483503	-2.41685	0.0307599
12.2669	2.41177	-0.571756	1.85072	4.57665	5.93614	11.8639	15.7516	-0.951726	0.751413	1.9126	2.08385	-0.716957	1.93834	-1.09959	2.36041	2.07117	-0.749676	0.526983	0.941644	-0.422874	1.79262	1.82745	0.681674	1.84934	0.85285	1.24163	1.45902	-0.2673	1.21257	1.00611	1.6434	0.478685	1.76749	1.19539	3.10112	6.76632	-0.902158	-0.0598064	4.90953	-1.32352	2.37634	1.60084	2.70264	0.00396297	-0.388073	1.9256	0.745709	-2.25241	-0.528388
12.2005	2.71861	-0.711785	2.23597	4.88153	6.56497	11.9905	15.4121	-0.937954	0.738043	2.0452	1.78877	-0.87524	2.06826	-1.14519	3.25858	2.02609	0.246929	1.08686	0.160615	-0.487356	2.35097	2.03718	0.738024	1.89011	0.364789	1.28107	1.26916	0.0186699	1.16205	1.14186	2.4828	0.0878386	1.42822	1.07148	3.35146	6.04035	-0.636902	-0.28142	5.14403	-1.0288	2.30777	1.71073	2.78092	-0.490541	-0.641617	1.79905	0.636925	-2.39255	-0.577681
12.1823	3.43136	-0.193227	2.04371	4.78217	6.99906	12.0444	15.4227	-0.843449	0.796232	2.04889	1.11471	-0.922487	1.98339	-0.861164	3.31061	1.34665	0.220186	1.20657	-0.0414891	0.370168	2.7485	1.96569	0.926684	3.06773	0.169385	1.52443	1.53515	0.298883	1.10279	1.40539	2.81278	0.198905	1.11125	1.24695	2.88073	5.57107	-0.546701	-0.480407	5.33345	-0.860084	2.18648	2.20196	3.01508	-1.04007	-0.917439	1.88042	0.838464	-2.28716	-0.364036
12.1367	3.27825	-0.619994	2.53647	5.12953	7.04061	11.531	14.6528	-0.841515	0.923702	2.16436	0.469394	-1.06116	2.03175	-0.631726	3.13868	1.33632	0.710092	1.15369	0.339641	0.414646	2.67846	2.20541	0.836032	3.32681	0.151627	2.1679	1.42112	0.701283	1.70749	1.96175	2.8339	-0.282967	1.1932	1.19529	3.09414	5.42362	-0.571396	-0.60405	5.03881	-0.855946	1.69432	2.26005	3.42567	-1.38832	-0.695135	1.6225	0.415183	-1.88407	0.109192
13.3155	3.18246	-0.0595701	2.58541	5.2657	6.38429	11.3441	14.867	-0.978335	1.11879	2.49871	0.849935	-1.12783	2.31199	-0.718664	2.48384	1.08492	1.03422	1.04718	0.687885	0.24905	2.87751	1.8709	0.767563	4.13779	0.202345	2.55348	1.23438	0.259498	2.05686	2.47328	3.22239	-0.534287	0.937699	1.06707	3.45351	5.74795	-0.343433	-0.687253	4.86753	-0.742603	1.23128	2.384	3.18186	-1.79961	-0.513994	1.12917	0.404469	-1.87323	0.929276
14.6018	3.29046	0.397951	2.94373	5.56427	6.38418	11.7083	14.3039	-0.91615	1.10797	2.50936	1.16981	-0.981686	2.02898	-0.825221	2.24174	0.826535	0.685062	0.989894	0.18449	0.513105	3.0608	1.86969	0.692832	4.32284	-0.306923	2.02726	1.23664	-0.223501	1.97843	2.93844	3.0772	-0.39325	1.03513	1.12049	4.15473	5.51001	-0.0482005	-0.608597	4.93282	-0.84784	1.42809	2.46431	3.05415	-1.9121	-0.303713	1.23506	-0.435588	-2.26258	0.913234
15.2792	3.52767	0.164219	2.73333	5.9436	6.89909	11.1972	14.6457	-0.99376	0.785281	2.51831	0.429379	-1.04017	1.64104	-0.359634	2.44516	0.652043	0.161206	0.872443	-0.0168688	0.102106	3.01517	1.22786	0.763221	4.26472	0.0306088	2.01489	0.888644	0.21936	2.08329	3.32716	2.87483	-0.27831	0.819359	1.0117	4.7618	5.29495	-0.10272	-0.934955	5.00887	-0.952294	1.39208	1.96688	2.52533	-1.96637	-0.319626	1.33159	-0.269942	-2.26051	1.0886
15.4796	3.04192	0.462061	2.73932	6.08987	6.96011	11.6215	15.6998	-1.03638	0.874682	2.51972	0.584111	-0.951907	1.48993	0.130964	2.96214	1.13175	-0.529533	0.737063	0.491321	-0.0916987	3.08193	0.916405	0.540521	4.57151	0.715491	1.83389	0.984808	-0.531239	1.92334	3.51148	2.70388	-0.0470912	0.896656	0.694711	4.87434	5.90582	-0.40374	-0.914394	4.86863	-1.03021	1.44297	1.36253	2.4808	-2.01427	-0.256166	0.916872	-0.71468	-2.3744	0.523466
15.4381	3.02211	0.768029	3.24683	5.72702	6.77089	11.487	15.9178	-0.893831	0.896125	2.63174	0.898002	-0.817896	1.46664	0.359571	3.33501	1.15662	-0.751893	0.690141	0.298694	-0.204148	2.80906	1.46411	0.505185	3.80035	0.915308	2.55543	0.542513	-0.558969	1.94268	3.52977	2.26129	0.140105	0.895518	0.384323	5.34345	5.89026	-0.504125	-0.736846	4.12773	-1.09946	1.37108	0.929816	2.47806	-1.33855	-0.0906318	1.20808	-0.816008	-2.49068	-0.180059
16.3527	2.08406	0.505297	3.11123	6.19922	6.99237	11.9082	16.7328	-1.08723	1.17507	2.58723	1.0159	-0.761648	1.62246	0.0521169	3.48831	1.17254	-0.970982	0.383734	0.413237	-0.367334	2.57208	1.31181	0.406591	3.56026	1.16392	2.83204	0.154501	-0.744641	1.66482	3.72077	1.54476	0.567854	1.13357	0.0546949	5.56938	5.41461	-0.648108	-0.832769	4.08571	-1.27358	1.46067	0.724738	2.31554	-1.1727	-0.120023	1.05405	-0.786691	-2.39615	-0.715168
16.9943	2.15967	-0.106465	3.41572	7.06878	6.13234	12.2701	17.3045	-1.04989	0.904206	2.61942	1.03504	-0.651613	1.80296	-0.768004	3.8923	1.10994	-1.1484	0.347609	0.555972	-0.565044	2.37303	1.18861	0.350038	2.79422	1.59662	2.06564	0.236819	-0.449663	1.13398	3.8262	1.33826	0.527	0.874371	-0.0897243	5.61039	5.37105	-0.542621	-0.652829	3.69178	-1.25532	1.38424	0.72639	2.51719	-1.29796	-0.547032	1.3539	-1.11211	-2.37564	-1.22106
16.9877	2.39115	-0.568283	3.36002	8.21444	5.88778	12.9369	17.723	-1.09106	0.670351	2.50129	0.536308	-0.914987	2.42952	-1.50363	4.3009	1.75179	-0.367389	0.262632	0.685942	-0.984533	2.33916	1.20454	0.344371	2.43458	1.74367	2.09184	0.454166	-0.00448429	1.24104	3.7365	1.97806	0.795641	1.02339	-0.107748	5.427	5.10599	-0.704647	-0.926727	3.41837	-1.379	1.10149	0.835422	2.96613	-1.15642	-0.954312	1.2414	-0.766413	-2.33961	-2.00361
16.9085	2.35413	-0.410225	3.62596	8.53163	5.24112	13.8211	18.4616	-1.05731	0.472153	2.05314	0.256569	-1.02477	3.05194	-1.77512	4.27043	2.06467	-0.380862	0.251623	0.263464	-0.570759	2.00876	1.02469	0.376792	2.83623	1.91563	2.17032	0.61757	0.111498	0.807081	3.89706	1.52747	1.08047	0.588683	-0.512795	4.92591	5.14242	-0.996937	-0.743096	3.6659	-1.36961	0.920119	1.09477	2.99544	-1.10319	-1.10619	1.3242	-0.389089	-2.119	-2.56119
17.3265	2.49013	-0.968646	4.44099	8.71203	4.89313	14.2931	18.6007	-1.11981	0.364553	1.82363	0.73825	-0.940016	3.90844	-1.97086	3.8494	2.28891	-0.55349	0.127903	0.790982	-0.527423	2.19709	1.22017	0.535552	2.79139	2.05075	1.90834	0.822337	0.522284	0.810971	4.11657	0.7109	0.743481	0.181052	-0.414882	4.68607	5.49597	-1.09755	-0.762975	3.86051	-1.5175	0.58038	1.40642	2.84037	-0.758549	-1.03437	1.01356	-0.451926	-1.73255	-2.26664
17.3327	2.42596	-0.692107	4.41697	9.16501	4.91243	15.053	19.2193	-1.31455	0.296226	1.6913	1.48092	-1.01477	4.39102	-2.69979	3.67135	1.78418	-0.392504	0.440991	0.522413	-0.412962	2.56969	1.41901	0.671758	2.99587	1.52909	1.13953	1.1613	0.471391	0.783242	3.75931	0.731696	0.613636	0.0141581	-0.275039	4.29799	5.70758	-0.831847	-0.882241	4.3942	-1.3536	0.451891	1.6624	2.91085	-0.23548	-1.33766	1.11405	-0.262278	-1.79591	-2.16893
17.2295	2.47134	0.00921595	4.2146	9.16166	5.2507	15.802	18.6368	-1.43158	-0.116241	1.40433	1.38988	-1.06701	4.24498	-2.77549	3.59968	1.9427	-0.242478	0.272105	1.01329	-0.222537	2.78791	1.5255	0.795929	2.89308	1.0647	1.04008	1.17136	0.771013	0.649915	3.24583	0.773348	0.88194	0.208987	-0.0448669	4.28868	5.55773	-0.940964	-0.912778	4.90723	-1.19686	0.567205	1.92997	2.89274	-0.589655	-1.74109	0.902637	-0.159366	-2.3055	-1.74449
17.4277	1.83388	-0.114204	3.9452	9.22771	5.96896	15.6355	19.1757	-1.53487	-0.274695	1.25919	1.53156	-1.12601	4.29244	-2.25486	3.91573	1.80587	-0.15385	0.302591	1.54101	-0.231324	2.93464	1.47477	1.28876	2.6189	0.851856	1.3015	1.26015	1.27467	0.706389	3.34587	0.814851	0.493518	0.323623	0.226449	4.11105	5.70482	-0.850446	-0.829518	4.32292	-1.41053	0.415428	1.71557	2.12612	-0.823364	-1.24862	0.923512	-0.0152419	-2.35187	-1.78464
17.4027	1.09685	0.0145771	3.81411	9.61937	6.30925	15.4938	19.4985	-1.59425	-0.151423	1.55638	1.63652	-1.23446	4.5644	-1.64348	4.04009	2.00786	0.260095	0.339537	1.65499	0.0800503	3.02784	1.48838	1.3549	2.89959	0.901722	1.54507	0.817518	0.614844	0.824777	3.03812	1.11756	0.276965	0.583729	-0.000128705	3.91259	6.10195	-0.674935	-0.875374	4.38169	-1.27687	0.861969	1.1081	1.61584	-0.874532	-1.05438	0.519443	-0.3129	-2.42724	-1.37628
17.5531	1.14638	0.346081	3.46407	9.28302	6.10242	14.9945	18.9808	-1.59784	-0.415077	1.84395	1.34277	-0.946906	4.05709	-1.4397	3.88003	1.50935	0.366986	0.527528	1.07001	0.170076	3.25174	1.80594	1.41126	2.58219	0.473248	2.28346	0.633806	0.297061	1.42543	2.82369	1.30101	0.439778	0.98863	0.104734	4.13974	5.66226	-0.712921	-0.820624	4.09851	-1.27238	0.940448	0.807369	1.69166	-0.446805	-0.62643	0.573023	-0.561839	-2.25126	-1.46447
18.4059	0.995704	0.0468923	2.76764	9.84158	6.72719	14.3631	19.4166	-1.79317	-0.464625	2.11886	1.57416	-0.637584	4.3185	-0.692171	3.58557	1.03986	0.543442	0.498135	0.402362	-0.279962	3.09676	1.63356	1.46198	2.75268	0.111234	2.57716	0.570467	0.397839	2.00346	2.70888	1.57004	0.588747	1.2518	0.105438	4.04876	4.19247	-0.760573	-1.00792	3.79496	-1.09389	0.663239	0.594077	1.51114	-1.05784	-0.452893	0.650093	-0.284025	-2.41241	-1.27703
19.3926	1.09667	0.313928	2.21927	10.3223	5.86954	13.52	19.4219	-1.74494	-0.8221	1.98595	1.60059	-0.401433	4.61346	-0.544266	3.44487	1.15212	0.162592	0.531437	0.249472	-0.354434	3.13762	1.21716	1.29034	2.5397	0.246206	2.47088	0.723189	0.138427	2.03432	2.46617	1.96023	0.618486	1.2724	0.464625	4.14395	4.11476	-0.638756	-0.945185	3.48677	-1.39895	0.518847	0.297341	1.66703	-1.28395	-0.526532	0.491303	-0.0667026	-2.23635	-0.956423
20.1033	1.92906	0.102067	2.27525	11.553	5.51411	13.1439	19.3369	-1.66533	-0.824374	1.95679	0.842303	-0.518789	4.51309	-0.474234	2.41409	1.38409	-0.11695	0.199387	0.0118213	-0.432343	3.27936	1.23283	1.35661	2.55128	-0.018116	2.52472	1.22889	-0.0151417	2.48928	2.67629	2.19809	0.541242	1.41436	0.356342	4.2443	3.66419	-1.1559	-1.05	3.51057	-1.51447	0.617607	0.385701	1.78624	-0.713866	-0.555274	0.719636	0.445637	-2.1024	-1.16525
20.5443	2.61567	0.179444	2.2007	12.882	4.96793	13.044	20.0157	-1.57594	-1.17508	1.74773	0.875145	-0.395559	4.78672	0.352128	2.37417	1.57399	-0.865394	0.592234	-0.302554	-0.408277	2.92828	0.541324	1.42074	2.67984	0.297133	2.67319	1.262	-0.355477	2.3307	2.58163	2.32913	0.50383	0.99922	0.11993	4.58543	3.78898	-1.24947	-1.05826	3.90537	-1.40052	0.95782	0.310265	1.63808	-0.495146	-0.84862	1.09424	0.663958	-1.35607	-1.00023
21.0261	3.73973	0.359523	2.61709	13.5426	4.94202	12.7636	20.7525	-1.44913	-1.34786	1.64684	1.01754	-0.0825989	4.75016	0.378935	1.77432	1.79069	-1.80879	0.646691	-0.0139616	-0.780283	2.80644	0.602408	1.71401	2.29961	0.661335	2.39858	1.55846	-0.274809	2.55588	2.58063	2.29533	0.606838	0.973133	0.457261	4.30714	3.99077	-1.15808	-1.1662	3.85342	-1.3854	0.772424	0.403979	1.71721	-0.804719	-1.19014	1.52198	0.677351	-1.10995	-0.389533
20.5304	3.86181	0.309536	2.63174	14.2237	5.11576	12.7531	22.0902	-1.43162	-1.62087	1.60739	1.22441	-0.0701253	4.71173	0.266136	1.66416	1.8543	-2.1499	0.788288	0.326015	-0.701958	2.53584	0.862977	1.44711	1.7198	0.376463	1.77859	2.01899	-0.741556	2.09349	2.31555	2.7663	0.646786	0.856239	0.332495	4.42341	4.34443	-1.20287	-1.47789	4.32909	-1.39128	0.902375	0.206545	1.73073	-0.824556	-1.29663	2.22608	0.641549	-0.884906	-0.454489
20.7569	3.67158	0.808119	2.70381	14.3337	5.57954	12.7902	22.1717	-1.53861	-1.47646	1.42952	1.87943	-0.121761	5.03405	0.488433	2.30468	2.37149	-2.4212	0.688182	1.33517	-0.901629	2.47179	0.707717	1.9268	1.34586	0.30832	2.60826	2.29868	-0.740132	1.83499	2.28334	2.26134	0.466829	0.419996	0.0737151	4.75766	4.88116	-1.15144	-1.46697	4.54038	-1.26525	1.08883	0.180667	1.62129	-1.36717	-1.6341	1.67443	0.576032	-1.15166	-0.0913137
21.1209	3.17923	0.0098887	2.70359	14.0402	5.38457	12.68	22.4748	-1.41073	-1.08918	1.41662	2.58079	-0.0665771	5.34052	0.184802	3.09202	2.34681	-2.69298	0.572153	1.76145	-0.383091	2.59589	0.835265	1.84107	0.823007	0.659978	2.94867	2.22684	-0.529777	1.67489	2.35858	2.21407	0.115912	0.543855	-0.00234	4.41096	5.09477	-0.691043	-1.18343	3.85411	-1.44151	1.00782	0.128374	1.52859	-1.31175	-1.37048	1.16531	-0.126686	-1.26492	-0.364998
20.5144	2.4402	-0.661408	3.11343	14.4374	5.42254	12.2155	23.0225	-1.40832	-0.906672	1.83722	2.41012	-0.318743	5.54557	-0.470568	3.82304	2.05792	-2.1846	0.37704	1.87773	0.134257	2.75365	0.943031	1.97733	1.21947	0.786486	2.96638	1.87258	-0.564588	1.18847	1.9224	2.2615	-0.0143651	0.475059	-0.2363	4.26842	4.8684	-0.494387	-1.51742	3.84151	-1.06402	1.55633	0.266166	1.30472	-1.08909	-1.20733	0.826425	0.0130295	-1.31107	-0.394067
20.2598	2.30265	-0.712473	2.73788	13.8289	5.44147	11.9541	22.5012	-1.48809	-1.06429	1.93119	2.20957	-0.136749	4.66901	-1.00103	3.95797	1.3151	-1.64406	0.000563677	1.52594	0.915565	2.88302	0.756465	1.8418	1.03232	0.882065	3.52642	1.14198	-0.636238	0.963001	1.79534	1.84569	0.162718	0.272881	-0.429155	3.99022	4.43808	-0.222546	-1.44528	3.5552	-0.537979	1.4944	0.455309	1.94652	-1.06673	-0.866757	-0.083104	0.0647341	-1.15109	-0.397986
19.7167	2.4137	-1.15756	2.07845	13.9862	5.99529	11.2973	21.8899	-1.5142	-0.587861	2.19877	2.60799	-0.12104	4.24654	-1.08593	4.26147	0.677458	-0.975723	-0.230825	1.14956	0.945015	3.06346	0.753165	1.85832	1.44378	0.542812	3.74958	0.569388	-0.322602	1.11514	1.60961	2.09734	0.110005	0.231849	-0.241613	3.7623	3.82724	0.00946271	-1.2001	3.09914	-0.410784	0.973921	0.368996	1.91403	-1.13126	-0.847201	-0.526018	0.221416	-1.44198	-0.341651
19.5387	2.18229	-0.571609	1.56869	14.0267	5.42893	11.5593	21.0721	-1.56814	-0.194209	2.02662	2.01598	-0.493375	3.73283	-1.63758	4.02075	0.666549	-0.932565	-0.141707	0.645028	1.18226	3.12009	0.57938	1.52504	1.66528	0.139896	3.72712	0.292633	-0.238008	1.18017	1.48504	1.46274	-0.189411	-0.00669522	-0.0505136	4.02825	4.41301	0.0794302	-0.940523	2.9507	-0.775214	0.365384	0.383686	1.82502	-1.31694	-1.13807	-0.863589	0.194557	-1.1418	-0.389884
19.611	2.20681	-0.653354	1.81177	14.6306	5.60689	11.796	20.2182	-1.54958	-0.143511	2.17642	0.839537	-0.86419	2.60064	-2.02967	3.36221	0.69312	-1.31459	-0.276357	0.959266	1.44486	3.65393	0.486654	1.70502	2.21321	-0.100232	3.8278	-0.276986	-0.113615	1.32537	1.82218	1.4428	-0.266284	-0.00645926	-0.229565	4.12469	3.8397	0.116443	-0.895702	3.21361	-0.709102	0.5334	0.867686	2.09644	-0.568201	-0.830246	-0.742803	0.498057	-0.937073	-0.459511
19.3572	2.46242	-0.386777	1.45472	15.4896	5.47965	12.0163	19.4225	-1.63865	-0.305527	1.9504	0.08006	-0.978812	2.11217	-1.72833	3.6985	0.87186	-1.92071	-0.159207	1.04201	1.13726	3.3515	0.0462148	2.02127	1.99727	0.481478	3.38957	-0.57384	-0.295084	1.74355	1.26734	2.09228	-0.183542	0.302943	-0.424303	4.1265	3.66547	-0.021562	-0.926229	3.2298	-0.765785	0.513008	0.634421	2.31879	-0.659704	-0.825982	-0.364366	1.23033	-0.344432	-0.456818
19.4181	2.24391	0.464158	1.19943	15.2626	5.69464	12.1589	18.6592	-1.69513	-0.441729	1.67921	-0.188747	-0.907508	1.68713	-2.09333	3.169	1.71583	-2.80249	-0.0248809	0.954836	0.519504	2.95334	-0.00914688	1.48674	1.93899	0.47797	3.08045	-0.614784	-0.97504	1.34363	1.09235	2.06619	0.0600189	0.699037	-0.458934	3.9618	3.93244	-0.0454684	-1.31542	3.00651	-1.04418	0.219915	0.393482	2.62932	-1.70553	-0.48744	-0.323694	1.43679	-0.76696	-0.390572
19.3322	2.25658	0.658577	1.62566	15.2609	5.85589	12.4781	18.542	-1.69089	-0.573728	1.50763	-0.641362	-0.885695	2.08298	-2.06565	3.25954	2.01461	-3.43301	-0.147286	1.49239	0.170179	3.14331	0.0352412	0.775657	1.46322	0.209325	3.2784	-0.028939	-1.62326	1.18188	1.20074	2.44645	-0.158739	0.593795	-0.415971	4.41262	4.23237	-0.568621	-1.58147	3.36213	-1.25095	0.0143324	0.0209022	2.69263	-1.63649	0.0591954	0.123234	1.21308	-1.08307	-0.828424
19.7481	1.96911	1.03309	1.95366	14.8479	6.62823	12.399	17.6818	-1.74321	-0.421173	1.24336	-0.190601	-0.905634	2.28254	-1.93883	3.65842	2.5714	-3.94477	-0.0519321	1.48557	-0.367711	2.73719	-0.076823	1.10281	0.960915	0.274282	3.32252	0.335328	-1.5179	1.4228	1.15709	1.78793	-0.200396	0.310264	-0.623891	4.71755	4.19346	-0.717762	-1.5219	3.53524	-1.32732	0.0841673	-0.30186	2.60254	-1.61026	0.0349481	-0.178751	1.30967	-1.09459	-0.858749
20.0666	2.05095	0.888448	1.89402	14.1835	6.95797	12.0993	18.0046	-1.57613	-0.591467	1.12472	0.343866	-0.530609	2.72594	-1.92637	3.57096	2.78468	-3.83956	-0.0572135	1.43138	-0.620687	2.59287	-0.0726666	0.975517	0.602003	0.405761	2.51603	0.774316	-1.4319	1.77021	1.03722	1.61283	0.184581	0.696417	-0.75005	4.09417	3.70223	-0.866261	-1.36489	3.45099	-1.18558	-0.188021	-0.393712	2.60468	-1.45055	0.189351	-0.189565	1.10775	-1.20026	-0.87921
19.3633	1.73272	0.571688	2.08681	14.0233	6.92738	11.3827	18.6831	-1.53099	-0.539948	1.05942	0.51287	-0.483375	3.10604	-1.82315	3.70386	2.46699	-3.067	-0.350906	1.6327	-0.528482	2.50047	-0.0374251	0.999165	0.618076	0.370264	1.84777	1.10933	-1.24935	1.74462	1.02018	1.80543	0.378383	0.593447	-0.891644	4.09389	2.97964	-1.2603	-1.41278	3.15011	-1.05846	-0.00348778	-0.689976	2.59874	-1.07023	0.672357	0.257658	1.88932	-1.27036	-1.54795
19.3065	2.43263	0.495174	1.84978	13.3613	7.15725	11.1993	18.5613	-1.38669	-0.681767	0.934573	0.767662	-0.191806	2.849	-1.35316	3.10886	2.21496	-1.99575	-0.642534	1.15429	-0.523652	2.36602	-0.566019	0.750859	0.589712	0.990747	1.68316	0.93728	-0.985217	1.70191	1.07424	1.77165	0.559206	0.330098	-1.24121	3.48073	2.70768	-1.1668	-1.2026	3.1859	-0.577958	0.546302	-0.64905	2.45574	-0.999579	0.449784	-0.228558	1.85914	-1.58073	-1.31512
18.5706	3.24764	-0.309495	2.0293	12.3962	7.20854	10.8999	18.7925	-1.18172	-0.803666	1.1568	1.25432	-0.135512	3.42212	-1.44267	3.00099	1.73101	-1.34233	-0.429473	0.842469	-0.741408	2.75418	-0.226779	1.00471	0.862458	0.894629	1.62109	1.46121	-0.511538	1.61796	1.47629	0.989753	0.420316	0.128539	-1.12764	2.83306	2.65445	-1.21755	-0.816965	2.84474	-0.628407	-0.0608524	-0.501915	2.18194	-0.881923	0.248203	-0.519327	1.61739	-1.81324	-1.3685
18.2546	3.12391	-0.873397	2.61407	11.4671	7.09358	10.6811	19.2754	-1.21526	-0.893185	1.33187	1.09092	-0.354838	3.47806	-1.44429	2.31156	1.53051	-0.304388	-0.00445746	0.16007	-0.843409	2.48364	-0.0391937	1.13528	0.531227	1.1339	1.4584	1.5313	0.329268	2.03748	1.40704	0.586527	0.304958	-0.0336956	-1.40487	2.60232	2.539	-1.28037	-0.740179	2.79129	-0.518374	-0.513078	-0.427625	1.72359	-0.840697	-0.335234	-0.430799	1.39957	-1.49303	-1.52982
18.3534	2.71693	-1.24538	3.1946	11.8592	6.95779	10.5013	18.6976	-1.1913	-1.02017	1.1873	0.80298	-0.48366	3.51216	-1.02713	1.5584	1.48616	-0.00297178	0.036807	1.11741	-0.406558	2.53778	0.0259818	1.14063	0.750389	1.40702	1.86558	1.14738	0.546144	1.80928	1.66815	0.469613	0.163905	-0.0719912	-1.39339	2.11389	2.49197	-0.711265	-0.79289	3.02795	-0.508989	-0.500099	0.0308124	1.6982	-0.712471	-0.776541	-0.435961	1.68911	-1.13408	-1.04088
18.0267	3.41876	-1.19931	3.6236	12.6199	6.98446	10.6594	17.8281	-1.24762	-1.06731	1.10179	0.438261	-0.458085	3.61907	-0.571517	1.74831	1.50017	-0.117459	-0.0911433	1.1915	-0.398058	2.31308	0.134962	1.67447	0.493283	1.51319	2.15721	1.30643	0.969395	1.66895	1.63481	0.765973	0.0408766	0.123521	-1.51274	1.6934	3.19158	-0.787374	-0.717203	2.75634	-0.802918	-0.642775	0.0226089	1.23154	-0.237754	-1.22662	-0.397728	1.24976	-1.15752	-0.719878
17.6979	3.73068	-0.944953	3.79481	13.2844	7.15308	11.2394	17.349	-1.31637	-1.21496	1.0331	0.421422	-0.421138	3.6644	-0.731894	1.83463	1.79929	-0.405062	0.0892868	0.881848	-0.192804	2.20483	-0.173621	1.0148	1.14243	1.19458	2.50639	0.633632	0.448446	0.844046	1.69245	0.599712	0.16193	0.262949	-1.31926	1.46351	4.20004	-0.736234	-1.08969	2.25663	-1.26617	-1.0734	0.33591	1.16292	-0.699307	-1.45417	-0.913941	0.345262	-1.69886	-0.260802
17.9609	4.23481	-0.337516	4.23528	14.1924	7.15264	11.7297	17.1383	-1.32578	-0.923773	1.08336	-0.239784	-0.27008	3.85223	-0.836292	1.99732	1.59732	-1.22169	0.192093	0.614212	-0.248731	2.76962	-0.551524	0.967417	1.49731	1.04318	2.92405	0.927533	0.134721	0.87263	1.9595	1.31294	-0.027747	0.209025	-1.00501	1.86351	4.65621	-0.727721	-1.25219	2.39667	-1.58002	-1.1445	0.516003	1.53357	-0.167635	-1.30084	-0.876545	-0.30147	-1.8667	-0.123249
17.9123	4.37258	0.426804	3.62028	14.7232	7.33191	11.1226	16.6957	-1.45959	-0.785248	0.929653	0.173508	-0.22489	3.31485	-0.546647	2.54396	1.8822	-1.98042	0.304495	-0.349002	-0.288242	2.08976	-0.431318	0.908055	2.0154	0.455605	2.88673	0.704864	-0.271674	1.20242	1.82166	1.24069	0.288158	-0.0864689	-1.17883	1.85147	4.77474	-0.764795	-1.41479	2.24594	-1.93581	-1.00881	0.706967	1.68297	0.0841582	-1.37975	-1.08183	-0.395452	-1.43688	-0.0715462
17.7998	4.7006	0.68566	3.13446	14.7313	7.01488	11.1412	16.9164	-1.60324	-0.723645	0.733028	0.778277	-0.167352	3.28966	-0.638838	2.52767	2.26383	-2.81275	0.20893	-0.544741	-0.410669	1.54011	-0.554417	0.373053	2.40164	-0.00539598	2.54382	0.714911	-0.67927	1.30284	1.60669	1.95843	0.755661	-0.0941253	-1.24616	1.58028	4.69637	-1.01678	-1.41728	2.13716	-1.79917	-0.659332	0.564484	1.81348	-0.22597	-0.78485	-0.926675	-0.752453	-1.59362	-0.00999347
17.7954	4.82551	1.02181	3.17069	14.1308	7.03446	10.5533	17.0666	-1.50757	-0.292803	0.677793	0.663981	-0.128619	2.91389	-0.173383	2.79439	2.00852	-3.54608	-0.221664	-0.376079	-0.350488	1.85043	-0.155141	-0.214487	2.55429	-0.371305	2.45323	0.433046	-0.945574	1.76714	1.44984	2.26681	1.10946	-0.169509	-1.38195	1.57227	4.31012	-1.35352	-1.40576	1.74126	-1.54408	-0.353066	0.198115	1.55048	-0.217342	-0.240509	-0.299087	-0.413504	-1.97599	-0.63782
18.1933	5.40484	1.1445	3.24462	14.0256	6.96519	10.5699	17.2429	-1.42949	-0.380197	0.913514	0.899238	-0.180871	2.60623	-0.196995	2.63087	2.31916	-3.68128	-0.354909	-0.795922	-0.611355	1.59963	0.0849312	0.00400722	2.92377	-0.310392	1.84702	0.260283	-1.1973	1.45476	1.31329	1.94357	1.23824	-0.51235	-1.76214	2.29779	3.76973	-1.23236	-1.55191	1.67497	-1.10458	0.0645817	0.0784286	1.54649	-0.584943	-0.111428	-0.819407	-0.531857	-2.23724	-0.820223
18.3433	5.60225	0.64682	3.65266	12.9246	6.34239	10.6228	17.1566	-1.42823	-0.585632	1.30279	1.14592	-0.232105	2.74349	-0.806454	2.56085	2.01479	-4.07015	-0.377104	-0.218192	-0.370625	1.82004	0.496603	0.28457	3.29054	-0.121154	2.09476	0.239783	-1.17032	1.59313	1.60056	1.07116	1.36565	-0.97578	-1.94574	2.10239	3.19432	-1.04239	-1.3606	1.6015	-1.08314	-0.0108893	-0.171282	1.62368	-0.689671	0.181171	-1.04793	-0.339983	-2.58948	-1.2474
18.0836	5.29263	0.256157	3.82328	12.3999	6.32146	9.92076	17.7527	-1.39274	-0.816798	1.59106	1.93973	-0.185213	2.47404	-0.647168	2.44317	2.04847	-3.79274	-0.519277	0.153123	-0.132844	1.33005	1.41295	0.253707	2.93151	-0.00180332	1.78798	-0.137749	-0.772055	1.94337	1.31394	1.5522	1.12726	-1.00968	-2.24681	2.01707	2.81923	-0.841351	-1.30414	1.66655	-1.05688	0.22592	-0.821606	1.76366	-1.00298	-0.0953775	-0.859791	-0.220512	-2.53594	-1.76234
18.375	4.85229	0.629743	4.1797	12.1012	6.19115	9.33695	17.3259	-1.30579	-0.898307	1.53852	2.44543	-0.135653	2.82718	-0.020765	2.27427	2.07292	-3.15861	-0.509321	1.35181	0.283602	1.02324	2.09265	-0.037305	3.14709	0.212562	1.90686	0.164825	-0.619897	1.57671	1.37013	1.22463	0.646069	-1.26103	-1.84471	2.14616	2.8075	-0.219003	-1.16271	2.08248	-0.761969	0.111683	-1.14047	1.70538	-1.11617	-0.465262	-0.637789	0.0808793	-2.35915	-1.77899
18.2752	4.94395	0.133452	4.20753	12.1971	6.05703	9.88522	18.1823	-1.18748	-1.15036	1.70865	2.62106	0.107375	3.03512	0.0869857	3.222	1.77316	-2.57325	-0.631613	1.50992	0.30105	1.4221	2.49309	0.347924	3.20575	0.170057	1.793	0.521788	0.176564	1.29834	1.99136	1.04335	0.527296	-1.11494	-1.55378	2.01754	2.75146	-0.335852	-1.08627	1.75015	-0.979046	-0.0818829	-1.385	1.46907	-0.547494	-0.805147	-0.294711	-0.438918	-2.36217	-2.35473
18.0781	4.74999	-0.437164	4.04242	12.6887	6.00353	9.74648	19.3242	-1.25965	-1.29565	1.71481	3.11014	0.0141266	3.31613	-0.200404	3.64095	1.57471	-1.73689	-0.38151	1.041	0.247101	1.44259	2.3095	0.584738	3.4629	0.140634	1.82648	-0.00757929	0.184235	1.10496	2.15419	0.981658	0.531623	-1.0704	-1.29766	1.60987	2.79169	-0.128997	-1.29844	1.54692	-0.884772	-0.094143	-1.17382	1.71165	-0.498989	-1.11146	-0.132002	-0.616189	-2.513	-2.72353
17.9177	4.4527	-0.334231	3.44002	12.9746	5.96431	9.9538	19.6313	-1.32503	-1.1615	1.48091	2.75518	0.00697408	3.10576	-0.312458	3.28213	1.6229	-1.45363	0.0524724	0.995331	0.216777	2.0006	1.76784	0.729144	3.74087	-0.267905	2.0413	0.495073	-0.0165039	1.00284	2.11235	1.21569	0.58534	-1.23474	-1.38916	1.1049	2.96225	-0.0578958	-1.44878	1.98209	-0.919881	0.237887	-0.853265	2.26982	-0.259935	-1.38787	-0.349683	-0.162718	-2.33213	-2.15084
17.678	4.64773	-0.806	3.36658	13.1916	5.71086	9.47596	19.4035	-1.45851	-1.4559	1.32184	2.41265	0.00640473	2.70716	-0.0358025	2.94329	1.86526	-1.02382	0.0682225	0.281669	0.0469471	1.44593	1.75882	0.885693	3.97897	-0.397773	2.7082	1.01417	-0.158132	1.20315	1.9209	1.08061	0.788311	-1.48192	-1.30662	-0.158911	3.19548	-0.59929	-1.56103	1.77206	-1.40547	0.231664	-0.482014	2.4014	-0.472618	-1.49137	-0.341619	0.0254489	-2.14361	-1.82955
17.7852	4.51934	-0.626799	3.5505	13.427	5.25146	9.76236	20.1118	-1.65248	-1.56508	0.956082	2.0829	-0.0211559	2.36402	-0.346349	2.52642	2.01316	-0.598442	0.345843	0.188798	0.156333	1.08924	1.43938	1.07837	4.27939	-0.237096	2.8931	0.96495	-0.613172	0.509787	1.60665	1.17987	1.07286	-1.52523	-1.29084	-0.578272	3.40916	-0.960874	-1.46612	1.62262	-1.3411	0.456179	-0.483363	1.64071	-0.982125	-1.33	-0.188174	0.0759555	-2.11578	-0.958521
18.4264	4.35069	-0.458624	4.24673	13.1964	5.50239	9.01701	20.4528	-1.66617	-1.52612	0.872306	1.08345	0.0494202	1.72103	-0.392081	2.36007	1.852	-1.02161	0.488821	-0.305812	0.271538	1.3278	1.29697	0.943733	4.42654	-0.194599	3.26869	1.02509	-0.963784	0.753925	1.52211	0.533025	1.47562	-1.34483	-1.09916	-0.657365	3.58481	-1.15871	-1.48429	1.72527	-1.23906	0.238567	-0.352111	1.34471	-0.747525	-1.22249	0.124882	0.250329	-2.28837	-0.378619
19.1047	4.54308	-0.296182	3.27597	13.4754	5.6601	8.38484	20.5701	-1.68031	-1.68378	0.742733	0.353692	-0.00821696	1.51107	-0.272016	2.00649	2.15188	-1.16187	0.71096	-0.156981	-0.381166	0.685016	1.06354	1.20594	4.15724	0.112878	3.14618	0.820448	-1.20948	0.700459	1.67198	0.571206	1.69265	-1.19453	-0.903682	-0.0824872	3.36055	-1.30153	-1.47186	1.77998	-1.38535	0.173849	-0.557763	1.35489	-1.47406	-1.01258	-0.48274	0.18073	-1.81356	0.386846
20.0133	4.82286	0.179343	2.8048	13.3967	5.09826	8.2162	20.232	-1.71002	-1.73996	0.712669	-0.347405	0.165801	1.65855	-0.670575	1.40431	2.07565	-1.80888	0.750319	0.785617	-0.535818	0.509204	0.585281	1.04275	4.53074	0.463382	3.87135	0.771088	-0.984074	0.720655	1.8238	0.616973	1.99209	-0.892087	-0.820487	-0.0819085	3.49068	-1.42295	-1.29102	2.1841	-1.80016	0.209344	-0.528842	1.11511	-1.85721	-0.684578	-0.20261	0.379784	-2.03917	0.88079
20.4726	5.09017	0.42861	2.80557	12.7386	5.013	7.65818	20.472	-1.57533	-1.60258	0.814645	-0.533025	0.327289	1.56785	-0.378745	1.03301	2.35055	-1.86765	0.452985	0.773312	-0.228376	0.262396	1.18588	0.727849	3.9972	0.539093	4.13729	0.761817	-0.469291	0.728353	2.11568	0.662767	1.73467	-0.455908	-0.739072	0.538075	3.69385	-1.38153	-1.13743	2.01478	-1.69598	-0.0661926	-0.694725	1.17616	-2.34487	-0.28789	0.0410964	-0.24381	-1.92406	0.693519
21.1498	4.99582	0.725973	2.61167	11.7427	4.40216	7.16219	20.7821	-1.48991	-1.67394	0.661674	-0.350917	0.386105	1.92431	-0.205411	0.988236	2.73302	-1.37542	0.216587	0.549699	0.185812	0.183013	0.929489	0.209416	3.73487	0.760395	4.38286	0.462789	0.108837	0.52637	2.29769	0.713991	1.82459	-0.429179	-0.239307	1.03749	3.49096	-1.2062	-1.30016	2.14173	-1.47131	-0.510071	-1.09495	1.64845	-2.04697	-0.212893	0.438275	-0.135152	-1.4957	0.382981
21.1837	4.49618	0.672587	2.52386	11.1193	3.81617	7.66886	21.677	-1.38233	-1.7336	0.717341	-0.283073	0.631739	2.25988	-0.501805	1.44464	2.31644	-1.64374	0.065888	0.475154	0.33643	0.377125	0.511999	-0.501665	3.6324	0.929989	4.41527	0.703796	0.376584	0.613245	2.47695	0.783365	1.67034	-0.452337	-0.094601	1.33684	3.4409	-1.27984	-1.45157	1.69075	-1.55667	-0.0544911	-1.05158	2.0244	-1.37395	-0.0355732	0.505774	-0.429113	-1.63229	-0.400907
20.3694	4.47216	0.173797	2.85355	10.9212	3.45434	7.50894	22.0321	-1.42112	-1.48096	0.778879	0.686592	0.532032	2.47062	-0.781512	1.86077	2.46378	-1.43618	-0.237817	0.516354	0.379882	0.195528	0.445431	-0.320308	3.15852	1.06437	4.70091	0.271707	0.697595	1.176	2.20086	0.582392	1.48984	-0.468874	-0.0753806	1.51954	3.16351	-1.25185	-1.68616	1.45584	-1.44215	0.18185	-0.690266	2.42422	-0.761457	-0.017755	0.754234	-0.356705	-1.70963	-1.05086
19.3821	4.45465	0.318776	2.70129	11.3134	3.1874	8.24356	21.9218	-1.4792	-1.43052	0.512755	0.859103	0.605475	2.9491	-0.506127	1.43896	2.71853	-1.65119	-0.312028	0.977368	0.85366	0.531115	0.420422	0.283132	2.86224	0.974734	4.8777	0.595149	0.539915	1.07644	1.68815	0.09689	1.37779	-0.694264	-0.685469	1.67042	3.70766	-1.19509	-1.78644	1.65916	-1.43261	0.934669	-0.57946	2.63838	-0.213039	-0.316375	0.308834	0.0665861	-2.06086	-0.948841
18.3552	4.92423	-0.326988	2.64767	11.5369	3.18305	8.59636	22.2849	-1.52384	-1.56849	0.362064	1.03678	0.662209	3.30376	-0.881251	1.46452	2.58569	-1.44567	-0.485344	0.539538	0.870477	0.332104	0.0450996	0.786257	3.12513	1.44294	4.49822	0.567239	0.801154	0.909243	1.30001	0.0552612	1.13007	-0.776097	-0.677947	1.36842	4.14727	-1.05406	-1.76957	1.8194	-1.32594	1.43085	-0.460133	2.68202	0.504805	-0.448293	-0.0371465	0.068235	-2.25694	-0.938746
18.0336	4.22322	0.0405368	2.16257	12.2687	3.13976	9.01087	23.0391	-1.64666	-1.45229	0.0933878	1.19864	0.463853	3.46304	-1.19302	2.1392	2.55145	-1.06689	-0.246271	0.288845	0.668658	0.20777	0.171615	1.29015	3.48627	0.771547	3.90643	-0.0363658	0.228729	0.631048	0.948707	-0.039855	0.880731	-0.521787	-1.03489	1.51874	4.09326	-0.591173	-2.00411	1.68415	-1.12236	1.60502	-0.616188	2.53609	0.704402	-0.531878	-0.370126	-0.228039	-2.47801	-0.958239
17.7401	4.22701	0.286809	1.42521	12.183	3.49163	9.01288	22.6421	-1.6924	-1.56481	0.23185	1.1128	0.128692	2.80141	-1.43283	1.88925	2.59698	-0.934992	-0.133618	-0.0453023	0.316533	0.277552	0.0414481	1.04259	3.90859	0.572526	3.64654	0.198631	0.273525	0.771712	0.921559	0.480134	0.725916	-0.473303	-0.973737	1.34174	3.94449	-0.801307	-2.10761	2.30268	-0.955341	1.81326	-0.6118	3.24628	1.05947	-0.761648	-0.347119	-0.249218	-2.66043	-1.27203
17.7393	4.59112	0.138592	-0.0920999	12.7417	4.62934	8.76675	22.2259	-1.54788	-1.46492	0.107384	0.963259	0.156529	2.54068	-1.28706	1.58618	2.28027	-0.708061	-0.060239	0.553241	-0.78785	0.248395	0.296161	1.27809	3.89236	0.66338	3.53728	0.0673479	0.195526	0.432122	1.01724	1.22424	0.717402	-0.584245	-1.06308	1.24293	3.44755	-0.81212	-2.11112	2.35062	-0.761674	1.33736	-0.959795	3.32813	0.791409	-0.643678	-0.710163	-0.641931	-2.63834	-1.01593
17.6895	4.53779	0.100048	-0.0164002	13.2149	5.23998	8.68489	21.0988	-1.63574	-1.09317	0.164768	0.765772	-0.167995	2.57655	-1.92261	1.23134	2.28288	-0.752582	0.231257	0.103644	-1.08017	0.170602	0.805883	1.94932	4.50882	0.632334	3.94486	0.209319	0.0171427	-0.0849063	1.05739	1.20835	1.00175	-0.543237	-1.44651	1.47334	3.18294	-1.09536	-2.21508	2.25024	-0.660594	0.579768	-0.667073	2.80686	0.617678	-0.435947	-0.438676	-0.729486	-2.6842	-0.514219
18.1781	4.75635	-0.0936627	0.325247	12.921	5.50206	8.87242	20.3835	-1.64721	-1.00075	0.181345	0.446009	-0.406595	2.06055	-2.04122	0.724915	2.01005	-0.812302	0.344598	-0.183587	-0.731688	0.225651	1.26316	2.24865	4.32244	0.853223	4.13061	0.0160255	0.0408864	-0.342931	1.2957	1.80786	1.28785	-0.680134	-1.24524	1.77545	2.89316	-1.08471	-2.2816	1.82633	-0.739761	0.345655	-0.432752	2.6466	0.657474	-0.0558398	-0.257967	-1.17147	-2.42008	-0.513685
18.3053	4.61575	-0.436136	0.812015	12.7809	6.17562	8.5822	20.1751	-1.60277	-0.913901	-0.0877205	0.437415	-0.339941	1.76392	-1.77617	0.139673	1.82991	-0.274435	0.36698	-0.903323	-0.857622	-0.104899	1.33852	1.88913	4.40591	1.01499	4.24566	-0.335997	0.210787	-0.378654	1.34099	2.59077	1.65545	-0.681138	-0.975057	1.59134	2.57175	-1.26526	-2.42264	1.53023	-1.09474	-0.209078	-0.495208	2.93609	0.481708	-0.186292	0.00543613	-0.80602	-2.14763	0.0589979
18.7073	4.50532	0.0928931	1.19077	12.5792	6.44576	8.19968	19.7797	-1.5587	-0.857693	0.0171507	0.106737	-0.366913	1.51244	-1.60113	0.239317	1.24503	-0.408286	0.628706	-1.15166	-0.952918	-0.0760411	1.41872	1.2107	4.55884	1.24551	4.15551	-0.0944478	-0.101919	-0.0991902	1.06025	2.85262	2.04267	-0.562283	-1.16745	1.48642	2.34296	-1.64854	-2.46249	1.32516	-1.44667	-0.325367	-0.294034	3.09369	0.226739	0.260279	-0.0335222	-1.14429	-2.10039	-0.0117443
18.8598	5.05706	0.231523	2.02237	12.9233	6.01603	8.04281	18.5132	-1.48974	-0.541037	0.199563	0.261703	-0.377387	1.50763	-0.923943	0.700363	1.2372	-0.229334	0.445105	-0.527508	-1.09192	-0.241354	1.92853	1.25015	3.84475	1.73369	4.23546	-0.167024	-0.118854	0.012445	1.09955	2.64109	2.3648	-0.120064	-1.27217	2.01658	1.87318	-1.66887	-2.54961	1.099	-1.8606	-0.314106	-0.109133	2.93879	0.436673	0.146881	0.240559	-1.23924	-2.02555	-0.506316
19.4374	5.2341	0.784079	2.25082	13.1816	5.90573	7.68436	17.9448	-1.47141	-0.428585	0.298319	-0.035311	-0.505833	2.02219	-0.262816	0.867234	1.55423	-0.535989	0.0505218	-0.347433	-0.87123	-0.561074	1.57822	1.18742	3.49828	2.15154	3.99735	0.158165	-0.0881657	0.0665139	1.10558	2.50854	2.63014	0.116236	-1.53477	2.7147	2.62965	-1.32876	-2.54383	1.20879	-2.09461	0.123832	-0.211848	2.65061	0.53783	0.0436671	0.178463	-0.687146	-2.12453	-0.744916
19.5597	5.37135	0.413822	2.27483	12.5451	5.45854	7.75767	18.6984	-1.35752	-0.20513	0.274807	0.307744	-0.426817	1.98234	-0.595902	0.737276	1.58586	-0.735412	-0.0787306	-0.177804	-1.11493	-0.736258	1.04662	0.815517	3.49811	2.07845	3.60989	-0.141263	0.430741	0.44668	1.04858	2.38498	2.3423	0.529979	-1.09529	2.68885	2.88596	-0.884498	-2.39265	1.40501	-2.07926	-0.0975939	-0.225961	2.6409	0.490389	-0.358448	-0.37481	-0.52537	-2.03184	-0.752074
19.4507	4.95122	0.299355	2.22532	12.5373	5.01438	7.36321	18.9563	-1.41096	-0.348121	0.551932	0.448893	-0.529012	2.46709	-0.64582	1.60162	1.62862	-0.909996	-0.103274	-0.223483	-1.30398	-0.420557	1.0718	0.624864	2.87416	1.40531	3.10443	0.41003	0.624838	1.15448	0.737583	2.35144	1.88307	0.983051	-1.26238	2.69417	3.04524	-0.641551	-2.47097	0.774024	-1.9635	-0.30637	-0.566664	2.63677	0.0933869	-0.482569	0.0172231	-0.314261	-1.89118	-1.1961
18.9515	5.30439	0.367718	1.17462	11.769	4.56782	7.07122	18.9328	-1.34365	-0.371071	0.369637	1.0286	-0.472088	2.48374	-0.623407	1.23715	2.22911	-0.364874	-0.541951	-0.0858209	-1.02517	-0.0343492	0.925641	0.284239	3.03353	1.24349	3.19325	1.17821	0.887642	1.43972	0.647673	2.33777	1.68703	1.0395	-1.45089	2.00496	3.4607	-0.386956	-2.21598	0.982823	-1.92932	-0.404497	-0.937462	2.76012	0.176086	-0.885986	0.479872	-0.147315	-1.93316	-1.74422
18.8618	5.32163	-0.193859	0.946139	11.9291	4.26759	6.87354	19.3686	-1.20671	-0.379741	0.0354707	1.69292	-0.218386	2.82074	-1.00986	1.5188	2.04802	-0.735176	-0.714629	0.120554	-0.831686	0.0715352	0.969866	0.625244	3.01985	1.60245	3.00527	1.47844	1.19297	1.81812	0.853216	1.43301	1.45515	0.680826	-1.22639	1.73255	3.97593	-0.0326319	-2.05492	0.490629	-1.50951	-0.310744	-1.31577	2.84958	0.533578	-1.02157	0.463502	-0.50298	-2.0039	-1.62512
18.3979	4.81062	-0.801683	1.28752	11.6167	4.23695	7.06098	19.5812	-1.42883	-0.752589	-0.203771	2.09156	-0.32043	3.24623	-1.51796	1.91175	2.15831	-0.740922	-0.72216	0.0438961	-0.510537	0.00347306	1.06144	1.47435	3.60145	1.79525	2.74774	1.56662	1.06302	1.74519	0.454067	1.45414	1.01303	0.401911	-1.41149	1.98388	4.14496	-0.19475	-2.24544	0.0921922	-1.34607	-0.453456	-1.24388	2.25613	0.382562	-1.22026	0.287595	-0.328327	-1.78134	-1.59531
18.1089	4.58431	-0.573138	0.823455	11.4736	3.92516	7.55305	19.9856	-1.553	-1.23635	-0.578202	2.16227	-0.202454	2.97507	-1.73059	1.51338	1.75235	-0.421181	-0.662652	0.441397	-0.1556	0.339638	0.62889	1.84505	3.74192	1.82732	2.876	1.41399	0.764355	1.22792	0.183479	2.0642	0.546706	-0.0552018	-1.26338	1.53592	4.53011	-0.117345	-2.16973	0.312467	-1.36861	-0.119882	-0.943922	2.24179	0.577121	-1.23429	0.303617	-0.0773864	-1.69423	-1.71585
17.721	4.18275	-1.00801	0.744543	11.5436	4.38369	7.54494	20.2728	-1.61162	-1.3356	-0.792171	1.83586	-0.277414	2.66056	-1.4255	1.41538	1.48638	0.318384	-0.89008	0.297703	-0.433111	0.442817	0.9468	1.96568	4.07838	1.46107	3.13445	1.35228	0.881651	1.24178	0.194843	2.47644	0.16208	-0.0267184	-1.47454	1.02313	4.35684	-0.46625	-1.86065	-0.00681921	-1.3256	-0.662375	-0.828494	2.13073	0.365117	-1.53332	0.0441142	-0.00173309	-1.60635	-1.51459
18.0418	4.12556	-0.652436	-0.0522253	11.8283	4.09933	7.41366	19.9266	-1.65613	-1.40076	-0.985258	1.66335	-0.562857	2.62974	-1.47957	1.84858	1.43485	0.327427	-0.803986	0.245611	-0.21477	0.762668	1.05252	2.06935	4.58721	1.10881	3.06868	1.32318	0.515589	0.76493	0.284781	2.66118	0.331629	-0.00423739	-1.92226	1.07356	4.95484	-0.772217	-1.84799	0.218802	-1.38068	-1.06125	-0.339027	2.32771	0.0320251	-1.47425	-0.191701	-0.533383	-1.70273	-1.71899
17.7832	3.9015	-0.0535489	0.811308	11.9131	4.25971	7.87673	18.8155	-1.66772	-1.46739	-1.14961	1.29844	-0.860713	1.87466	-1.35615	1.98677	1.82087	0.381735	-0.927362	0.434345	-0.195558	0.772688	1.06155	2.05284	4.48527	0.872704	3.29278	1.32853	0.0341659	0.335716	0.639973	2.3666	0.467825	0.313668	-1.77965	1.04074	4.26031	-0.766741	-1.93435	0.330048	-1.23391	-1.04636	-0.355472	2.47042	0.787677	-1.60154	-0.697257	-0.528795	-1.67601	-1.64602
17.8678	3.7452	0.177072	0.691442	12.42	4.62062	7.1786	18.9895	-1.71819	-1.38601	-0.958228	0.928619	-1.06603	1.20152	-1.19993	1.74631	1.85076	0.117823	-1.04731	0.489352	-0.43077	0.625026	0.460637	2.39615	4.2603	0.372531	3.13166	1.13533	-0.248825	0.645026	0.741881	2.8296	0.870323	0.341636	-1.58976	1.30492	4.07962	-0.953108	-1.83855	0.263694	-1.5	-1.50823	-0.38971	2.73645	0.689431	-1.41304	-0.561886	-0.476602	-1.53599	-1.50114
17.4948	3.7417	0.293206	0.71503	12.5465	4.40402	6.64912	19.3541	-1.73238	-1.08695	-0.674502	0.259722	-1.04523	0.517	-1.3262	1.25511	1.88452	-0.108159	-0.682497	0.0664862	-0.954809	0.661023	0.612237	2.42438	4.16056	0.121645	3.69738	0.646586	-0.386462	0.497984	0.978605	2.64024	0.786133	0.348074	-1.20592	0.983929	3.97731	-1.05843	-1.85995	0.235274	-1.51037	-1.73154	-0.651672	2.85912	0.556996	-1.39424	-0.841629	-1.40773	-1.55117	-0.91224
16.4405	4.44981	0.289872	1.452	12.7064	4.25708	5.74838	19.3317	-1.80329	-1.12818	-0.159139	-0.114134	-1.11845	0.264739	-1.16515	1.33136	1.54578	-0.682301	-0.146285	-0.498661	-1.08762	1.09497	0.863271	2.08527	3.4105	0.352805	3.46268	0.981807	-0.433704	0.509785	0.567374	2.37612	1.04716	0.594964	-1.48692	1.40891	3.71775	-1.22664	-1.73642	0.0119259	-1.67871	-1.48388	-0.859776	2.75142	0.936363	-1.06571	0.0646572	-1.5193	-1.61947	-1.1145
15.5421	5.18104	0.171878	1.29905	12.173	3.92105	4.9257	19.3376	-1.76786	-0.867802	-0.413623	0.246845	-0.934902	0.532145	-0.616988	1.21136	1.87584	-0.473982	-0.169379	-0.570623	-1.09702	0.873647	1.11436	1.65792	3.23791	0.803701	3.20449	0.771122	-0.657457	0.520333	0.943875	1.41362	1.51576	0.622284	-1.63977	1.23262	3.63226	-0.835363	-1.67857	0.19746	-1.96397	-1.50105	-1.44956	2.60341	0.826469	-0.996303	0.133997	-1.36518	-1.55708	-1.38089
15.7422	5.45646	0.138148	1.73742	12.0942	3.53245	4.59686	20.1026	-1.76999	-1.11644	-0.0741119	0.544038	-0.412733	0.452754	-0.328183	1.1549	1.67347	-0.754228	-0.198297	-0.484644	-1.03004	0.46165	0.960888	0.873674	3.0493	1.46328	2.35434	0.643708	-0.663437	0.54235	1.04976	0.620054	1.43883	0.283657	-1.15244	1.57797	4.05784	-0.903062	-1.56531	0.302673	-1.78289	-0.937245	-1.49587	2.65255	0.782027	-1.0788	0.288625	-1.3217	-1.61237	-1.13503
14.9702	5.37389	0.390676	2.04973	11.5573	3.8861	4.73313	20.3723	-1.83868	-1.17235	0.311766	0.492558	-0.100602	0.417819	-0.211178	1.39171	1.89659	-0.431989	-0.228149	-0.437371	-0.932257	0.441628	1.05474	0.843947	3.06117	1.55991	2.11485	0.633821	-0.570855	0.548745	0.434707	1.10918	0.744634	0.151933	-1.51556	1.83847	3.84514	-1.02208	-1.59271	0.616711	-2.05299	-1.29732	-1.44068	2.33093	0.596371	-0.858153	0.237319	-1.02696	-1.88177	-1.45953
14.1937	5.3997	0.891821	1.4853	11.6607	3.60116	4.67318	20.5501	-1.78092	-1.34122	0.341569	0.299821	0.120126	0.74097	0.0498893	1.24279	2.20016	-0.206504	0.20311	-0.131914	-0.303318	0.0218467	0.89929	0.761246	2.7622	1.39733	2.49803	0.569087	-0.445474	0.51804	0.0927385	0.924091	0.530525	-0.139819	-1.79357	1.39477	4.25513	-0.866299	-1.40167	1.23699	-1.54196	-0.641877	-1.29759	2.15904	0.592111	-1.16922	0.0968573	-0.487478	-1.9476	-2.11513
14.2927	4.38918	-0.00714675	1.20863	11.8626	3.63932	4.78178	21.1542	-1.6998	-1.0395	0.481067	0.192485	0.217457	1.27505	0.00943577	2.13365	2.19167	0.195977	0.114908	0.118132	0.148287	-0.0811369	1.43898	0.584927	2.96306	1.40295	1.91237	0.995229	0.0628807	0.572243	-0.222645	0.517205	0.540544	-0.290586	-1.89452	1.40013	4.38421	-1.03494	-1.31119	1.07517	-1.40888	-0.994028	-1.22346	1.99469	0.490009	-1.32111	0.0527833	-0.190305	-1.76021	-2.55278
14.5358	3.39838	-0.25338	1.26821	12.0071	3.80263	5.50183	21.3493	-1.74838	-0.682884	0.335039	0.79311	0.0664577	2.24543	-0.336674	2.88466	2.17518	-0.0329488	-0.010479	-0.238112	0.371803	-0.425384	1.62997	0.740483	3.07126	1.31863	1.93805	0.923918	0.15991	0.301038	-0.133395	0.579795	0.28328	-0.24019	-1.88595	1.75645	4.80001	-0.911597	-1.32457	1.05088	-1.31622	-0.737025	-0.722855	1.69757	0.0774315	-1.37696	0.211857	0.16571	-1.61093	-2.7993
14.6018	2.6453	0.630673	1.78778	11.8348	3.49676	6.54119	21.07	-1.72393	-0.789488	0.10246	0.449734	-0.319738	2.20547	-0.367454	2.58871	2.42737	-0.713175	-0.0355803	-0.332751	0.887716	-0.189275	1.18046	0.844654	3.33288	0.899658	2.38528	0.707131	0.0475012	0.0358966	-0.416902	0.589476	0.23707	0.0209268	-1.69005	0.752656	3.83186	-0.765463	-1.63868	1.17092	-0.832648	-0.487157	-0.816839	1.55703	0.794761	-1.30627	-0.0424032	0.568799	-1.3536	-2.59101
14.6976	2.32325	0.672321	0.746258	12.8182	3.65732	6.45119	21.4065	-1.69845	-0.378295	0.225409	0.346544	-0.474927	2.56998	-0.528139	2.44408	2.15364	-1.20889	0.00664613	-0.275578	1.14573	0.309879	0.618486	1.6487	3.38195	0.568341	2.20098	0.525012	0.139306	0.0342319	-0.49724	1.0596	0.380097	-0.0955553	-1.52187	0.423036	3.63616	-0.960549	-1.64445	0.312309	-0.832349	-0.573156	-0.40929	1.43085	0.614932	-1.11908	0.44604	-0.0143611	-1.25648	-2.55581
14.9181	2.62097	1.1295	1.00861	13.0535	3.52304	6.91827	21.0611	-1.65668	0.0408502	0.270958	-0.324914	-0.70368	2.63932	-0.46703	2.52829	2.294	-1.41184	0.180615	-0.40376	1.05296	0.957498	0.413189	1.74477	3.72425	0.554549	2.77986	0.0837671	0.0166268	0.095284	-0.642669	1.29999	0.401713	-0.161783	-1.43662	0.562304	3.44548	-1.0483	-1.96347	-0.242782	-0.871217	-0.400574	-0.292562	1.1629	1.36772	-1.04806	0.236648	-0.545873	-1.18795	-1.84068
14.8826	3.00928	0.879441	1.64642	12.4751	3.73548	7.54757	20.8691	-1.65803	0.18002	0.260078	-0.317118	-1.06265	2.53248	-0.249044	2.19023	1.61165	-2.31319	0.291559	-0.237684	0.903926	1.48495	0.357006	1.62755	3.68215	0.835446	2.75375	-0.299482	-0.0214745	0.12996	-1.20213	1.18222	0.662376	-0.169806	-1.21473	0.719608	2.58123	-1.05335	-2.01929	-0.219659	-1.29299	0.0393223	0.00988859	1.05614	1.77904	-1.04254	0.587581	-0.0416868	-1.25277	-1.47268
14.964	3.2293	0.819117	1.7256	12.3793	4.17776	7.19132	20.2835	-1.73132	0.385517	-0.163617	0.397881	-1.02168	2.34387	0.0440006	2.08134	1.68398	-2.3516	0.147447	-0.269561	0.0985958	1.51017	-0.178519	1.36045	3.59798	1.25885	2.60975	-0.916469	0.0995669	-0.166114	-0.826179	1.03764	0.571618	-0.317115	-0.605432	0.996468	2.11603	-0.976675	-2.0821	-0.568475	-1.51435	-0.505003	-0.203908	1.14928	1.72558	-1.01424	0.233842	0.857746	-0.731571	-0.758253
15.6345	3.58762	0.914146	1.36477	12.3614	4.26614	7.48165	20.0343	-1.78417	0.564876	-0.19826	0.677967	-0.756636	1.89341	0.0791253	1.47731	1.89324	-2.50437	0.00846538	-0.251888	0.0835301	1.73114	-0.583795	0.66791	4.05432	1.60918	2.93737	-0.782601	0.0103039	-0.404194	-0.979867	1.43806	0.435019	-0.51716	-0.220691	1.53017	2.40678	-1.14318	-1.98321	-0.367715	-1.92459	-0.484795	0.0433771	1.09371	0.878227	-0.951229	0.0528322	0.654019	-0.767031	-0.0265617
15.6222	3.9956	1.17034	1.78502	11.5305	4.74322	7.35888	19.0636	-1.57664	0.908637	-0.0708693	0.531329	-0.735261	1.45537	0.319105	1.00655	1.5741	-2.33449	0.080776	-0.14753	-0.0187741	1.7426	-0.496756	0.726568	3.54848	1.74014	3.77853	-0.751658	0.16414	0.369454	-0.974573	1.11321	0.332745	-0.392019	-0.377199	1.65932	2.44816	-1.16531	-1.80281	-0.0314863	-2.4343	-0.860127	0.296797	1.24323	0.822072	-0.765559	0.0780746	0.0708479	-1.37954	0.093121
15.498	3.79552	0.703121	1.5828	11.6195	5.13552	7.04136	19.4538	-1.60249	0.943545	-0.344366	0.625439	-0.488761	1.40533	0.69957	0.795545	1.77238	-2.5303	0.413754	-0.385661	-0.0558029	1.24834	-0.589565	0.74866	3.35955	1.92239	3.78501	-0.695939	0.165838	0.596293	-0.77295	0.662523	0.71805	-0.919202	-0.640014	1.7584	2.65506	-1.15002	-1.59833	-0.101296	-2.44273	-0.707891	-0.082862	1.32748	0.357645	-1.19829	-0.168007	0.00768955	-1.43522	-0.40518
16.3134	3.25923	-0.085524	2.14902	11.6253	4.86773	6.8698	19.5085	-1.66236	0.995539	-0.22558	1.21992	-0.259091	1.11905	0.972352	0.740584	1.7227	-1.62595	0.390328	-0.454305	-0.10548	1.23343	-0.481267	0.353539	3.17537	2.30937	2.99033	0.147878	0.0343598	0.343168	-0.923649	0.487963	0.989243	-1.26376	-0.684201	1.7156	3.20362	-1.14404	-1.37547	-0.106327	-2.56978	-1.07727	-0.596232	1.84111	0.136004	-1.20983	-0.0491475	-0.378174	-1.35058	-0.515865
16.2851	3.13031	-0.181035	2.54116	11.9931	4.81729	7.39882	19.1157	-1.78164	1.09369	-0.171327	1.6997	-0.339273	1.56252	1.14	1.22979	1.83185	-2.11252	0.408209	-1.1087	-0.134216	0.488628	-0.162338	0.188977	2.77356	2.33685	3.0865	0.303526	0.0414204	0.175014	-0.85733	0.558006	0.561559	-1.38745	-1.00285	1.91217	3.34304	-1.03025	-1.08396	-0.171	-2.68649	-1.01935	-0.726751	1.94733	-0.148228	-1.14649	0.194211	-0.0424136	-1.31811	-1.50929
16.1895	2.97617	0.288506	2.68282	12.9289	3.93282	7.50923	18.6914	-1.80284	0.891593	-0.187281	1.52806	-0.397955	1.70034	1.52266	1.28172	1.83506	-2.27197	0.566832	-0.755798	0.147704	0.461266	-0.550562	0.164203	2.77901	2.36867	3.27787	0.993893	-0.348799	-0.0354477	-0.893373	0.281039	0.632288	-1.69215	-1.50954	1.00529	3.63752	-0.794151	-0.960549	0.149002	-2.46733	-0.794983	-0.979846	2.13098	-0.00306388	-1.17215	-0.0447999	0.114313	-1.5806	-2.46677
15.6243	2.88784	0.463477	2.37981	13.709	3.6909	7.56665	19.2101	-1.81666	1.09907	-0.182345	1.89356	-0.0213586	1.87619	1.01951	1.99434	1.8426	-2.02412	0.779238	-0.680411	0.222712	0.760453	-0.232496	0.653393	2.66706	2.2322	2.26116	1.4555	-0.54413	0.0905088	-0.610213	0.26378	0.504598	-1.96112	-1.66652	0.343049	4.20681	-0.741365	-0.706008	-0.121179	-2.02107	-0.399618	-0.964945	2.23708	0.106434	-1.1385	-0.169367	-0.100388	-1.71552	-3.27493
15.8303	3.05585	0.506135	3.00168	14.633	3.33526	8.06278	19.6627	-1.90347	0.702509	-0.159714	1.59376	-0.232528	1.88161	0.789581	2.4628	2.0162	-1.5384	0.961188	-0.269884	-0.380448	1.3918	-0.00815579	1.09782	2.77622	1.642	1.87509	1.16009	-0.596381	0.156754	-0.686354	1.17405	0.462648	-2.07853	-2.08821	0.576575	4.24399	-0.448086	-0.855407	-0.387414	-1.76425	-0.0818419	-1.21252	2.02216	1.16606	-1.15413	-0.606281	0.401463	-1.65875	-3.33138
15.4338	2.6754	0.586961	2.58209	15.0422	3.65883	8.78116	19.4262	-2.00488	0.411954	-0.23008	1.26922	-0.546126	2.0992	0.448839	2.13126	1.85764	-1.75471	0.748449	0.0286607	-0.67911	1.4633	0.369599	0.522496	2.7108	1.7017	1.51177	0.987197	-0.402367	0.0988448	-0.671823	1.70117	0.177386	-2.23271	-2.07018	0.352035	3.84925	-0.380331	-1.03956	-0.010866	-1.4358	0.790134	-0.986089	2.23451	1.24699	-1.03759	-0.525622	1.16815	-1.71448	-3.67557
15.2469	2.95994	0.687501	2.24791	15.7396	3.82162	8.75176	19.5087	-1.97387	0.277381	-0.326687	1.26114	-0.341215	1.81295	0.394779	2.32351	2.1423	-1.15072	0.693703	0.280574	-1.4231	1.50008	0.259479	0.865611	2.94814	1.83891	1.2709	0.865434	0.17245	0.16868	-0.218355	2.05301	-0.225811	-1.88675	-1.56292	0.787898	3.52181	-0.860931	-1.31969	-0.316293	-1.23965	0.569139	-0.828894	1.81242	1.01251	-0.956806	-0.489845	1.36832	-1.3267	-3.50535
14.9695	3.61877	0.928222	1.29767	16.1466	3.93179	8.9043	19.8258	-1.97149	0.288271	-0.539275	1.25861	-0.417746	1.43384	0.101173	2.57563	2.44875	-0.783056	0.923941	0.335404	-1.30189	1.64447	0.162497	0.542507	3.35904	1.85834	1.57378	0.641438	0.353833	0.2004	-0.130593	2.04356	-0.180886	-1.60169	-1.6709	1.5019	3.25635	-1.07642	-1.49284	0.0539178	-1.31791	0.938327	-0.460463	1.18964	-0.161283	-0.986286	-0.700818	1.19852	-1.2362	-3.15041
15.3337	4.08687	1.62602	1.30176	15.5911	4.30531	8.71449	20.5361	-1.86572	0.0532386	-0.434735	0.612313	-0.404213	0.982978	-0.123204	2.52082	2.04865	-0.980106	0.663236	0.685626	-1.49774	1.47136	0.113007	0.291624	2.97699	1.72494	2.31917	0.2172	0.429068	0.735036	0.231765	1.51902	-0.115023	-1.399	-1.54878	1.2054	2.6395	-1.15554	-1.81866	0.307703	-1.36853	0.63663	-0.228693	1.28635	-0.0766845	-0.722648	-0.450046	0.938476	-1.52464	-2.53654
15.0308	4.19379	1.45251	1.02055	15.5145	4.32151	8.11175	21.8264	-1.88577	-0.0465082	-0.43644	0.713388	-0.466338	0.859404	0.128946	2.46791	2.20938	-1.48721	0.632864	0.251328	-1.7672	1.47985	0.122527	0.501378	3.13453	1.51503	2.341	0.256677	0.447163	0.84982	0.346832	1.82735	-0.299872	-1.47579	-1.38658	1.4661	1.9941	-1.16422	-2.06007	-0.33413	-1.82649	0.733306	-0.709513	1.45336	-0.288546	-0.657167	-0.577718	1.33354	-1.49208	-1.51941
15.3363	4.64989	1.72272	0.758732	14.7996	3.87522	7.73379	21.7956	-1.93698	-0.184494	-0.2875	0.592168	-0.651076	0.875218	0.238965	2.37474	2.25746	-1.4909	0.602722	-0.014057	-1.59164	0.92175	0.0525004	-0.133095	3.65101	2.05491	2.79042	0.264886	0.43286	0.876202	-0.151114	1.91723	-0.326992	-1.24554	-0.89749	1.4147	2.69579	-1.05255	-2.04298	-0.26444	-1.74635	0.405595	-0.85598	1.74266	-0.107323	-0.495191	-0.481269	0.933105	-1.78179	-0.847404
15.5402	4.84448	1.91	0.82708	14.2328	3.75906	7.62924	21.9004	-1.88161	0.0384806	-0.270893	0.989604	-0.856392	1.15333	0.234428	3.07594	2.0158	-2.04637	0.851514	-0.147897	-0.983273	0.496844	0.448133	-0.635936	3.04153	2.11078	3.09339	-0.0699596	0.320135	0.685089	-0.18275	1.14804	-0.337456	-1.14915	-0.703431	1.81015	2.48291	-1.15963	-2.01382	-0.408108	-1.76014	0.259174	-0.735508	1.763	0.327462	-0.295487	-0.344748	1.00788	-2.25011	-0.993757
15.3942	5.27417	2.20618	1.39296	13.7489	3.01775	6.80667	23.0958	-1.87102	-0.19502	-0.28902	1.01471	-0.733555	1.80109	0.254834	3.46796	1.9223	-2.13482	0.979378	0.0385391	-1.14591	0.524083	-0.0111022	-0.385803	2.69739	1.85296	3.49182	-0.214027	-0.116594	0.70991	-0.243676	0.705822	-0.171229	-1.32114	-0.633618	1.64618	2.79428	-0.767153	-1.91743	-0.323788	-1.92217	0.352511	-0.927788	2.16931	0.481732	-0.582016	-0.348372	1.31064	-2.35889	-1.10974
15.392	5.57379	2.2958	1.1754	13.0938	2.29101	6.62755	24.0443	-1.7901	-0.1203	-0.0178048	1.06069	-0.339445	2.08395	-0.352438	3.68942	1.65515	-2.59366	1.29135	-0.0118581	-1.31721	0.47944	0.0907353	-0.148735	2.47945	1.76865	2.82571	-0.0747183	-0.705402	0.269377	0.0630831	0.640354	-0.0427651	-1.29423	-0.133408	1.36044	2.95264	-0.833614	-1.64373	-0.225498	-1.85947	0.834535	-1.00852	2.23975	1.402	-0.474905	-0.30533	0.676796	-2.51617	-1.11147
15.5874	5.37337	1.94432	1.25079	12.8825	2.12924	6.35427	23.8217	-1.70717	-0.167335	0.188226	0.951861	-0.798003	2.50388	-0.400894	3.40305	1.65079	-2.91608	1.37108	-0.221577	-1.88494	0.956662	-0.0734661	-0.323303	2.022	1.17238	2.58802	0.0608502	-0.777248	-0.177404	0.277012	0.981666	0.149626	-1.35899	-0.447211	1.60279	2.939	-0.698841	-1.64512	-0.830577	-1.8898	1.18867	-0.877	2.3429	2.04236	-0.518552	0.0212319	0.393086	-2.48503	-1.76612
15.0259	5.32127	2.11744	0.980822	12.1961	2.3149	6.53217	22.9215	-1.6555	-0.153675	-0.057097	0.804216	-0.666541	3.19591	-0.106367	2.54298	1.75017	-3.05693	0.887997	-0.145891	-1.94769	0.493076	-0.00705169	-0.930033	1.52461	1.26229	2.56748	0.437211	-0.985399	-0.265451	0.0157049	0.932263	0.0390421	-1.7529	-0.708545	1.23012	3.00001	-0.477488	-1.68651	-0.486585	-1.68336	1.61973	-0.338006	2.14377	2.20121	-0.518769	0.170063	-0.200097	-2.69984	-2.33285
14.7352	5.39881	1.2128	0.88459	11.5588	2.27841	5.64844	22.2981	-1.38997	-0.431348	0.215841	0.879477	-0.363784	2.91578	-0.169526	2.64682	2.13076	-3.25168	0.427217	0.183278	-1.91723	0.484297	0.116069	-0.808817	1.07415	0.819132	2.23207	0.982276	-0.645512	-0.123568	-0.0280165	0.956745	-0.0242426	-1.98102	-0.293809	1.05905	3.03647	-0.884641	-1.58455	-0.246532	-1.57737	1.27408	-0.0525605	1.53102	2.47029	-0.667236	0.238527	-0.946681	-2.60314	-2.23636
14.0078	4.73335	0.93265	1.01681	12.356	3.07213	5.11726	22.5894	-1.37315	-0.673054	-0.0410741	0.919442	-0.701926	2.6701	-0.37341	2.75755	2.38303	-3.14999	0.475564	0.0157243	-1.82099	0.705706	-0.151283	-0.643205	0.622771	0.405472	1.63822	0.723566	-0.346753	0.0923912	-0.652449	1.41157	-0.0979848	-2.23758	-0.362903	1.19361	3.00426	-0.915231	-1.54923	0.0642449	-1.52898	1.1409	0.000162682	1.33139	2.25406	-0.750688	0.133692	-0.761238	-2.09591	-2.36687
14.0258	3.93257	1.26416	1.18125	12.4216	3.07866	5.36408	22.4142	-1.43666	-1.25961	0.0804502	0.362467	-0.801711	2.4314	-0.433611	2.49458	2.49414	-2.93041	0.156048	-0.164122	-1.78032	0.738979	-0.253996	-0.608885	0.242067	0.197816	2.15096	0.88859	-0.147694	0.554361	-1.02066	1.53938	-0.181075	-2.811	-0.348682	0.714075	2.78938	-0.83551	-1.81499	0.279889	-1.2234	1.10639	-0.489465	1.51245	2.56276	-0.655972	-0.0289912	-0.402998	-1.73034	-2.07084
13.683	3.25902	0.73262	0.575712	12.9119	3.47756	5.50828	22.2315	-1.38931	-1.36628	0.101981	0.560123	-0.890846	2.43445	-0.266981	1.86194	2.57883	-2.5561	0.21833	0.0637252	-1.54719	0.918558	0.324798	0.166528	0.424481	-0.139137	1.97808	0.820715	-0.0318397	0.851942	-1.29728	1.91642	-0.49229	-2.9954	-0.569085	0.88029	2.74846	-0.508912	-1.85678	-0.295274	-1.43699	1.22628	-0.763239	1.50919	2.37007	-0.606461	-0.382267	0.331309	-1.48053	-2.03672
13.5763	2.56071	1.42772	0.449136	12.983	3.74697	6.23714	21.7724	-1.50929	-1.37363	-0.0403006	0.278823	-0.999416	2.01251	-0.643727	1.8581	2.26926	-1.95578	0.196295	-0.142267	-1.56898	0.35719	0.719838	-0.00651438	1.20886	-0.00304035	2.12965	0.68242	-0.0963205	0.782762	-1.71049	2.01071	-0.72424	-3.08227	-0.920964	0.72169	3.39339	-0.313957	-1.80228	0.00236115	-1.46254	1.04359	-0.402524	1.27207	1.85681	-0.589787	-0.149903	0.598196	-1.76425	-1.87701
13.9852	2.35724	1.57728	1.36571	13.0307	3.96961	7.06707	21.5058	-1.63684	-1.37079	0.0448739	0.615718	-0.974196	1.48187	-1.31202	1.46505	2.0525	-1.09457	0.535208	0.150852	-1.00969	0.351445	0.752744	-0.172503	1.24771	0.0657566	2.56294	0.388299	-0.207678	0.558752	-1.37815	1.95267	-0.636946	-3.26316	-1.30751	0.877293	3.00742	-0.417455	-1.81112	-0.000717562	-1.21454	0.958938	-0.397268	1.7184	1.28337	-0.646628	-0.0529575	0.933456	-1.93855	-1.97641
13.711	2.67315	2.09301	1.47813	12.9793	4.4282	6.78832	22.3257	-1.82594	-1.43333	0.149247	0.116396	-1.01555	1.70518	-1.12939	1.54755	1.92153	-0.674257	0.731148	0.0418699	-1.37264	0.641447	0.710596	0.205815	1.88858	0.0678212	2.94919	0.742689	-0.367344	0.820726	-1.43521	2.07172	-0.841293	-3.03543	-1.53852	1.17001	2.87889	-0.207727	-1.88223	0.13719	-1.51189	0.419779	-0.750821	2.24195	0.442516	-0.81713	0.44314	1.45291	-2.10361	-1.92123
14.3191	2.66922	2.56223	0.820292	13.3804	4.10973	7.25827	22.3734	-1.9164	-1.11054	0.131396	0.254175	-1.06045	1.37523	-1.22148	1.48093	1.84086	-0.971447	0.937867	0.0887082	-1.56037	0.697526	0.397976	0.0588283	2.21649	0.295383	3.50862	1.34744	-0.708088	0.785752	-0.93308	2.08227	-0.621341	-2.75732	-1.39671	1.2115	2.78184	-0.546224	-1.64767	0.209786	-1.71258	0.148475	-0.880919	2.07287	-0.0495802	-0.566803	0.959496	1.07297	-2.15373	-1.68938
14.4223	3.27796	3.01412	0.874131	12.4579	3.98941	7.59264	21.4992	-1.92799	-0.791797	-3.1153e-05	-0.0681942	-1.10125	1.37799	-0.995205	1.43891	1.86934	-0.98749	1.01076	0.219724	-1.65982	1.10159	0.198948	-0.918568	1.96759	-0.00902223	4.51577	1.4372	-1.01242	1.02431	-0.557125	1.81337	-0.565107	-2.496	-1.95054	1.2465	3.07699	-0.456008	-1.67291	-0.00594784	-1.98483	-0.0740475	-0.593038	1.79902	-0.267687	-0.692229	1.57014	0.516634	-2.17936	-1.82211
14.0406	3.92163	3.1113	1.40015	11.3936	3.73586	7.56081	20.5131	-1.9732	-0.805781	0.0182926	0.172276	-1.01981	1.93961	-0.83366	1.08132	1.56662	-0.822222	0.949715	0.0161511	-1.5933	0.705911	-0.0248106	-1.09382	1.8819	-0.0359608	5.43514	1.40611	-1.41989	1.15469	-0.105335	1.62048	-0.630239	-2.42694	-2.13272	1.3368	2.99364	-0.465774	-1.69429	0.324125	-1.98201	-0.539479	-0.593763	1.39506	0.0596056	-0.887896	1.70166	-0.145544	-2.16911	-1.18164
14.0983	3.97723	2.87561	1.70629	10.5494	2.94587	6.70795	20.127	-1.76968	-1.07516	0.49	0.754465	-0.870687	2.12653	-1.02857	1.16626	1.70772	-1.53085	1.08597	0.366405	-1.19649	0.526907	-0.209787	-1.28797	1.43575	-0.0763181	5.03451	1.40685	-1.4311	1.06434	0.0737528	2.09351	-0.519873	-2.20547	-1.81182	1.33224	3.4242	-0.989654	-1.49505	0.625642	-1.71924	-0.221812	-0.809541	1.27159	0.463392	-1.0464	1.56421	-0.479983	-2.22966	-0.692708
13.9115	3.41282	2.9344	2.21197	9.65447	2.97966	6.18607	20.6393	-1.7671	-1.38901	0.605609	1.34795	-1.01316	2.62129	-0.842907	1.50048	1.89878	-1.36784	1.13234	0.447724	-0.984787	0.502444	-0.331063	-0.86811	1.00476	0.251702	4.44216	0.87936	-1.61867	1.42897	-0.109209	2.33501	-0.842975	-2.07256	-1.86368	1.23445	3.27847	-1.4803	-1.61411	0.27282	-1.79833	-0.273712	-1.21453	1.43337	0.729567	-1.17318	2.02459	-0.512078	-1.98609	-0.771023
13.9527	2.99805	2.91209	1.95908	8.82012	1.90046	6.28551	20.0251	-1.70094	-1.72117	0.90769	1.57285	-1.10935	2.78094	-0.404878	1.88333	1.86908	-1.20438	1.28952	0.412065	-0.827356	0.317882	-0.513294	-0.823711	1.01517	0.170064	4.20879	0.273006	-1.80552	0.697289	0.218578	2.33743	-0.901873	-2.14135	-2.28573	1.19371	2.95825	-1.43384	-1.6514	0.137835	-1.26851	0.0235457	-1.99344	1.43476	1.01599	-1.41905	1.52736	0.015521	-1.83665	-0.692476
14.0986	2.71334	1.98183	2.02217	8.9052	1.9225	6.61065	20.4105	-1.53977	-1.59083	0.951022	2.16089	-0.679548	3.11053	-0.827923	1.61916	1.66888	-1.08175	1.36268	1.20659	-0.615544	0.360851	-0.142352	0.111894	0.794938	-0.338062	3.24985	0.250535	-1.70217	0.0546643	0.120568	2.43511	-0.935014	-2.14119	-2.28646	1.15474	2.66249	-1.09991	-1.66614	0.137439	-1.10982	0.55255	-1.93253	1.23157	1.0532	-1.44467	1.15882	0.320647	-1.74248	-1.13797
13.893	2.29986	1.44178	2.35838	9.44474	2.09348	6.66542	20.328	-1.53937	-1.49764	1.17232	2.36229	-0.644062	3.02973	-0.902489	2.09717	1.40922	-0.608701	1.62752	0.958382	-1.07005	-0.248972	-0.252472	-0.128195	0.900891	-0.763114	2.84275	0.0353662	-1.52155	-0.646113	-0.18257	2.90337	-1.17646	-2.26861	-2.49042	0.783877	2.44786	-0.914101	-1.65859	0.585496	-0.990878	0.721649	-1.63658	1.29937	1.34231	-1.68003	1.21961	0.296253	-1.87077	-0.950457
14.1187	2.06168	1.79439	1.83453	10.1345	2.67846	7.06886	19.9237	-1.55303	-1.35555	1.35626	2.1545	-0.621616	2.47421	-1.73034	1.77088	1.53588	-0.275665	1.53354	1.31924	-0.837517	-0.256335	-0.585283	-0.314975	0.899572	-0.832809	3.40552	-0.0906101	-1.02488	-0.66772	-0.233314	2.95476	-1.30379	-2.74304	-2.4238	0.470298	2.03704	-0.863412	-1.65734	0.964421	-0.61496	0.96315	-1.82451	2.00871	1.20649	-1.52523	0.752389	0.749011	-1.97797	-0.634886
14.762	1.82441	2.25127	1.42132	10.4341	3.33644	6.79559	20.0999	-1.64463	-1.24573	1.26669	1.54982	-0.852814	2.55333	-1.00723	2.11087	1.56543	-0.567955	1.18805	1.47909	-1.15049	0.326263	-0.219071	0.108053	0.977653	-1.11121	3.20352	0.510994	-0.381534	-0.875518	-0.462417	2.69679	-1.24791	-2.54917	-1.92243	0.0921852	1.68983	-0.817156	-1.62573	0.773747	-0.671807	0.69546	-1.6313	2.32569	1.39912	-1.30473	0.796467	1.05755	-2.25218	-0.6301
15.3321	1.08375	2.7895	0.755337	11.0753	3.71096	7.29797	20.1206	-1.84111	-1.12285	0.939322	1.25905	-0.864202	2.31819	-0.610522	2.07749	1.69958	-0.208991	1.19661	0.902112	-1.00165	0.842705	-0.243265	0.164844	1.40471	-1.48216	3.67235	0.318048	-0.405596	-0.839446	-0.597789	2.99035	-1.07902	-2.52471	-1.69393	-0.246602	1.50001	-0.969118	-1.2989	0.960668	-0.863953	0.0614549	-0.968699	2.01293	1.86777	-0.978675	0.785152	0.775378	-1.93869	-0.824429
15.6151	1.35094	2.54183	0.873435	10.283	3.95531	7.58531	19.5142	-1.98338	-1.0189	0.81062	0.460298	-0.742122	2.10615	-0.572923	2.25544	1.54975	-0.292755	1.41124	0.590924	-0.840541	1.56443	-0.325205	0.00988042	1.39975	-1.37268	4.18182	0.139611	-0.302552	-0.714586	-0.484134	2.5609	-1.00548	-2.23944	-1.30136	-0.405536	1.55599	-0.688828	-1.26423	1.14738	-0.941085	-0.183981	-0.0556194	2.05622	2.30801	-0.926593	0.879903	0.58781	-1.74358	-1.10304
15.2941	1.17233	2.33933	1.15394	10.2597	4.42968	7.20211	18.979	-2.18988	-1.24556	0.776197	0.566966	-0.733434	2.07034	-0.352927	1.98147	0.935308	-0.86758	1.47116	0.243483	-1.05024	1.27213	-0.319061	0.357731	1.33517	-1.42565	3.89497	0.116442	-0.200186	-0.404881	-0.222626	2.53801	-1.17546	-2.10573	-1.08946	0.271469	1.15287	-1.09103	-1.22336	1.43742	-1.08314	-0.442056	0.291955	2.183	2.19936	-0.906248	1.2041	0.791434	-1.32094	-0.754354
16.0517	0.956323	3.03528	0.982784	9.86755	4.04145	7.30794	19.1934	-2.2375	-1.59839	0.6457	0.0365019	-0.660465	1.76447	0.256809	1.65272	1.05477	-1.50629	1.61236	0.048883	-0.940516	0.782631	-0.0736574	-0.0333727	1.26611	-0.831797	4.10626	0.0829372	-0.48435	-0.238863	-0.226648	2.41481	-1.08666	-1.89091	-1.0233	0.622237	1.64016	-1.2139	-1.28581	1.62238	-1.23748	-0.297733	0.368147	2.41522	1.67505	-0.954405	1.33073	0.452677	-1.41726	-0.869733
16.2371	0.988329	3.13158	1.36179	8.55758	4.51108	6.74208	18.7932	-2.30951	-1.67125	0.869555	0.171409	-0.764833	1.40321	0.547787	1.71821	1.43043	-1.73528	1.45544	-0.0360266	-0.68418	0.349429	-0.0705058	0.0876145	0.991942	-0.252324	4.05068	0.0223207	-1.05342	0.365529	-0.0861153	2.08571	-1.16865	-1.93658	-1.19573	0.900956	1.69571	-1.42218	-1.50323	1.58992	-1.63325	-0.785739	0.0504021	2.78997	1.83088	-0.824146	2.20379	0.852361	-1.58375	-0.82156
16.3307	1.38363	2.84011	1.18541	8.05541	4.70993	6.17862	17.9255	-2.28444	-1.90128	1.01873	0.174394	-0.948446	1.17414	0.807456	2.24128	1.32077	-2.72332	1.45827	0.052991	-0.554747	-0.150241	0.134167	0.27262	1.38339	0.0610702	4.20794	-0.402856	-1.22185	0.148495	0.288981	1.9558	-1.14488	-1.94232	-1.43776	1.61066	1.88693	-1.04482	-1.75056	1.63312	-1.51594	-1.03169	-0.497717	2.79096	1.92969	-1.12686	2.61334	1.42715	-1.47507	-1.24835
16.3049	1.85957	1.73322	1.79633	7.88824	4.70057	5.95907	18.338	-2.20883	-1.84962	1.15122	0.701516	-0.500392	1.39091	0.586263	1.98691	1.54628	-3.31157	1.5067	0.612534	-0.598186	-0.482532	0.238988	0.710365	0.456045	0.342709	3.55557	0.2537	-0.997336	0.0494746	0.1551	1.68532	-0.824764	-1.85028	-1.26851	1.73303	2.1335	-0.608518	-1.68443	2.11735	-1.6428	-0.844765	-0.647123	3.00866	2.27595	-1.2805	2.7427	1.48964	-1.51571	-1.0685
16.2016	2.42238	1.80799	1.5847	7.71511	4.74507	6.04459	17.7963	-2.16248	-1.7726	1.52656	0.781484	-0.581083	1.60818	0.610565	2.25401	2.33832	-3.37288	1.60694	0.756899	-0.717345	-0.95428	0.269733	0.149509	0.207384	0.190691	3.80603	-0.00879825	-1.21058	0.143243	0.354328	1.44441	-0.81914	-1.94627	-1.34696	1.51244	2.27734	-0.380532	-1.59569	2.29874	-1.75843	-1.02758	-1.26444	3.43912	3.00321	-1.33539	3.05685	1.25517	-1.68558	-0.908173
16.2753	2.68073	2.54763	1.42118	7.7628	4.2898	6.52615	17.3303	-1.97216	-1.67033	1.39908	0.718787	-0.467192	1.72274	-0.136553	1.99234	2.78722	-2.81271	0.988092	1.39869	-0.557103	-0.900093	0.15795	-0.0190867	-0.206924	0.22097	4.37138	0.330797	-1.04029	-0.116141	0.765377	1.30013	-0.658775	-2.18301	-1.62279	1.38184	2.59572	-0.102664	-1.55561	2.41267	-1.83912	-0.708076	-1.70961	3.53999	2.91685	-1.18938	2.63968	1.70896	-1.8996	-0.809469
16.9354	3.1388	2.89238	1.6275	7.39023	3.61661	6.5054	17.5242	-1.89043	-1.5628	1.55649	0.621512	-0.262544	2.30633	0.267247	2.00971	3.20414	-2.03209	0.546779	1.46125	-0.521407	-0.326914	0.43075	-0.146553	0.0592464	0.141322	3.49785	0.28619	-1.06193	-0.400667	1.03832	1.16515	-0.251212	-1.75311	-1.5175	0.413598	2.63037	-0.152796	-1.4175	1.75579	-1.85615	-0.594912	-1.29099	3.50801	3.54085	-1.08425	2.65864	1.57342	-2.07888	-1.59601
16.3592	2.9654	2.82448	1.42932	7.68567	3.97253	6.84688	17.6335	-1.88308	-1.58059	1.73104	1.34905	-0.181204	2.66792	-0.333492	1.64353	3.08697	-0.794351	0.520174	0.517325	-0.391493	0.00837134	0.636325	-0.513896	0.518632	-0.0501683	2.77934	-0.41138	-1.48103	-0.395704	0.966658	2.18496	-0.160804	-1.75319	-1.82483	-0.427516	2.24318	-0.259916	-1.48729	1.81971	-2.04303	-0.976287	-0.942717	3.14891	4.18059	-0.944972	2.9698	1.23378	-1.89926	-1.88371
16.0072	2.99402	2.26121	1.46025	8.2688	3.38797	6.84806	16.9823	-1.79456	-1.47602	1.40104	1.24918	-0.0806141	1.99151	-0.933841	1.40071	3.01099	-0.744795	0.138988	0.654168	-0.465123	0.393863	0.52835	-0.565407	0.602109	-0.175377	2.54493	-0.681251	-1.0987	-0.489657	0.362704	2.60941	-0.396274	-2.07172	-1.57847	-0.967027	2.21267	-0.129764	-1.5266	1.89797	-1.75491	-0.427602	-0.661631	3.1233	3.89433	-0.891576	2.60855	1.15743	-1.512	-1.54695
15.296	2.44502	2.03663	1.23231	9.21605	4.11414	6.82003	16.6696	-1.66803	-1.47851	1.27825	1.52682	0.0637312	1.84344	-0.827292	0.957155	2.18068	-0.671347	-0.309509	1.0463	-0.681996	0.290295	0.968932	-0.569603	0.623771	-0.574314	2.00296	-0.749022	-1.05971	-0.720385	-0.0910677	2.69349	-0.511289	-2.28397	-1.93678	-1.23573	2.39612	-0.775447	-1.49705	1.58419	-2.15514	-0.261993	-0.393609	2.643	3.75125	-1.02848	2.51669	0.79614	-1.15152	-0.653376
15.6042	1.97256	2.11334	0.331712	9.78689	3.9503	7.29413	16.8853	-1.693	-1.38688	1.48577	0.954499	-0.0660515	1.40708	-0.644709	0.641507	1.84615	0.109958	-0.0649972	0.849942	-0.770926	0.0756844	1.66148	-1.07939	1.26809	-0.575497	2.34283	-0.696327	-1.29798	-0.582258	-0.0453106	2.4263	-0.902816	-2.56097	-1.98304	-1.4053	2.43804	-0.963218	-1.82534	1.31352	-2.2217	0.286503	-0.096914	2.4581	3.54103	-1.1679	2.2795	0.670412	-1.06448	-0.546913
15.7245	1.67779	1.91037	0.665592	9.54616	4.82616	7.55467	16.9334	-1.78683	-1.25623	1.56919	1.16491	-0.391403	1.09451	-0.746458	0.421899	2.07753	-0.343437	0.128135	0.369377	-0.315161	0.203527	1.59471	-0.524608	1.71084	-0.259856	1.98504	-0.894013	-1.68956	-0.481816	-0.552685	2.35162	-0.972029	-3.1039	-1.92886	-1.51207	2.57744	-1.03703	-2.03121	1.36809	-2.21191	0.778156	0.130209	2.58023	4.18629	-1.01116	2.29817	0.884159	-1.43436	-0.224329
15.4511	1.89777	1.55126	0.368916	9.65154	5.46632	7.02298	16.4473	-1.99165	-1.97802	1.49201	1.24898	-0.501695	1.00789	-0.590901	0.740324	1.71157	-1.13502	0.435514	0.0898931	-0.105745	0.30354	2.16836	0.0409996	2.36143	0.18605	1.94382	-0.720484	-1.60024	-0.482343	-0.386012	1.83089	-1.13339	-3.18185	-1.7704	-1.13686	2.88336	-0.795474	-1.94153	0.883604	-2.08615	0.841775	0.281699	2.56633	3.92743	-1.28316	2.40035	0.731625	-1.35574	-0.734781
15.211	1.21038	1.08763	0.361222	9.26856	4.79301	7.04988	17.6639	-2.06572	-1.91292	1.42225	0.884442	-0.489412	1.34038	-0.319784	0.947286	1.96593	-2.05472	0.770502	-0.130181	-0.0825804	0.0203772	2.26297	0.00603019	1.91471	0.779208	1.49641	-0.463064	-1.65325	-0.872573	-0.401919	1.69653	-0.72175	-3.2694	-1.82083	-0.510714	3.24539	-0.757747	-1.5116	1.15243	-2.17933	1.17221	0.31573	3.13747	3.55705	-1.33754	1.70262	0.434921	-1.71951	-0.562377
15.0116	1.03104	2.1655	0.796688	8.11726	4.51078	6.98654	17.8847	-2.06779	-1.76263	1.6383	0.734491	-0.461684	1.68326	-0.324148	1.45495	2.37406	-3.09896	1.014	-0.294081	-0.104795	-0.239179	2.55839	-0.165248	1.54264	1.11817	1.98967	-0.415338	-1.7757	-0.710273	-0.148893	1.43352	-0.915459	-3.01144	-1.62329	0.197625	3.55637	-0.377515	-1.21809	1.11453	-2.03249	0.807381	0.398505	3.39692	3.5221	-1.18781	1.94521	-0.0290972	-2.19811	-1.27777
14.6474	1.01288	2.20114	0.969715	7.63606	4.01177	6.93542	18.5546	-2.02461	-1.94585	1.56439	0.646935	-0.342466	2.26709	-0.469307	1.74517	2.40222	-2.74806	1.00739	-0.513552	-0.375724	-0.797231	2.06923	-0.439302	1.14561	1.60995	2.14307	-0.351293	-1.35433	-0.860452	0.264627	1.6572	-0.705739	-2.84358	-1.98688	0.960504	3.81953	0.0206829	-1.32002	1.09988	-1.77038	0.940584	0.459119	3.12437	2.91675	-1.2406	1.46184	-0.0204175	-2.52641	-2.02633
14.5349	1.73122	2.75449	0.938936	7.33489	2.92164	6.33519	19.7414	-2.09166	-2.0504	1.54662	0.300747	-0.14039	2.35365	-0.670488	1.70792	2.66539	-2.55681	1.05685	-0.466206	-0.529711	-1.18672	1.40931	-1.07822	1.02005	2.07642	1.35364	-0.472347	-1.29164	-0.912289	0.264749	1.60758	-0.545946	-2.19473	-1.88761	0.652415	3.69803	0.0743613	-1.34517	1.56483	-1.40815	1.1961	0.465097	2.91939	3.03823	-1.44236	1.1591	-0.0872425	-2.68275	-2.64298
13.5092	1.97826	3.14619	0.824859	7.53199	2.50506	6.04541	19.8955	-2.10962	-2.19008	1.63903	0.295753	-0.0932273	2.34613	-0.916514	1.6716	2.66141	-2.07313	0.778844	-0.549987	-0.813799	-1.69656	1.40304	-1.69739	0.65235	1.62191	1.47432	-0.661755	-0.890331	-0.884066	-0.00867861	2.70431	-0.71562	-1.8606	-2.28583	0.309995	3.75449	0.013909	-1.40825	1.93715	-1.49396	0.603752	0.070367	2.99666	3.17686	-1.57775	1.50395	0.00193026	-2.61082	-2.8046
13.1076	2.17599	3.58383	0.83045	7.83779	2.27058	5.76456	18.7288	-1.91988	-1.9364	1.27472	0.123655	0.0856284	1.82942	-0.572383	1.85587	2.62026	-2.11685	0.155503	-0.00839099	-1.16332	-2.11047	1.07566	-1.65267	0.178684	0.940992	1.75294	-0.843431	-0.768685	-0.772031	-0.671428	3.10353	-1.01922	-1.75071	-2.23807	-0.39576	3.47323	-0.0370641	-1.34983	2.62911	-1.39608	0.910431	-0.140739	3.01901	2.90016	-1.46875	0.85936	-0.191162	-2.30452	-2.22654
12.9868	2.72019	3.18522	0.637987	7.62844	2.50492	5.40961	17.9573	-1.78308	-1.76876	1.64521	0.571692	0.261024	1.8243	-0.471878	1.86212	2.25753	-2.10672	0.128457	0.628135	-1.14329	-1.90293	1.20213	-1.46555	0.0123965	0.432056	1.24371	-0.433827	-0.756081	-0.997976	-0.655667	2.86129	-0.771905	-1.43197	-2.0319	-1.27491	3.43816	-0.416935	-1.38807	2.55253	-1.73184	1.06831	0.0278027	2.84019	3.39581	-1.65962	0.443936	-0.337447	-2.34971	-1.79203
13.1187	2.65975	3.04729	0.308706	8.2974	2.6458	5.34988	17.3956	-1.83914	-1.75609	2.25107	0.838318	-0.147537	1.54211	-0.827256	1.73587	2.02419	-1.11401	0.243492	0.231682	-1.20908	-1.90508	1.74293	-1.22378	0.201587	0.0421691	1.16186	-0.666837	-0.599696	-0.739093	-0.440731	3.00899	-1.18689	-1.62573	-1.65372	-1.42229	2.92817	-0.660512	-1.76647	2.36983	-1.75567	2.13986	0.0676361	2.84384	3.40097	-1.50419	0.528542	0.324037	-2.03071	-2.21857
13.2437	2.65425	3.55773	1.29652	8.41139	2.97172	6.13465	16.886	-1.82302	-1.80628	1.96672	0.727522	-0.356702	1.15877	-0.816199	1.52655	2.44042	-1.19893	0.215789	-0.461134	-0.45152	-1.16952	1.38551	-0.37771	0.548487	0.157465	1.37948	-0.648147	-0.735765	-1.1898	-0.486991	3.31955	-1.19587	-1.78097	-1.64594	-2.13745	3.01309	-0.796774	-1.83354	2.66572	-1.68412	2.36909	0.222257	2.83641	3.40759	-1.49718	0.331971	0.690473	-1.97824	-1.80522
13.019	2.68818	3.3783	1.49507	9.19337	3.27679	6.06331	15.5761	-1.94831	-1.94651	1.97945	0.52504	-0.591418	0.851112	-0.720288	1.57263	2.14139	-0.220689	0.212635	-0.866154	-0.0991603	-0.51324	1.55109	0.158333	0.774687	0.0273779	1.3405	-0.421891	-0.739642	-1.33793	0.152584	3.2262	-1.3642	-1.72679	-1.24563	-2.23859	3.16006	-1.0331	-1.47544	2.16178	-1.9102	1.81259	0.348791	2.60483	3.04922	-1.43516	0.386484	0.922047	-1.81238	-1.57475
12.8849	1.64518	3.02067	1.96334	9.01979	3.11731	6.12788	16.3102	-1.98038	-1.34136	2.06925	0.207283	-0.817257	0.660189	-0.998065	1.97404	2.04332	-0.428622	0.478656	-1.86028	0.0621879	-0.393704	1.51616	-0.0334079	1.05569	0.11861	1.75043	-0.470196	-0.880097	-1.10052	0.411945	3.16626	-1.36394	-2.06534	-1.33852	-1.48045	3.33307	-1.49624	-1.40413	2.34058	-2.15133	2.0942	0.793152	2.74385	2.61056	-1.51007	0.529356	0.885478	-1.93738	-1.25889
13.1052	1.69196	2.75316	2.41538	8.61456	3.95896	6.38604	16.678	-1.96038	-1.30105	2.01319	0.428234	-0.616866	0.476619	-1.45688	2.12442	1.74046	-1.32875	0.652864	-2.54007	0.215046	0.0777306	1.12036	0.0128911	1.15402	0.111548	1.92785	-0.643349	-0.804101	-0.828971	0.699563	3.28266	-1.53417	-1.77641	-0.951803	-0.456808	3.1471	-1.19845	-1.40198	1.78955	-1.90021	1.85433	1.16234	2.53238	2.28798	-1.26018	0.826758	1.12542	-2.04489	-0.615345
12.366	1.49087	2.3704	2.00184	8.63558	4.2506	6.54464	17.5096	-2.02657	-1.64637	1.90644	0.085956	-0.777451	0.608064	-1.64733	1.78705	1.60494	-1.83175	0.645365	-2.73462	0.302028	-0.390293	0.761484	-0.0250571	1.56218	0.480939	1.94829	-0.965297	-0.559775	-0.584558	1.08467	2.91689	-1.55135	-1.75608	-1.04856	0.683676	3.26129	-1.39276	-1.60756	1.38343	-1.58277	1.74317	0.8179	2.30043	1.892	-1.38976	0.690395	1.06563	-2.02771	-0.281053
12.2556	2.07815	2.7943	1.5042	8.51727	3.47311	6.14822	18.8037	-2.16293	-1.57941	1.73608	-0.235862	-0.642689	0.0773676	-1.45402	1.52405	1.85558	-2.24634	0.611014	-2.56584	0.611395	-0.188393	0.0916845	-0.421371	1.9063	0.943653	2.107	-1.18912	-0.50967	-0.611434	0.899366	3.04261	-1.34012	-1.61977	-1.26341	1.00751	3.05678	-1.27278	-1.54534	1.95226	-1.57654	1.48571	0.484123	2.4949	1.72435	-1.54857	0.728486	0.686313	-1.77259	-0.348535
11.8762	1.88764	2.80895	1.01454	7.66255	3.22511	5.83323	18.9871	-2.22962	-1.4813	1.79392	-0.482404	-0.6612	-0.399051	-0.943429	1.47021	1.89195	-2.15288	0.493834	-2.254	0.471761	-0.104971	0.452126	-0.900295	2.05012	1.05858	2.20213	-1.35019	-0.321029	-0.343256	0.60829	3.22541	-1.32103	-1.6805	-1.82341	1.57901	2.89637	-1.42548	-1.43806	1.8535	-1.62489	0.860186	0.20246	2.85155	2.14316	-1.34674	1.23043	0.369614	-1.90644	-0.691789
11.9964	1.9469	2.79418	1.00293	6.55835	3.52179	5.46801	18.7573	-2.11878	-1.40061	1.80703	0.167916	-0.460276	-0.679793	-0.614578	1.57783	1.94537	-3.0994	0.417063	-1.71591	0.0781763	0.0916789	0.386104	-1.10392	1.76383	1.14835	2.20971	-1.5203	-0.495502	0.0957509	0.397041	3.16806	-1.44294	-1.80328	-1.70037	1.58111	1.91384	-1.43251	-1.49192	2.37889	-1.50466	0.452935	-0.243085	3.05668	1.9975	-1.54523	1.25338	0.424477	-1.8818	-0.553363
12.5104	2.19835	2.83588	0.688678	6.46671	2.98124	4.93945	18.9217	-2.05554	-1.61054	2.14457	0.490809	-0.304458	-0.652018	-0.391168	1.43885	2.00584	-3.5772	0.266425	-0.697652	-0.0246402	0.0580345	0.470228	-1.60425	1.97207	1.53107	1.71496	-0.751691	-0.581331	0.228171	0.432189	2.92177	-0.683147	-1.83798	-1.41279	1.68531	1.7816	-1.39848	-1.39983	2.4689	-1.27058	0.77021	-0.55793	3.54736	2.47337	-1.59536	1.28121	0.36532	-2.53191	-0.759299
12.6829	1.94008	3.37658	0.838704	7.55894	3.16492	4.68492	18.7131	-1.90127	-1.42727	2.3027	0.851354	-0.474029	-0.389968	-0.182426	1.57242	2.51002	-3.04589	-0.0252392	-0.208781	-0.301486	-0.135709	1.2346	-1.76204	1.62393	1.67846	1.79347	-1.06497	-0.363373	0.30169	0.285232	3.02379	-0.907069	-1.96249	-1.43996	1.72602	1.8165	-1.423	-1.23299	2.10314	-1.47351	1.12899	-0.940119	3.94767	2.69696	-1.34125	1.78233	0.600917	-2.58323	-1.3143
12.5483	1.82783	3.82094	0.791039	7.98056	2.87653	4.61566	18.459	-1.78564	-1.42191	1.92598	0.402337	-0.306664	-0.238379	0.110201	1.69903	3.30539	-2.69308	-0.204469	0.680846	-0.219395	-0.270656	1.09054	-1.35178	1.21261	1.67425	1.90378	-0.596821	-0.42847	-0.331784	0.329318	2.81796	-0.970984	-2.41665	-1.60971	1.16875	1.851	-1.17648	-1.17553	2.51509	-1.11097	0.912585	-0.874709	3.58115	3.49294	-1.75394	1.3447	0.874373	-2.70819	-0.900492
12.9058	1.6417	3.23503	1.00282	8.88468	2.86708	4.57611	17.7414	-1.71401	-1.10618	2.06369	0.677346	-0.436594	0.0972257	0.0664947	2.35539	3.24614	-1.87069	-0.084899	0.998982	-0.330692	-0.5332	1.49581	-1.43979	1.00064	1.07548	1.648	-0.0287709	-0.447036	-0.541583	0.346085	1.77491	-1.38562	-2.67884	-1.20561	1.24202	1.77784	-1.03348	-0.904361	2.50749	-0.908449	0.865567	-0.682202	3.93282	4.06984	-1.69128	1.00526	1.03661	-3.03256	-0.933731
13.0544	1.46903	2.11429	1.58086	9.36974	3.19249	5.02388	17.4108	-1.70394	-1.02163	1.9944	0.403548	-0.302753	0.676473	0.053269	2.69585	2.7119	-1.02003	0.265989	0.104392	-0.131841	-0.919483	1.30181	-1.22733	0.763186	0.76206	1.75579	0.507083	-0.416897	-0.799916	0.0616321	1.43961	-1.75282	-2.56784	-1.61824	1.30064	1.75797	-1.0107	-0.971204	2.55625	-0.660459	2.00217	-0.114732	4.02912	3.38392	-1.62956	0.925941	1.5105	-3.19069	-0.957457
13.3461	1.25374	1.44505	1.43763	9.51999	3.7101	6.04593	17.6871	-1.69655	-1.31889	1.76782	-0.094732	-0.181295	1.14477	-0.0749597	2.43986	2.49356	-0.567493	0.33901	-0.113933	0.0494275	-0.56741	0.656853	-0.896755	0.220546	-0.0160168	1.65094	0.426589	-0.761006	-1.32873	0.017154	1.45122	-1.71428	-2.5389	-1.51539	1.87618	1.70764	-0.552145	-1.0696	2.04363	-0.411263	1.97981	0.0563896	3.64413	2.57438	-1.64631	1.07673	1.66575	-2.85342	-0.191707
12.5416	1.51508	1.10376	1.07487	8.97235	3.92085	6.65485	16.7881	-1.69609	-1.51758	1.93379	-0.26381	-0.277156	1.4012	0.334179	1.87813	2.14511	-0.742855	0.434537	-0.388882	0.568304	-0.994423	0.904946	-0.641191	0.247096	-0.0475096	1.17222	0.446697	-0.593185	-1.42838	0.336203	0.841178	-2.19718	-2.157	-1.494	2.33622	1.56939	-0.684582	-1.15131	1.60521	-0.768038	1.48742	-0.375119	3.58598	2.10475	-1.48017	1.4666	1.8322	-2.16779	-0.272165
12.9392	1.58521	1.05635	0.829045	8.48372	4.00649	6.46177	17.3034	-1.76948	-1.45202	2.04467	-0.329572	-0.389013	1.31098	0.916509	1.45409	1.82596	-0.507779	0.619196	-0.774116	0.94489	-0.636521	0.750785	-0.512914	0.512005	-0.293287	1.5304	0.299991	-0.87996	-1.45306	0.195349	1.38252	-2.49615	-2.18511	-1.90622	2.65747	1.56062	-0.592349	-1.38099	1.86032	-1.12622	1.39704	-0.236818	3.34002	1.15959	-1.38704	1.6086	1.89133	-1.7328	-0.286334
12.55	0.792415	0.379077	1.07399	7.19736	4.2636	6.75067	16.7844	-1.82368	-1.60267	2.10251	-0.403461	-0.631135	1.17294	0.638519	0.778881	1.22293	-0.49419	1.12567	-1.04534	0.570016	-0.474796	1.01447	-0.110677	0.857041	-0.188183	1.06028	0.556641	-0.835673	-1.67482	0.525751	1.27386	-2.68943	-2.17947	-2.0057	3.13616	1.3277	-0.886218	-1.54933	1.13103	-1.17353	1.19265	0.179498	3.12282	1.06748	-1.32042	1.66785	2.1866	-1.64781	-0.489078
12.6074	0.595179	0.378231	1.33105	6.842	4.41369	6.35666	17.0723	-1.88466	-1.68664	2.18035	0.0644019	-0.584552	0.910975	0.714017	0.252502	0.947908	-1.41211	1.39636	-1.11376	0.0148173	-0.420691	0.887506	0.0869423	0.572331	-0.0909876	0.930426	0.869103	-1.03466	-1.60865	0.580452	1.32728	-2.97609	-2.11433	-2.02295	3.15261	0.980654	-1.38155	-1.7184	1.18116	-1.39036	0.500037	0.335227	3.02506	0.350788	-1.66047	2.05198	2.49062	-1.07202	-0.259785
12.9993	0.732758	1.14215	1.01919	7.12715	4.00509	6.41872	17.3196	-2.01185	-1.99217	2.0288	0.337626	-0.705104	0.359603	0.847903	-0.433552	1.06189	-1.23398	1.16802	-1.12159	-0.49474	-0.46932	0.848233	-0.509138	0.875212	0.40886	0.97517	0.927676	-1.22812	-1.73023	0.251131	1.77588	-2.28491	-2.11168	-1.90007	2.95601	1.55831	-1.95282	-1.6756	0.996798	-1.55709	0.557865	0.66845	3.04313	0.100623	-1.49981	2.0966	1.89119	-1.15369	-0.680559
13.5185	1.16145	2.01206	1.41405	7.33499	3.48354	6.52258	17.5084	-1.971	-2.11372	1.87543	0.781585	-0.766978	-0.132955	0.85121	-0.329959	1.62913	-1.73783	0.986679	-0.749618	-1.04758	-0.372464	1.29105	-0.914585	0.610379	0.692664	1.27392	0.58007	-1.11382	-1.60569	0.340695	1.46072	-1.92395	-2.03272	-1.7747	2.52362	1.57281	-2.28196	-1.49439	0.82157	-1.97999	-0.020523	1.10531	3.25573	0.872075	-1.43921	2.15185	1.15458	-1.25401	-0.787831
13.6691	1.37597	2.18009	1.4479	7.34046	2.88318	5.75612	18.1254	-1.95396	-2.4024	1.74992	0.953876	-0.916119	-0.386018	0.841552	-0.277038	1.94571	-2.72038	1.03112	-0.841813	-1.3259	-0.612595	0.942955	-0.917571	0.500457	0.764616	1.47122	0.5839	-1.1324	-1.53626	0.499807	1.3044	-1.52669	-2.54027	-1.85709	2.6228	1.71305	-2.19151	-1.54902	1.40757	-1.70346	-0.538501	1.15975	2.13996	1.3246	-1.6968	1.72764	1.03779	-1.29277	-0.936057
14.5261	1.52674	2.54161	1.48565	7.98537	2.39539	5.51313	17.5674	-1.87772	-2.78679	1.73403	1.35944	-0.597789	-0.778257	0.450201	0.610215	1.89264	-2.91028	1.16242	-0.992895	-1.81457	-1.08575	0.685902	-1.06182	0.303416	1.09227	1.69128	0.688647	-1.29834	-1.36758	0.187179	1.15758	-0.976365	-2.72614	-1.88524	2.73041	1.38894	-2.08456	-1.32945	1.78968	-1.59007	-0.194969	0.989938	2.55555	1.45119	-1.68409	1.57798	1.18319	-1.36248	-1.51438
15.0612	1.0029	2.94064	1.64445	8.25796	2.02351	5.53133	16.2362	-1.77473	-2.77794	1.57979	1.10313	-0.249619	-0.662552	0.778033	0.981629	1.8254	-2.51375	0.986483	-1.27031	-1.58472	-0.81883	0.476224	-0.751783	-0.257188	1.06763	1.22337	0.941774	-0.914148	-1.23972	-0.267926	1.77519	-0.843685	-2.82537	-2.31124	2.9786	1.03794	-1.96344	-1.21835	1.83404	-1.74405	0.0202252	1.08075	2.37927	1.1818	-1.28553	1.87479	1.10391	-1.30035	-1.60056
15.7057	0.695272	3.49797	0.998887	8.58405	1.75933	5.8515	16.5181	-1.75266	-2.66267	1.29504	0.84854	-0.176882	-0.517397	0.749401	1.09675	2.12534	-2.65606	0.744378	-0.605257	-1.82344	-0.411259	-0.0691016	-0.376898	-0.680711	0.351437	1.24244	0.980357	-0.774126	-1.32421	-0.387657	1.91547	-0.844377	-3.3116	-2.15623	3.79149	1.05627	-1.5752	-1.02278	2.08249	-1.6205	-0.16481	0.819112	2.3655	0.226591	-1.44142	2.28405	1.04128	-1.0145	-1.37451
16.0759	0.829297	3.27217	0.756686	8.79984	2.36318	6.19078	15.1958	-1.71359	-2.37143	1.30274	1.08554	0.0979621	-0.542707	0.818339	1.15546	1.90456	-2.72258	0.434124	-0.502252	-1.33821	-0.451771	0.331456	-0.10063	-0.488838	0.180836	1.18464	1.18374	-0.624942	-1.18844	-0.0293116	1.832	-1.17439	-3.28046	-1.82381	3.61725	0.643183	-1.47388	-0.953871	2.13336	-1.60969	-0.36036	0.322628	2.63564	0.0687021	-1.02898	2.29511	0.903966	-1.19675	-1.77201
16.4558	0.229889	3.45199	0.936486	9.35132	3.165	5.86032	15.6277	-1.73104	-2.30611	1.18766	0.77565	0.0578256	-0.320974	0.532103	1.47647	1.35706	-2.88593	0.442958	-0.75173	-1.37238	-0.044233	0.236269	0.372566	-0.104365	-0.377221	1.17541	1.21313	-0.74039	-1.16229	-0.411213	2.1973	-1.50021	-3.26312	-1.75834	4.46516	0.56355	-1.01434	-1.04986	2.43999	-1.21772	-0.367509	0.446946	2.47706	-0.215901	-1.06214	2.16344	1.53216	-1.54786	-1.6922
16.0737	0.237039	3.17796	0.747284	9.35284	4.04008	6.08402	15.4425	-1.76104	-2.10284	1.17899	0.58901	-0.0288072	-0.294812	-0.223033	0.934917	0.997482	-2.66239	0.634662	-1.21681	-1.31037	0.557662	0.0296843	1.07975	0.358847	-0.610338	0.827896	1.18924	-0.539618	-1.11558	-0.141267	2.09491	-1.5072	-3.24071	-1.72496	4.93619	0.536964	-0.607861	-1.22013	1.80799	-0.925759	-0.205679	0.677353	2.50614	-0.397596	-1.03062	1.9815	2.05615	-1.56252	-1.74284
15.9731	0.608667	2.81756	0.570027	9.84387	5.0138	5.99248	15.4994	-1.76841	-1.76115	1.18208	0.304312	-0.303781	-0.32641	-0.688136	0.689237	0.562244	-2.67743	0.628133	-1.21899	-1.21945	0.954712	0.451146	1.2841	-0.043486	-0.289937	0.33005	1.04629	-0.296501	-1.51457	-0.120506	2.26436	-1.7283	-2.92505	-1.97905	4.65644	0.882771	-1.00103	-1.37721	1.56384	-1.30767	-0.606445	0.958188	2.35436	-0.866445	-1.11951	1.86813	2.02122	-1.33329	-1.42788
16.2041	1.1896	2.72454	0.149369	9.45328	5.30458	6.27356	15.9446	-1.93996	-1.60794	1.31182	0.261221	-0.77981	-0.536961	-0.894609	0.559746	0.312183	-1.80121	0.565041	-1.53356	-0.920896	1.6725	0.616252	0.659735	0.313901	0.276511	0.65979	0.395823	-0.175451	-1.82648	-0.197773	2.29975	-1.70617	-2.84612	-1.96223	4.28299	1.77161	-1.07356	-1.40098	1.42082	-1.36711	-0.580547	1.28789	2.32826	-0.566924	-1.14825	1.73348	1.71644	-1.47994	-1.78109
16.4494	1.89651	3.17408	0.553681	9.06719	5.00212	6.5387	16.8033	-1.92996	-1.5514	1.3413	-0.138143	-1.06042	-0.958808	-0.754859	0.869334	0.204891	-2.02283	0.544201	-1.40567	-0.44081	1.28176	0.203614	0.256392	0.80572	0.660446	0.700441	0.100437	-0.0926389	-2.31374	0.687575	1.47132	-1.25486	-2.537	-1.92463	3.27559	1.87037	-1.05705	-1.38514	1.27225	-1.63375	-0.96146	1.41147	2.74752	0.223947	-1.28251	1.56213	1.44976	-1.88084	-1.60842
16.3159	2.45172	2.72305	0.372326	8.67394	5.1103	5.28788	17.2184	-1.94194	-1.67231	1.7899	-1.04017	-1.14411	-1.26286	0.0971682	0.905517	-0.170121	-2.30717	0.802807	-1.79205	-0.416266	1.25504	0.417776	-0.110925	1.16732	0.912086	0.757454	-0.160094	-0.251487	-2.3261	1.18051	1.78712	-1.04585	-2.49405	-1.92941	2.87418	2.02707	-1.1507	-1.38204	0.910615	-2.12206	-1.12566	0.844847	2.11141	-0.00534129	-1.39869	2.05252	1.28208	-1.57574	-1.92371
16.6424	1.92476	3.3044	0.0319184	8.09831	4.56458	4.86071	15.9653	-2.00549	-2.02133	1.97388	-1.51854	-1.08141	-1.56772	0.150824	1.41605	-0.0472627	-1.67515	0.682635	-1.70865	-0.447062	0.396178	0.105281	-0.335633	0.91475	1.33428	0.41173	-0.131735	-0.491239	-2.12149	0.941267	2.3759	-0.302671	-2.27785	-2.25913	2.36892	1.9301	-1.17075	-1.465	0.516332	-2.37001	-0.924178	0.310174	2.7396	0.26014	-1.42671	2.2504	1.03292	-1.57105	-1.89431
17.147	1.64183	3.65482	0.196576	7.58021	3.93103	4.38434	15.0438	-1.88076	-1.64866	1.97659	-1.52638	-1.12426	-1.4398	1.09859	1.59403	0.417767	-1.66816	0.875233	-1.26884	-0.40225	0.286547	0.723573	-0.722354	0.515221	0.93589	0.119791	0.278304	-0.32636	-1.63925	1.03689	2.3216	-0.300759	-2.00203	-2.63416	2.54685	2.21136	-1.27689	-1.508	0.126947	-2.53159	-0.784131	0.364669	3.16175	0.590799	-1.36887	2.93539	0.0655034	-1.82117	-1.92105
17.504	1.55754	3.66061	-0.0283182	7.26519	4.05863	3.87744	14.9506	-1.98489	-1.58488	1.65497	-1.41667	-0.971045	-0.924156	1.73194	1.71685	1.3506	-1.49477	0.933066	-1.13418	-0.836257	-0.691062	0.426519	-0.625014	0.0618651	0.695847	0.123037	0.569609	-0.424857	-1.69109	1.25609	2.37373	-0.435624	-2.16297	-2.56203	2.68304	2.64316	-1.17822	-1.66186	0.0524492	-2.15916	-0.423671	0.0474411	3.49673	0.567499	-1.41852	3.11329	0.0720413	-1.62906	-1.49896
18.3087	0.957259	3.31705	0.310455	7.41244	3.56217	3.89919	13.8115	-1.7883	-1.75326	1.64318	-1.11881	-0.400215	-0.86175	1.45231	1.78954	1.63743	-1.5762	1.03551	-1.53027	-1.16019	-0.722663	0.419649	-0.548036	-0.113882	0.42529	0.427437	1.1842	-0.61899	-1.31867	1.16454	2.53688	-0.657605	-2.25929	-2.46217	2.37214	2.89485	-1.28254	-1.66374	-0.0112973	-1.73399	-0.497424	-0.121804	3.595	0.761044	-1.28558	3.08111	-0.00376136	-1.45293	-1.69199
18.2945	0.539885	3.24657	0.890133	7.60058	3.37095	3.33823	13.6676	-1.59373	-2.31025	1.66284	-0.846091	-0.0232155	-0.313084	0.902197	2.2453	1.8723	-2.46098	1.02172	-1.7422	-1.48114	-0.348778	0.312013	-0.66414	-0.213403	0.0216425	0.11414	1.69566	-0.338724	-0.65481	0.513463	2.42037	-0.617629	-2.0171	-2.43896	2.88344	2.88431	-1.05331	-1.68693	0.378782	-1.66657	-0.679519	0.0685215	3.57711	0.91188	-1.44238	3.13541	0.450365	-1.39912	-1.67331
18.3659	0.224239	3.05689	0.763715	7.48214	3.63432	3.27667	13.5994	-1.47078	-2.22687	1.28418	-0.775799	0.20703	0.325607	0.741192	2.00477	1.92193	-2.44128	0.759104	-2.09393	-1.50393	-0.125294	0.178362	-0.15259	-0.62867	0.317481	0.24539	1.00096	-0.345875	-0.726355	0.214144	2.87467	-1.19308	-2.12452	-2.87083	2.86497	3.31499	-0.791656	-1.8144	0.605924	-1.61767	-0.510316	0.0766612	3.42471	0.256037	-1.38308	2.84476	0.338746	-1.18579	-1.13515
18.7201	0.0685067	2.65915	0.589856	7.82201	3.87151	3.52204	13.9057	-1.34155	-1.97934	1.24346	-0.713825	0.42236	0.892055	0.304855	2.28229	1.27385	-2.60736	0.969043	-1.99127	-1.09613	0.361883	0.645088	-0.163828	-1.214	0.485158	-0.0430987	1.05378	-0.081489	-1.23411	0.0654671	2.71028	-1.37834	-1.86977	-3.05487	2.24476	3.49007	-0.92101	-1.75568	1.10464	-1.74468	-0.871659	0.422016	2.90531	0.102637	-1.29809	2.65041	0.626057	-1.08343	-0.761114
18.7662	0.153981	1.99029	0.911741	8.02697	4.29348	3.109	14.4168	-1.43213	-1.7304	1.18989	-0.301006	0.540553	1.3939	-0.14998	2.50923	0.591484	-1.91292	0.937297	-2.06192	-0.755782	0.358422	0.484952	0.274143	-1.11869	0.639322	-0.139985	0.63437	-0.368712	-1.50455	-0.616624	2.69016	-1.85172	-2.08904	-2.79575	2.0701	3.18414	-0.593841	-1.49341	1.44234	-1.45899	-0.784458	0.557977	2.43481	0.429458	-1.2733	2.54487	0.781421	-1.20358	-0.96944
18.5316	0.515202	2.23684	0.80804	8.52738	3.81176	3.26565	14.838	-1.49212	-1.84148	1.11061	-0.449679	0.485645	1.19331	-0.241533	2.20092	0.410151	-2.00129	0.763795	-2.0057	0.0305232	0.339936	0.220392	0.422855	-0.59107	0.397546	0.278953	0.286896	-0.630415	-1.86961	-0.64597	2.49713	-1.79704	-2.26699	-2.61836	1.6693	2.42903	-0.521754	-1.29071	1.59473	-1.49563	-1.05538	0.521692	2.21843	0.444686	-1.75726	2.63382	0.926668	-1.42501	-1.21957
18.3053	0.88844	1.7186	0.590593	8.27963	4.38787	3.0482	14.48	-1.46702	-1.92826	1.33097	-0.617909	0.359382	0.840308	-0.237809	2.06726	-0.325154	-1.87651	0.601855	-2.26895	0.649818	0.49869	0.732547	0.411843	-0.168489	0.124314	0.581629	-0.244199	-0.986189	-2.1215	-0.704821	2.50822	-1.62731	-2.34258	-2.46663	1.45605	1.57682	-0.628381	-1.06149	1.01073	-1.73224	-1.0536	0.308093	1.69625	0.0115879	-1.83303	2.86754	0.818573	-1.27689	-1.34706
18.3198	-0.246975	2.07716	0.525478	8.18713	4.21707	3.96682	14.5802	-1.58682	-1.92067	1.27253	-0.515904	0.0793792	0.790161	-0.180204	1.39425	-0.160514	-1.21929	0.666533	-2.06757	0.903217	-0.104396	0.542679	0.3981	0.312259	0.247751	0.605792	-0.365669	-1.42473	-2.21894	-0.921973	2.80243	-1.17	-2.2638	-2.68364	1.70378	1.68195	-0.553665	-1.18408	1.03828	-1.49831	-1.17732	0.418696	1.31975	-0.130112	-1.98863	2.57279	0.883031	-1.56994	-1.10378
18.678	-0.307666	2.25999	0.857764	7.61902	4.20552	4.13173	14.2959	-1.70696	-1.69052	1.24147	-0.0354744	0.0269252	0.690295	0.193446	0.870011	0.345047	-1.27272	1.13761	-1.53522	0.804925	0.025196	0.949497	0.016509	0.537769	0.193443	0.89135	-0.412674	-1.8568	-2.22661	-0.616677	2.57831	-0.99776	-2.23072	-2.37526	2.42098	1.36572	-0.8171	-1.3648	0.930539	-1.46939	-0.902356	0.625608	1.31463	0.438035	-2.35327	2.85568	0.505285	-1.63947	-1.1018
18.3285	-0.152859	2.41938	0.865651	6.79195	4.80146	3.87728	13.6946	-1.83006	-1.57078	1.0713	-0.0640159	0.0981092	0.693813	0.714359	0.461852	1.01585	-0.622495	1.20094	-1.38778	0.0190291	-0.458337	0.64118	-0.0938833	0.469014	0.451661	0.598424	-0.38473	-1.9237	-2.182	-0.398977	2.52962	-1.02453	-2.23926	-1.91296	3.15659	1.26449	-0.877707	-1.59058	0.597615	-1.37286	-0.926803	0.437482	1.39796	1.03627	-2.07781	3.03166	0.697779	-1.1154	-0.421895
19.3473	0.343836	3.21438	0.743045	6.65786	3.69745	4.43563	12.7382	-1.75503	-1.92547	1.03577	-0.182442	0.138582	0.402763	0.29087	-0.139252	1.36551	-0.732905	1.08388	-1.32939	-0.571562	-0.367019	0.65523	-0.249116	0.503632	0.472316	0.766363	0.452421	-1.7432	-2.11146	-0.192785	2.78328	-0.835124	-2.09623	-1.86218	3.82965	1.83392	-1.05377	-1.55542	0.524473	-1.31925	-1.00946	0.371459	1.68139	0.940335	-2.02134	3.25024	0.790243	-1.13005	-0.734689
19.029	0.622376	3.603	0.870623	6.24557	4.07788	4.59563	12.0111	-1.65844	-1.80688	1.1263	-0.595116	-0.0539126	0.965773	0.500304	-0.402789	1.60247	-1.16857	0.869175	-0.948178	-1.23807	-0.183265	0.846565	-0.0877758	0.0433134	0.423824	0.591171	0.913081	-1.46509	-1.62467	-0.129112	2.80859	-0.497919	-2.00383	-1.8576	4.01864	1.8838	-0.973904	-1.66796	0.608728	-1.71588	-1.07041	0.726168	2.29154	1.0305	-1.8463	3.90072	0.234251	-1.78007	-1.71883
18.2835	0.888818	3.83015	0.82101	6.0865	3.99036	5.37746	11.4638	-1.62591	-1.59659	0.934684	-0.601202	-0.119752	1.10074	1.06218	-0.274644	1.62283	-1.44076	0.839594	-1.25761	-1.70904	-0.613274	0.456517	0.283597	-0.515577	0.704446	0.24531	0.641112	-1.43372	-1.77497	-0.0999952	2.99979	-1.08852	-2.12883	-1.97081	4.00221	1.9523	-0.899649	-1.77718	0.746319	-1.88812	-1.34118	0.450215	3.17118	1.20998	-1.59909	4.07932	0.311824	-1.49997	-1.03913
18.2138	1.46036	3.77264	0.498887	6.3262	3.97179	5.5965	12.1565	-1.55326	-1.43759	1.06554	-0.715922	0.201283	1.19416	1.2395	0.426783	1.42815	-1.32345	1.21327	-0.487748	-1.76254	-0.213309	0.382453	-0.0120204	-0.95579	0.890381	0.515465	1.28122	-1.36281	-1.45529	-0.400082	2.71404	-0.681381	-1.93787	-1.97807	3.8099	1.78452	-0.78652	-1.59611	1.02705	-1.82953	-1.03606	0.437196	3.33711	1.52813	-1.24921	4.2313	0.504688	-1.11477	-1.45313
17.2432	2.11252	3.49251	1.33303	7.11574	4.5366	5.45637	12.5828	-1.54343	-1.46997	1.30287	-0.394086	0.21255	1.72021	1.07829	1.48569	1.34344	-1.20588	1.00695	0.124085	-1.86379	-0.615651	0.406536	0.558786	-1.01965	0.363097	0.395734	0.976436	-1.17678	-0.935805	-0.823591	2.71257	-1.18566	-2.23666	-1.71224	3.65673	1.4455	-0.692976	-1.43724	0.995557	-1.72479	-0.964761	0.432011	3.72307	2.05085	-1.34238	4.36226	0.623529	-1.00773	-2.09705
16.6359	2.74404	3.55525	0.952542	7.15818	3.85022	5.94333	13.2333	-1.49924	-1.66526	1.18423	-0.0263476	-0.0228231	1.80552	1.24219	2.03586	1.73031	-1.35136	0.76026	0.197756	-1.49019	-0.760167	0.188185	0.348229	-0.788614	-0.0620965	0.4365	0.860289	-1.23851	-0.928565	-0.809123	2.62769	-1.10621	-2.3365	-1.85321	3.4938	1.44628	-0.566953	-1.40116	1.59504	-1.50528	-0.611874	0.279338	3.67342	1.99398	-1.78707	4.30443	1.06831	-0.722003	-2.39924
16.1772	2.37307	2.92263	1.12163	7.04297	4.53386	6.19418	13.8834	-1.41147	-1.55961	0.937017	0.479155	0.114008	2.00913	1.0162	2.81465	1.36675	-1.42649	0.732678	0.354371	-0.93512	-0.488941	-0.138173	0.206491	-0.900559	-0.458797	0.694826	0.306654	-1.19204	-1.03276	-0.44471	2.07784	-0.822932	-2.57674	-1.88089	2.54789	1.71783	-0.694675	-1.11304	1.65847	-1.43307	-0.524002	0.485718	3.44515	1.32568	-1.63815	3.99165	1.07119	-0.71796	-1.94101
15.7061	0.677912	2.33524	1.31318	7.227	4.31823	6.5667	15.0185	-1.51745	-1.52436	1.01668	0.703442	0.0194996	2.25839	0.891144	2.63099	1.68829	-1.05685	1.23742	0.47933	-1.0974	-0.218008	-0.472539	-0.0459259	-0.64883	-0.260743	0.426911	-0.472059	-0.95868	-1.37646	-1.14619	2.49758	-0.73518	-2.73277	-1.79683	2.27873	2.19977	-0.654744	-1.33423	2.26914	-1.29993	-0.293164	0.695847	3.27474	1.62913	-1.88208	3.74248	1.04844	-0.856423	-1.70176
15.6203	0.0966718	1.9172	1.20445	6.54987	4.32788	6.19598	15.1035	-1.69756	-1.48179	0.641563	1.13826	-0.00600449	2.66011	0.257181	2.86489	1.85732	-0.810465	1.33733	0.606194	-0.85987	0.415193	-0.742521	-0.633952	-0.0168915	-0.477065	0.603295	-0.513832	-0.447429	-1.80555	-1.2959	2.76359	-0.747491	-3.02608	-1.17148	1.97139	1.97238	-0.754704	-1.43832	2.38399	-1.26487	-0.0545832	0.761177	3.28556	1.4915	-2.04214	3.37202	0.971727	-0.788777	-1.26183
15.4711	0.31952	1.64154	0.913288	6.08214	4.83918	5.74144	15.4781	-1.71875	-1.34079	0.282526	1.08575	0.025458	2.7138	-0.0462845	2.26719	1.71634	-0.293497	1.25512	0.684373	-1.24582	0.431279	-0.842411	-0.985806	0.017616	-0.31354	0.335993	-0.294988	-0.0226106	-2.00519	-1.06888	2.57427	-0.797983	-2.65409	-0.982003	2.07163	2.09041	-0.796002	-1.4922	2.33543	-1.4849	-0.11838	1.19928	3.17368	1.80857	-1.78547	3.77744	0.701174	-1.07907	-0.868113
15.9147	-0.265834	1.95251	0.865668	6.18757	4.32498	5.60459	15.5197	-1.83112	-1.14477	0.0247805	0.69506	-0.154082	2.69052	-0.705992	1.59362	1.42707	0.193341	1.39697	-0.388864	-1.30869	0.838904	-0.4719	-1.06188	0.49581	-0.0844085	0.141983	0.0680629	-0.0971496	-2.00553	-0.519799	3.11108	-0.682239	-2.74816	-0.842439	1.84833	2.0049	-0.718381	-1.62995	2.34595	-1.41903	-0.517921	1.33105	3.00306	1.34267	-1.91668	4.05027	0.486646	-1.84687	-0.842625
15.9419	-1.29743	1.66719	0.978695	5.91691	4.64731	5.82574	14.794	-1.7907	-0.817705	0.0163092	0.338226	-0.277606	2.63051	-0.53137	0.908514	1.2118	-0.327453	1.32707	-0.959703	-1.4383	1.20766	-0.291767	-1.02655	0.828435	-0.0675341	0.0113691	0.142246	-0.125649	-1.58082	-0.38967	2.02112	-0.713844	-2.51355	-0.585006	1.5461	1.36159	-0.483417	-1.84065	2.18564	-1.57895	-0.856448	1.54254	2.95743	1.18155	-1.62295	4.37414	0.324526	-2.13843	-1.44052
15.4709	-1.56856	1.52536	1.13838	5.8506	3.90996	5.67288	14.6896	-1.85427	-0.859175	0.278802	0.601347	-0.24904	2.09123	-0.340835	0.57217	0.978655	-0.356583	1.23098	-1.17363	-1.21408	1.1667	-0.510785	-0.932124	0.890435	-0.298245	-0.147626	0.445736	-0.184396	-0.735641	-0.551775	1.33326	-1.03973	-2.60232	-0.43887	1.45918	0.582504	-0.580112	-1.79051	1.88186	-1.88321	-1.28281	1.01561	3.18516	1.17003	-1.8346	4.01995	0.287647	-1.75935	-0.865269
16.1203	-1.17979	1.83462	1.20481	6.07529	3.40554	5.21364	14.6281	-1.97042	-0.883715	0.435997	0.289732	0.0145426	1.7064	-0.33216	0.65508	0.794009	-0.506092	1.15762	-0.643794	-1.12377	1.63608	-0.242069	-1.15871	1.28807	0.0313518	0.632935	0.588489	-0.674703	-0.280085	-0.69014	1.04239	-0.915267	-2.07038	-0.635426	1.67093	0.244734	-0.639211	-1.4733	1.46108	-2.19272	-1.36375	0.757605	2.86817	1.20426	-1.78011	3.48631	-0.182286	-1.51152	-0.672292
16.2098	-0.646977	2.22023	1.60251	5.72216	2.86948	5.15317	15.0351	-2.11263	-0.857258	1.11194	0.302181	0.0300786	1.37386	-0.431271	0.718048	0.974456	-0.967333	0.471001	-0.385454	-0.83604	1.02793	-0.0364832	-0.571622	0.962073	0.00264503	0.965269	0.402987	-0.926718	0.33785	-0.71348	0.690281	-1.31419	-1.75482	-0.743907	1.84857	-0.0592089	-0.738627	-1.58052	1.60648	-2.35156	-1.7073	0.52874	2.76136	1.75443	-2.01209	3.30459	-0.183299	-1.60802	-1.14376
16.0255	0.590843	2.3098	1.58924	4.86959	2.67534	4.75341	15.4604	-2.08762	-0.943164	1.43126	0.507655	-0.0961928	1.14928	-0.0264676	0.707342	1.32218	-0.986171	0.00303414	-0.351655	-0.645	0.440495	-0.0602446	-0.260388	0.401973	0.344291	0.960845	0.380757	-1.09324	0.0983789	-0.625042	0.601293	-0.995451	-1.70776	-1.19832	2.5547	-0.187893	-0.838966	-1.54099	1.90473	-2.28472	-1.3624	0.0221021	2.53535	1.64592	-2.13575	2.68117	0.189954	-1.05341	-1.17229
15.7983	1.16783	2.11893	1.27447	4.58524	2.67863	4.29947	15.7918	-2.05405	-1.24484	1.73411	0.464198	0.265555	1.286	0.164645	0.789967	1.32458	-1.14905	-0.210704	0.281938	-0.109333	0.51053	0.079971	-0.302724	-0.200672	0.229703	1.00741	0.216944	-0.642941	0.364831	-0.781267	-0.11783	-0.934699	-1.79818	-1.29783	2.17349	0.253941	-1.07011	-1.2528	1.82624	-1.90345	-1.03005	0.191756	2.99943	1.18949	-2.1445	2.77699	-0.244725	-1.06548	-0.964739
15.3083	1.96843	2.04461	0.575236	4.24621	1.96493	4.16807	15.6962	-2.05421	-1.34535	2.34574	0.52997	0.150497	1.43939	0.0293287	0.712546	1.60377	-0.306862	-0.171398	0.330416	0.0709341	0.0722093	0.636812	-0.343571	-0.662831	0.0725358	0.978549	-0.0863743	-0.25999	0.00347312	-1.60437	-0.589268	-1.44902	-1.57716	-1.46708	1.97529	0.298038	-1.25704	-1.296	2.03418	-2.11107	-0.524352	-0.175316	3.36507	1.55347	-2.18217	2.86528	-0.184939	-0.878733	-1.2131
14.7366	2.62132	1.65127	-0.18426	4.15641	1.63771	4.37696	15.9376	-1.92475	-1.30902	2.11031	0.750479	0.0399429	1.82488	0.271346	0.762306	1.65087	0.0486625	-0.047837	0.137209	0.147078	-0.339659	1.07187	-0.557408	-0.827703	-0.0614853	1.26375	0.574994	0.30189	-0.893452	-1.66612	-0.345971	-1.21213	-1.84828	-1.71772	1.96551	0.746436	-1.21182	-1.36024	2.20796	-1.90538	0.0926985	-0.237039	3.35272	1.3517	-2.06898	2.10598	-0.0459044	-0.725661	-1.63594
14.34	3.20728	1.50509	-0.450972	4.43147	1.97577	4.19972	16.5022	-1.71418	-1.29351	2.18723	0.759422	0.083768	2.2792	0.26854	0.619177	1.36881	-0.0795303	0.332404	0.24505	0.0125308	-0.564091	1.63603	-0.943683	-1.07881	0.0478535	1.09764	0.933438	0.633977	-1.41235	-1.29739	-0.252547	-1.08341	-1.72833	-1.71845	1.58591	0.839499	-1.4222	-1.21418	2.60524	-1.84065	0.435629	-0.131167	3.25184	1.71634	-1.98067	2.40331	-0.0366561	-0.979413	-1.94882
13.6146	2.30189	1.32177	-0.544357	5.27766	2.34654	4.26942	16.5795	-1.68037	-1.05192	2.12009	0.966985	-0.0972892	2.75909	0.202004	0.857821	0.89423	0.307991	1.10065	-0.560471	0.044396	-0.732431	2.20909	-1.12227	-0.867244	0.0318126	0.717464	0.13806	0.864655	-1.34586	-0.852047	0.326242	-0.960766	-1.96261	-1.33244	0.92501	0.853424	-1.51557	-1.40802	2.54699	-1.40099	0.41608	0.0855211	3.22665	1.14113	-1.95706	2.76125	0.382039	-0.948843	-2.21729
13.1813	1.55699	1.31164	-0.352183	5.71677	2.49597	4.85117	16.06	-1.68543	-1.34345	2.17148	1.08231	-0.114765	2.44718	0.239408	0.371108	0.904233	-0.160884	1.11031	-0.345558	0.432627	-0.553034	1.99814	-0.974346	-0.847945	-0.440996	0.558366	-0.0689123	0.838124	-0.972719	-0.872424	-0.236209	-0.496376	-1.78459	-1.12858	0.704035	0.651744	-1.34415	-1.40668	2.46639	-0.901408	0.837277	0.38106	2.94341	0.707421	-1.48592	2.99643	0.61847	-0.310528	-2.22457
12.6545	0.804291	1.31851	-0.479323	6.39906	3.27047	5.31852	16.1452	-1.8087	-1.33009	2.23945	0.530411	-0.134466	2.15805	0.0953718	0.397497	0.156276	-0.0750029	1.09891	-0.104864	0.375614	-0.344687	1.61037	-0.516987	-0.993026	-0.938256	0.517266	0.29657	1.00753	-0.846832	-0.616163	0.593805	-0.479501	-1.85425	-0.715706	0.709992	0.658172	-1.50153	-1.16252	2.06208	-1.2285	0.656866	0.448369	2.83304	-0.242822	-1.51825	3.07998	0.610869	-0.16664	-1.66207
12.5681	0.135216	1.64269	-0.108897	7.14722	3.42415	5.54182	16.1176	-1.89747	-1.1784	1.89608	0.106207	-0.159837	1.60881	-0.423751	0.525978	-0.0594425	-0.598249	1.42752	-0.250085	-0.0155738	-0.0253506	2.14617	-0.388388	-0.615137	-0.538057	0.703358	-0.0317501	0.521723	-0.919925	-0.227466	1.53207	-0.626388	-1.28423	-0.487236	0.202798	0.881348	-1.69278	-1.17162	1.72108	-1.32138	-0.109337	0.606299	2.41117	-0.56986	-1.3687	3.47569	0.393198	-0.249278	-1.15902
12.7295	-0.508516	1.75704	0.000872137	6.43015	3.68249	5.73076	16.9111	-2.0124	-0.991393	1.88202	-0.389835	-0.348466	1.09124	-1.12782	0.352078	0.180233	-0.82798	1.25894	-0.159898	-0.0643141	0.0972187	1.93763	0.159846	-0.9296	0.139773	0.748679	-0.157752	0.294169	-0.7278	-0.351534	1.77734	-0.710181	-1.19651	0.0144565	0.0765112	0.803386	-1.80886	-1.37794	1.60527	-1.40582	-0.383411	0.565564	2.20132	-0.667935	-1.3362	3.73912	0.971189	-0.384512	-1.17121
12.482	-0.844504	1.58203	0.0528893	5.95007	4.69645	5.19767	17.2795	-1.91835	-0.960064	1.80161	-0.867273	-0.609579	0.411592	-1.02953	0.662057	-0.0571912	-0.91019	1.23584	-0.504956	-0.16566	0.454901	1.74035	0.263084	-1.01568	0.180826	0.557064	-0.170649	0.18109	-0.734559	0.132879	1.60954	-0.880383	-1.40234	0.0710816	0.835236	0.552333	-1.99492	-1.29114	1.37903	-1.36367	-0.655394	0.139474	2.47233	-0.700182	-1.23185	3.72568	1.56298	-0.129178	-1.09717
12.6437	-1.01878	1.6011	-0.740872	5.73322	4.42614	4.74963	17.275	-2.05688	-1.19183	1.4925	-0.902146	-0.541338	-0.0289497	-0.967681	0.656523	0.169277	-0.54323	0.938327	-0.299567	-0.184126	0.329302	1.70547	-0.463175	-0.596312	0.100585	-0.0800892	-0.0110447	-0.222988	-0.560323	-0.0414875	1.01212	-1.11364	-1.56765	0.426193	0.893898	0.86262	-1.89647	-1.17287	1.08918	-1.23131	-0.978585	0.254331	2.8473	-1.14199	-1.30164	4.05134	1.0194	-0.121602	-0.817708
12.9375	0.108029	1.72565	-0.707105	5.05793	3.81549	4.84658	17.1857	-2.00334	-0.718826	1.63461	-0.773727	-0.693554	-0.287421	-0.940171	0.729375	0.496892	-0.199883	0.759497	-0.763776	-0.229526	-0.256931	2.1415	-0.747781	-0.82916	-0.0443862	0.0741923	0.333046	-1.02695	-0.744564	-0.194749	0.0824723	-1.42209	-1.38515	0.215042	0.827323	0.969163	-1.91838	-1.14809	1.05612	-1.79598	-1.42893	0.123366	2.6326	-0.480698	-1.10705	4.00809	0.624104	-0.265999	-0.583252
13.265	0.764168	1.15056	-0.398125	4.65596	3.15205	4.07884	17.6956	-1.86791	-0.7159	1.39107	-0.363688	-0.839595	-0.29943	-0.348838	0.865226	1.39599	-0.461992	0.945131	-1.38841	-0.370165	-1.20314	2.12189	-1.25713	-0.870248	0.229922	-0.0719389	0.208805	-1.17871	-1.48996	-0.412233	0.356844	-1.11714	-1.48738	-0.151804	1.21467	1.40281	-1.91616	-1.38153	1.17286	-2.04006	-1.19254	-0.146462	3.01674	0.399936	-1.11541	3.03981	0.776495	-0.159547	-0.876683
14.05	1.4119	1.32344	-0.185139	4.60232	2.53489	3.42267	17.7439	-1.81445	-1.04644	1.17457	-0.103387	-0.730764	0.163055	-0.359026	1.0044	2.00873	-0.798782	1.16602	-0.946273	-0.410366	-2.11207	2.15345	-2.11024	-0.429704	0.468043	0.116527	0.22619	-1.43487	-1.42584	-0.541656	0.00152941	-1.0533	-1.84504	-0.00936344	0.599398	1.33051	-1.8295	-1.18981	1.35761	-2.00136	-1.4726	-0.364134	3.34926	0.879171	-1.11805	2.89445	0.742643	-0.347674	-1.27984
14.3794	1.30834	1.66078	0.239938	5.17216	2.01718	2.72388	17.5188	-1.75237	-0.829586	0.941296	0.26705	-0.598685	0.884122	-0.157412	1.29749	2.30698	-1.08689	1.43061	-0.907853	0.0623661	-2.70477	2.31935	-2.1188	-0.443959	0.34421	-0.0110941	-0.026653	-1.24549	-0.966969	-0.90694	0.11229	-1.1036	-1.90226	-0.0905306	0.939901	1.14644	-1.63467	-1.24463	1.20199	-1.90688	-1.54776	0.232413	3.694	1.07474	-0.992992	2.69764	0.862303	-0.0577989	-1.38064
14.3895	1.43051	1.90228	0.422005	5.66363	0.732314	2.44752	17.4247	-1.78583	-1.21765	0.587215	0.415236	-0.270219	1.38538	0.311314	0.798947	2.77138	-1.14623	1.19366	0.0453103	0.118992	-2.59608	2.15083	-1.73987	-0.786271	0.180305	0.373499	0.359053	-1.58209	-0.903406	-0.913161	0.0498685	-1.05572	-2.00781	-0.285721	1.23055	0.773175	-1.16518	-1.1134	1.63832	-1.31846	-1.4835	0.31008	3.9989	0.877209	-1.17158	2.26006	0.633043	0.100666	-0.837815
14.386	1.72606	1.91356	1.24614	5.9951	0.692787	2.96716	17.3469	-1.66576	-1.17429	0.322427	0.184055	0.131144	1.64031	0.472914	1.27441	2.40022	-1.88326	1.13663	0.614631	0.0393619	-2.74642	2.27884	-1.71478	-1.25019	0.172169	0.401689	0.82967	-0.794987	-1.05532	-0.684408	0.259544	-1.12766	-2.18569	-0.0372545	0.836996	1.05109	-0.990176	-0.875424	1.66264	-1.52142	-1.75353	0.385125	3.79777	0.0750226	-1.36115	2.09101	0.290396	-0.0672346	-0.858012
13.8218	1.84238	2.02689	2.1471	6.49701	0.453152	2.94849	17.8244	-1.70475	-1.12429	0.0840066	0.303526	-0.0973817	1.88265	-0.136067	1.35875	2.4667	-1.80768	2.03705	0.702288	-0.208186	-2.22551	3.05155	-1.18331	-1.62235	0.148391	0.63549	0.453657	-0.185845	-0.682542	-1.00234	0.988492	-1.27256	-2.26069	-0.0577064	0.291909	0.935485	-0.849296	-1.22963	1.63418	-1.02862	-2.07493	0.445942	3.32288	-0.0725359	-1.64488	2.39643	0.329274	-0.0467689	-1.28358
13.644	1.80825	2.67748	2.00204	5.71768	1.00502	3.45221	17.4223	-1.77834	-1.11087	-0.0960584	0.10455	-0.197793	1.6255	-0.870651	1.03228	2.36724	-1.98732	2.13213	0.746535	-0.153009	-1.67561	2.80108	-0.916945	-1.91077	0.0882848	1.08143	0.486536	0.3358	-0.603871	-1.29412	1.17974	-1.29933	-2.26685	0.372932	0.43821	0.903088	-0.677838	-1.21635	1.80951	-0.783647	-1.87547	0.441924	3.02346	-0.148107	-1.88645	2.08814	1.1484	-0.0144147	-1.37927
12.9534	1.37862	2.70226	1.0002	5.51009	2.01374	3.76861	16.6477	-1.8709	-0.698004	-0.128363	0.0459099	-0.291875	1.21217	-1.01339	0.763368	1.44339	-1.97445	2.23861	0.60702	0.132643	-1.13972	3.11394	-0.291062	-1.88596	0.148077	0.747882	0.759004	0.415052	-0.318439	-0.66002	1.18491	-1.47253	-2.15075	0.0220003	0.67916	1.08365	-0.723301	-1.09066	2.01473	-0.774046	-1.9401	-0.0267467	2.59535	-0.335123	-1.60197	1.96268	1.40355	0.0647453	-1.84592
12.1505	1.65481	3.0798	0.643931	6.02221	2.70759	3.94537	17.231	-2.1727	-0.441639	0.00445104	0.707788	-0.52358	1.58226	-0.942584	0.70506	1.18547	-1.20201	2.22411	0.410206	0.285572	-1.00848	3.45453	-0.221551	-1.35774	0.0373589	0.191594	0.978247	0.186893	-0.329584	-0.520106	1.29169	-1.44968	-2.08816	-0.0801407	0.916018	1.69113	-0.77611	-1.16798	1.92291	-0.772607	-1.77981	0.0995584	2.36097	-0.789145	-1.66444	2.28736	1.15558	0.306709	-1.40437
11.9368	2.73857	2.99021	0.812432	5.73867	3.84776	4.18914	17.8414	-2.22609	-0.0109157	0.157779	0.454617	-0.755216	1.22095	-0.709777	0.462881	0.730144	-0.969252	1.86991	0.257746	0.637302	-1.05024	3.62148	0.323542	-0.850314	0.137998	-0.273327	0.959019	-0.0724205	-0.391133	-0.542517	1.12991	-1.42567	-1.47831	-0.497141	0.376256	1.69471	-0.781897	-1.41357	1.48363	-0.852985	-1.29509	0.263654	2.27055	0.1531	-1.33303	2.47728	1.03367	0.0969901	-1.09055
11.6829	3.20068	2.37923	0.367945	5.04054	4.52031	2.96949	18.4273	-2.23271	-0.39147	0.211557	0.469063	-0.744114	1.14737	-0.0377015	0.248073	0.972423	-1.42366	1.97224	0.0880654	0.436472	-1.34394	3.33352	0.722058	-0.342032	0.266815	-0.444633	0.918129	-0.228613	-0.474808	-0.691566	1.19724	-1.39159	-1.16515	-0.383309	0.505592	1.62052	-1.43305	-1.3009	1.1002	-1.16868	-0.856269	0.0835432	2.90454	0.325233	-1.15218	2.56533	1.26038	0.364906	-0.965404
11.8391	3.48585	2.43286	0.146073	5.17088	4.44315	2.32812	19.0735	-2.39075	-0.576028	0.327156	0.514443	-0.560041	0.878923	0.140176	-0.142539	1.09464	-1.26164	2.01295	0.365964	0.540515	-1.95804	2.93511	0.375329	0.338367	0.682699	-0.0697794	0.861374	-0.725013	0.0970838	-0.948971	0.6347	-1.08621	-1.26418	-0.564781	0.182304	1.79039	-1.48685	-1.30475	0.513098	-1.38653	-0.859488	-0.0161298	3.20814	-0.180385	-0.951155	3.04329	1.02835	0.363517	-0.793249
11.6435	3.11091	2.65634	0.560831	5.01582	4.23269	1.2401	19.8044	-2.3378	-0.486007	0.545554	0.486435	-0.399176	0.773788	0.472135	-0.400534	1.35093	-1.81647	1.94989	0.656629	1.03439	-1.60289	2.87049	0.809608	0.433733	0.703571	0.205931	0.997091	-0.655138	0.183849	-1.07104	0.371876	-1.39533	-1.20826	-0.786426	0.383565	1.48502	-1.56422	-1.1752	0.351121	-1.448	-0.512624	0.432422	3.71727	0.557658	-0.844321	3.35386	0.396652	0.327126	-0.431412
11.6173	2.96886	2.6692	0.767755	4.84094	2.9259	0.135096	20.4619	-2.35237	-0.707613	0.631276	1.06746	-0.327565	0.918896	1.23764	-0.394287	1.55644	-2.49054	1.67603	1.37587	0.974924	-1.69526	2.34984	1.02879	-0.00835238	1.01092	0.450108	0.829681	-1.30346	0.101242	-0.388166	-0.0685133	-1.42759	-1.42566	-1.03895	0.411189	0.973589	-1.42768	-1.31084	0.537842	-1.04252	-0.93437	0.588933	4.14763	0.576148	-1.33265	3.69647	0.0631651	0.0577057	-0.293145
11.4003	3.08374	2.35028	1.93789	4.50144	2.07031	-0.0333601	20.9753	-2.12698	-1.15575	1.09958	1.33419	-0.301293	0.657556	0.99135	-0.328859	1.85037	-2.93226	1.55783	1.44711	1.01292	-1.58032	2.00645	0.0230294	-0.693238	1.0014	0.594486	1.16601	-1.02888	0.46345	-0.469599	-0.284231	-1.25211	-1.73846	-0.579119	0.130062	0.747049	-1.31577	-0.990035	0.808526	-0.974514	-0.975624	1.08223	3.96159	0.187617	-1.40542	3.49817	-0.00115489	-0.0410653	-0.318393
11.1359	3.3603	2.4764	2.06442	4.21557	1.53758	-0.0711827	21.353	-2.15027	-1.38498	1.60969	1.73379	-0.570529	0.590068	0.429752	0.357048	2.3076	-2.86478	1.72574	1.49942	0.696798	-1.61249	2.16279	-0.616737	-1.33207	0.778424	1.46513	0.814317	-0.988634	0.548631	-0.872954	0.103389	-1.36093	-1.84703	-0.741912	0.381783	0.730557	-0.999004	-1.16474	0.940978	-0.848614	-1.32255	1.24219	4.31679	0.494934	-1.7511	3.27754	0.281878	0.0525483	-0.770641
11.1502	3.39952	2.91163	1.55482	3.46159	0.792349	0.444177	21.3406	-2.00695	-1.63572	1.57423	2.02211	-0.248152	0.45393	0.304301	0.60566	2.55354	-3.2131	1.51255	1.29674	0.272883	-2.0409	1.96681	-1.06088	-1.66099	0.290669	1.81454	0.830045	-1.08096	0.236858	-0.838454	0.365497	-1.44102	-1.64574	-0.630264	0.178311	0.855952	-0.505873	-1.02088	1.50338	-0.845311	-1.27937	1.1833	4.34367	0.457483	-1.8301	2.60332	0.721933	-0.0927943	-0.873717
11.4685	3.14281	2.19994	1.49265	3.66614	0.625983	1.37525	21.5948	-1.98466	-1.5557	1.42165	2.41365	-0.128029	0.741649	0.22597	0.517216	2.28397	-2.97018	1.55944	1.22499	0.197089	-1.76239	2.07823	-0.955103	-2.00724	0.364854	1.05849	1.10282	-0.818779	0.245024	-0.276992	0.69763	-1.56605	-1.85262	-0.639685	-0.361948	1.28375	-0.14253	-0.850376	1.56997	-0.806381	-1.46915	0.799947	3.98838	0.251336	-1.75337	1.95485	1.03501	-0.23739	-1.22667
11.853	2.52338	2.13857	2.00821	4.26495	0.763335	1.9082	22.4537	-1.95753	-1.65293	1.2169	2.60332	-0.412632	1.37312	0.0499851	1.1676	2.12908	-1.77941	1.68621	0.491862	0.00261394	-1.79346	2.48695	-0.789051	-2.06383	-0.300573	0.916206	0.981846	-0.371292	0.672342	-0.173165	1.3088	-1.66107	-1.70161	-0.630898	-0.340371	1.30974	0.0944999	-1.14681	1.65701	-0.755488	-1.0266	0.733453	3.73052	1.10074	-2.05711	1.53553	1.58682	-0.0667735	-1.58925
12.0045	1.86877	1.56254	1.95831	4.49076	1.31738	2.76756	22.0719	-1.89137	-1.76241	0.515939	1.91144	-0.351514	0.97452	-0.10358	0.261336	2.11341	-1.56752	1.63461	0.579753	0.313525	-1.57737	2.60804	-0.563289	-1.70439	-0.256869	1.27429	0.868517	-0.404982	0.677172	-0.557067	1.51392	-1.5814	-1.74015	-0.458791	-0.417496	0.984417	0.17046	-1.41073	1.57426	-0.741319	-0.2882	0.499732	4.11672	1.57008	-2.30458	1.14412	1.90562	-0.0202772	-1.37999
12.0483	1.974	0.501862	1.66558	4.66082	1.63526	3.45454	21.4607	-1.85812	-1.72258	0.203625	1.38698	-0.174676	1.00543	0.0450918	-0.0881859	1.90995	-1.17568	1.84719	0.553361	0.629766	-0.849921	2.63919	-0.139696	-1.31184	-0.457616	1.17868	0.736926	-0.1223	0.534616	-0.699908	1.69793	-1.58691	-1.93199	-0.40452	-0.131977	1.0027	-0.391221	-1.22441	1.17535	-1.19595	-0.35724	0.409435	4.24245	1.01985	-2.3259	1.08614	1.92731	0.161232	-1.36473
12.6767	2.30644	0.499401	1.38548	5.23311	2.13578	3.89009	21.4249	-2.02634	-1.77583	0.0624793	1.33661	-0.249237	1.05941	-0.208538	-0.355773	1.80629	-0.294964	2.28564	0.392432	1.06711	-0.459597	2.42567	-0.0204226	-0.548685	-0.121016	1.64157	-0.0888086	-0.429182	0.468105	-0.621537	1.33971	-1.27921	-2.03206	-0.660898	0.415549	0.996405	-0.330673	-1.51755	0.733591	-1.34908	-0.0737857	0.349259	4.25254	0.835815	-2.2384	1.64792	1.45247	0.0133962	-0.790284
12.4576	2.03733	0.672042	0.993349	4.06161	2.73128	3.65341	20.6497	-2.01796	-1.8678	-0.0449915	0.906641	-0.398826	0.791564	-0.360928	-0.863251	1.5437	-0.974775	2.3132	0.24871	1.68148	0.42851	2.4189	0.610761	-0.121287	0.568189	1.77828	0.0837076	-0.401569	-0.0830917	-0.474558	0.645594	-1.1334	-1.94789	-0.774177	1.08897	0.750966	-0.326084	-1.5499	0.995104	-1.0276	0.0317167	0.844564	4.53291	1.35938	-1.97465	2.23629	1.24422	-0.0647404	-1.11721
12.3827	2.12004	0.67724	0.662059	3.45131	2.64714	3.1871	20.0739	-2.07615	-1.97159	0.142507	0.685884	-0.553474	0.658324	0.164486	-0.848964	1.85441	-1.7882	2.41489	0.406877	1.81144	0.282784	2.14706	0.683735	-0.0993122	1.16432	1.81999	0.0641713	-0.980753	0.0923963	-0.28617	0.121265	-1.03218	-1.95832	-0.61325	2.07529	-0.0650869	-0.539772	-1.67972	1.12189	-0.795395	-0.385561	1.31547	4.20711	1.04402	-1.95666	2.91656	1.18968	0.225907	-1.59404
12.3867	2.17956	0.770963	-0.236095	3.43656	2.61501	2.85044	19.6676	-2.02856	-2.40808	0.452717	0.607777	-0.734314	0.599792	0.365464	-1.34487	2.1072	-1.83561	2.40671	-0.0111635	1.97421	0.358188	2.26564	0.0651372	-0.128869	1.46607	2.01702	0.145711	-0.927994	-0.187191	-0.409619	-0.00704312	-0.849455	-1.91086	-0.567181	2.74426	-0.19574	-0.492236	-1.55525	1.04058	-0.721499	-0.649016	1.32403	4.61435	0.118235	-1.47592	3.08784	0.786687	0.0555886	-1.45426
12.3459	3.13619	1.17671	-0.386403	2.70371	2.50997	2.35209	18.9233	-2.03921	-2.35105	1.05182	0.648702	-0.585058	-0.107626	0.471658	-0.632436	2.22991	-2.53352	2.30812	0.0384835	1.77806	-0.101691	2.35491	-0.270556	-0.151998	1.74614	2.68418	0.566349	-0.910308	-1.19944	-0.481109	-0.409378	-0.949358	-1.57314	-0.765733	3.30145	0.219855	-0.383231	-1.42573	0.745436	-0.744299	-1.10729	1.03413	5.17439	0.193421	-1.43746	3.65537	0.0495474	-0.132061	-1.87853
12.1642	3.30564	1.02338	-0.173722	1.90594	1.97457	1.62767	19.2946	-2.03413	-2.39303	1.24537	0.490275	-0.410109	-0.321418	0.949456	-0.501491	1.84994	-2.72374	2.10448	-0.332962	1.09109	-0.683036	1.91227	-0.139989	-0.242376	1.49663	2.44881	0.775459	-0.918747	-1.43319	0.141481	-0.583893	-0.703621	-1.48313	-0.754147	3.00505	0.00371313	-0.401107	-1.24693	0.891969	-0.572017	-1.47179	0.324194	4.65415	-0.365467	-1.43041	3.78822	0.143296	-0.249638	-1.48918
12.5996	3.47726	0.955996	-0.0194515	1.84155	1.6495	1.43547	19.4914	-2.02062	-2.63345	1.32081	0.860272	-0.19806	-0.888559	0.958275	0.137411	1.6555	-2.45008	1.88482	0.267654	0.437804	-1.11522	1.39776	-0.0104464	-0.661458	1.71008	2.20062	1.25221	-0.417573	-1.0018	0.431761	-0.500878	-0.502582	-1.47441	-0.446878	2.3108	-0.278826	-0.314359	-0.927756	0.921811	-0.328238	-1.38534	0.279111	4.09873	-0.163609	-1.51831	3.49984	0.24343	-0.354152	-1.72332
12.2155	3.45547	1.06192	0.215862	2.08445	1.16227	1.25086	18.9635	-1.95833	-2.79137	1.25465	1.33587	-0.22302	-0.801689	0.891684	0.793147	1.61325	-2.02245	1.94548	0.43515	-0.0735854	-1.654	1.40714	0.40013	-1.25328	1.12055	2.20027	1.2262	0.140977	-0.264227	0.307676	-0.29479	-0.847894	-1.47604	-0.829762	1.8915	-0.754555	-0.268025	-0.945556	1.01726	-0.395267	-1.05747	0.0558991	3.92872	0.214162	-1.54628	3.70439	0.640997	-0.223521	-2.52311
11.8677	2.99323	1.27205	0.476965	3.0597	0.678389	1.96753	18.5867	-1.97785	-2.6351	0.80084	1.52581	0.137942	-0.350868	0.949476	0.505411	1.80033	-2.13658	1.86114	1.17857	-0.0700735	-1.66213	1.65312	0.853395	-1.42616	0.499308	2.29162	1.36085	0.0188251	-0.00614778	0.103754	-0.210296	-0.842376	-1.71093	-0.846131	1.80092	-0.980343	-0.0571552	-0.957731	1.01178	-0.331027	-0.227224	-0.238392	4.17674	-0.313155	-1.86135	3.85124	1.23148	-0.161427	-2.65133
11.7411	3.24165	1.0931	1.02793	3.51319	-0.0437804	2.76296	18.1868	-2.03034	-2.58154	0.735588	1.86211	0.450617	0.145231	0.938994	0.96689	1.22183	-1.47071	1.76378	1.80302	-0.169162	-1.54897	1.23663	0.728665	-1.60662	0.00567696	1.87825	1.34891	0.324062	0.183357	-0.335015	-0.138837	-1.18997	-1.87649	-0.784787	1.00591	-0.573348	-0.0693079	-0.816069	0.792007	-0.421802	-0.146957	0.25912	3.69216	-0.225878	-1.69262	3.668	1.26059	-0.138897	-2.34772
11.6725	3.48268	1.03041	1.03086	4.14161	0.145847	3.19429	18.1852	-2.13032	-2.73599	0.541074	2.40342	0.222813	1.25589	0.553023	1.52943	0.731834	-0.85662	2.08876	1.55152	-0.721088	-1.41337	0.897929	1.17413	-1.44643	-0.321127	1.5601	0.852802	-0.219178	0.378125	-0.663889	0.195799	-1.35006	-1.76196	-0.672942	0.830062	-0.633974	0.064772	-0.850767	0.721131	-0.383616	-0.0319172	0.5943	3.35887	-0.0729067	-1.74822	3.63416	0.982247	-0.288005	-2.02765
11.0814	2.77343	1.38301	0.804459	3.66844	0.769812	3.27302	17.7773	-2.18793	-2.70861	0.104549	2.256	0.341838	1.12186	0.329414	1.11594	0.446412	-0.359942	1.8341	1.34877	-0.746141	-1.44836	0.81149	0.991555	-1.19547	-0.207286	1.3814	0.852962	-0.294389	0.341391	-1.27387	0.347321	-1.43535	-1.6417	-0.748465	1.16548	-0.886678	0.282898	-0.809729	0.962922	-0.442026	-0.260725	1.25577	3.21953	0.140529	-1.89316	3.72741	1.4038	0.0230501	-1.92923
10.6705	2.95229	1.3583	0.843603	4.23991	1.17402	3.38442	17.7141	-2.30702	-2.37155	-0.264451	2.46834	0.248331	1.1192	-0.00610969	0.874652	0.482501	-1.09557	1.46336	1.61729	-0.899014	-1.515	0.97779	0.745073	-1.58782	-0.224633	1.57114	0.862787	-0.432103	0.66225	-1.48741	0.7589	-1.69544	-1.87904	-0.769042	1.124	-1.19949	-0.110958	-0.745743	0.341529	-0.917683	-0.898619	1.64472	2.74101	0.628661	-1.75639	3.57848	1.35887	0.456207	-2.08901
10.8394	2.45872	1.56841	0.274135	5.91123	2.11772	3.17746	17.8599	-2.4497	-1.94795	-0.472435	2.70178	-0.0936072	1.01157	0.124553	0.00298522	0.344846	-1.24191	1.25362	0.763404	-0.831968	-1.3726	1.02117	1.30555	-1.69316	-0.375966	2.37986	0.702085	-1.00151	0.17033	-1.46678	1.32321	-1.58834	-1.8552	-1.10871	1.43253	-1.01115	-0.0921743	-0.942607	-0.0942041	-1.26719	-1.28844	1.61672	3.00309	0.516652	-1.64642	3.91165	0.969249	0.320625	-1.68991
11.2697	2.44771	1.56639	0.714592	5.75699	2.65639	3.25601	18.2087	-2.54302	-1.74266	-0.468555	2.58915	-0.211366	0.259862	-0.23136	-0.651622	0.0679866	-1.37738	1.51005	-0.124858	-0.759161	-1.00837	1.13401	1.27353	-1.79261	-0.117938	2.91954	1.23185	-1.42134	-0.6398	-1.16313	0.644957	-1.56763	-1.72849	-0.964875	1.82069	-0.665102	-0.201438	-0.865895	-0.187246	-1.4405	-1.46132	1.63907	3.09416	1.0607	-1.74556	4.15147	0.636779	0.0425714	-1.37904
11.0834	2.34125	1.37455	0.413591	5.20519	2.70421	2.83635	18.9281	-2.50683	-1.50276	-0.592566	2.18519	-0.402069	0.0383137	0.0252845	-0.872478	-0.247441	-1.20486	1.66036	-0.746083	-0.809731	-1.05452	0.955404	1.5489	-1.83841	0.275988	2.81568	1.07446	-2.15766	-0.28094	-0.520933	0.316603	-1.23818	-1.40103	-1.09257	2.46925	-0.59298	-0.432062	-1.06388	0.0374703	-1.56814	-1.50809	1.10869	2.67207	0.684626	-1.90628	3.89393	0.507416	0.0914026	-0.68808
11.6226	2.5281	2.10977	0.212551	5.65266	2.78687	2.95588	18.9325	-2.38934	-1.71424	-0.419094	2.59763	-0.576849	0.197598	0.0706018	0.00573531	0.182061	-0.909083	1.58644	-0.521678	-0.780161	-0.920347	0.602226	1.84861	-1.6801	0.535344	3.18635	1.1183	-2.54341	-0.0606255	-0.294512	0.0520442	-1.12969	-1.02138	-1.25332	2.66376	-0.599409	-0.656315	-1.10619	0.110573	-1.88517	-0.954978	1.45875	2.77517	0.851881	-1.57216	3.49073	0.0458708	-0.140481	-0.443857
11.6354	3.04789	2.45332	0.44228	5.27778	2.43682	3.4353	18.6982	-2.29219	-1.6217	-0.290113	2.77783	-0.654527	0.165922	0.553949	-0.0152666	0.387987	-0.956864	1.40633	-0.266439	-0.488814	-0.77757	0.791351	1.70371	-2.27725	0.436898	3.12354	0.9136	-2.77036	-0.073274	-0.093546	-0.19945	-1.1003	-0.880549	-1.81177	2.72046	-0.535298	-0.574921	-1.02806	0.144288	-1.77818	-0.729745	0.901385	2.75896	0.63054	-1.01578	3.74345	0.347668	-0.778603	-1.12301
11.8289	3.13013	2.83837	0.764287	5.09941	1.97541	3.76975	19.5257	-2.22874	-1.66175	-0.197279	2.72764	-0.61262	0.75574	1.14825	0.522752	1.14654	-1.36535	1.50792	0.0197665	-0.509788	-0.885671	0.815647	1.84001	-2.39054	0.215063	2.96802	0.895513	-3.30481	0.209056	0.2699	-0.687448	-0.750666	-0.452893	-1.86618	3.1868	-0.240149	-0.209326	-1.15647	0.289236	-1.62088	-0.158113	0.472564	2.6851	0.485245	-1.16165	3.92477	0.697173	-0.849032	-1.95831
11.5403	2.926	2.77929	1.07307	5.04256	1.53528	3.91364	20.4127	-2.09726	-2.21787	0.478129	2.90257	-0.301875	1.09147	1.21131	0.765269	1.10272	-1.10038	1.45773	0.492727	-0.155887	-1.13077	0.117339	1.28018	-2.66182	0.333561	2.33984	0.912924	-3.3083	0.113702	0.077806	-0.913648	-0.625592	-0.370071	-1.66255	2.38042	0.665756	0.116578	-0.749493	0.514455	-1.50986	-0.0636491	0.0439619	2.43414	0.824093	-1.17814	3.78219	0.918623	-0.701446	-1.84857
10.9177	2.82043	2.24293	1.04781	4.34078	1.32667	3.76943	20.1905	-2.00962	-2.25376	0.943605	3.02348	-0.380276	1.55515	1.21479	1.68043	1.24109	-0.460576	1.55832	0.695556	-0.0243013	-1.51002	0.112077	1.45894	-2.16273	0.0637151	2.06155	0.233773	-2.83596	0.511246	-0.00181841	-0.121701	-0.631463	0.123378	-1.88716	1.93444	0.558969	0.15969	-0.563158	0.419676	-1.43596	-0.00596684	-0.148389	2.59747	0.999461	-1.66527	4.11561	0.547723	-0.69094	-2.26305
10.3902	1.88417	2.34629	0.875404	4.3462	1.28851	3.86378	20.4858	-2.00492	-2.57217	0.796026	2.79879	-0.117097	1.21705	1.26314	1.96763	1.49382	0.317118	1.37914	1.52538	0.144378	-1.73071	-0.11999	1.23148	-1.6542	-0.0252463	2.0127	0.0718022	-2.55077	0.283774	-0.133627	0.195217	-0.794713	-0.0695892	-2.0729	1.78424	0.495389	0.370347	-0.372734	0.720956	-1.16886	-0.267116	-0.0043235	2.70809	1.534	-2.17555	4.08648	0.496707	-0.506041	-2.26325
10.0128	1.95743	1.55205	1.24279	4.88417	0.993639	3.66974	20.461	-1.9514	-2.54572	0.880121	3.45671	-0.166272	1.03937	1.01019	2.62535	1.64465	-0.205277	0.880678	2.44863	0.614626	-1.17887	-0.217157	1.35641	-1.88172	-0.159315	2.01696	0.499542	-1.77438	0.263831	-0.175602	0.345745	-0.404131	-0.452612	-1.86967	1.15649	0.424148	0.328372	0.0119544	0.536781	-1.25852	-0.955396	0.22696	2.94984	1.88559	-2.11157	3.57806	0.249248	-0.223037	-2.93798
9.81155	1.42467	0.537886	0.879025	6.36472	1.19465	4.46031	20.6135	-2.13855	-2.60307	0.849113	3.7009	-0.286794	0.80015	1.17844	2.71505	1.55417	0.204324	1.32135	2.39113	0.474085	-1.42919	-0.465241	2.10639	-1.76508	-0.472327	1.97831	0.268411	-1.95055	-0.105018	-0.406157	0.635536	-0.273279	-0.578773	-1.63186	1.59536	0.0469766	0.392658	-0.120095	0.579173	-1.33455	-1.01015	0.299684	2.97607	2.1113	-2.30608	3.45026	0.086092	-0.029106	-2.89559
9.61445	1.05897	0.575916	0.545134	6.19586	1.34858	5.02557	20.6065	-2.1611	-2.90742	0.671215	3.70702	-0.369091	0.458208	0.79167	2.28062	1.17401	0.101953	1.97642	1.78225	0.583694	-1.22598	-0.265247	2.2178	-1.6259	-0.718611	1.77615	0.391266	-1.84701	-0.541482	-0.74639	0.37527	-0.278117	-0.638789	-1.59906	2.05054	-0.0389381	0.530579	-0.195523	0.563706	-1.13528	-1.15583	0.501738	2.98574	2.41793	-2.58448	2.78984	-0.0313246	-0.220987	-2.39351
9.64857	1.36981	0.741622	-0.424652	6.72259	2.47794	4.87674	20.1716	-2.07606	-2.71151	0.50608	3.88093	-0.43354	0.458793	0.93511	2.22375	0.739834	-0.152789	2.08472	1.4153	0.948546	-0.888962	-0.442321	2.69712	-1.41914	-0.84269	1.79136	0.229462	-1.74416	-0.815557	-0.611544	0.617447	-0.130932	-0.173799	-1.27387	2.18325	-0.155155	0.251741	-0.440781	0.156585	-1.33857	-1.28723	0.777249	2.68039	1.60565	-2.56387	2.38632	-0.799915	-0.25619	-2.04553
9.96766	1.64302	1.30346	-0.126358	7.68559	3.10125	5.48056	19.5385	-2.03284	-2.5821	0.490723	4.955	-0.699663	1.12916	0.667718	2.29074	0.468088	0.0511743	2.085	1.05332	1.08859	-0.674321	-0.106963	2.94054	-1.18035	-1.07102	2.1244	-0.329839	-1.77865	-0.5398	-0.506781	0.882141	-0.392297	-0.245977	-1.37907	2.09817	-0.286051	0.00137223	-0.656628	-0.310622	-1.45744	-1.09031	1.07557	2.92297	1.46584	-2.35922	1.91396	-1.27614	-0.107349	-1.23802
10.2062	1.81031	2.10878	0.0630903	7.62039	3.50142	5.64257	18.7027	-1.99426	-2.37427	0.294267	4.775	-0.913675	0.567344	0.809084	1.41303	0.13225	-0.821727	1.90645	0.942811	1.0552	-0.406166	0.349849	2.47461	-1.41885	-0.656811	2.45433	-0.250157	-2.06611	-0.580831	-0.751347	0.893989	-0.276693	-0.103624	-1.42455	2.08228	-0.109618	-0.154199	-0.63116	-0.794049	-1.29532	-0.920126	1.13456	2.84214	1.16262	-2.01854	2.14181	-1.0527	-0.279271	-0.980153
10.2331	1.81054	2.23176	0.113843	7.536	4.15911	5.09211	19.0891	-2.07049	-2.07016	0.503617	4.54131	-0.84752	1.22701	1.54712	1.04259	0.237966	-1.57669	1.8947	0.694254	0.395634	-0.110654	0.350148	2.36864	-1.34957	-0.610274	2.92581	-0.108952	-2.32101	-0.0869848	-0.5489	0.973797	-0.384013	0.0597428	-1.47995	2.19658	-0.279437	-0.258886	-0.692441	-1.06041	-1.1179	-0.84246	0.858701	3.34265	0.557525	-2.13777	2.07483	-1.00865	0.188287	-1.32678
10.8469	1.58917	2.70023	-0.711898	7.83723	4.54831	4.90117	19.4173	-2.02592	-2.13328	0.689645	4.09432	-0.603044	1.71571	1.49177	0.647723	0.212284	-1.60303	1.57895	0.564827	0.422367	-0.0121631	0.518467	1.95985	-1.15587	-0.508424	3.1906	-0.137727	-2.31261	0.313654	-0.628601	0.932749	-0.377773	0.0633994	-1.61434	1.46007	-0.101196	-0.159919	-0.357913	-1.39893	-1.03058	-0.74528	0.240877	3.55152	0.246083	-1.88026	1.96143	-0.967886	0.432155	-1.00965
10.9141	1.83265	2.65604	-0.0984399	6.73406	4.36484	4.06515	18.4635	-1.9976	-2.00504	0.863365	3.31841	-0.662022	2.08375	1.85391	0.466402	0.157665	-1.52077	1.27585	0.875946	0.296095	-0.687633	0.545848	1.26548	-0.943434	-0.541281	4.16796	-0.141812	-2.17747	0.956377	-0.570367	0.927023	-0.494662	0.381454	-1.83213	1.05844	0.202929	-0.57055	-0.48242	-1.49563	-0.789362	-0.47481	0.230053	4.0028	0.0271459	-1.82389	2.38188	-1.4395	-0.0121265	-1.6632
10.9695	1.3173	2.68196	0.49961	6.6293	4.57037	3.70471	18.9563	-2.04046	-2.2916	0.963621	2.78455	-0.606196	2.13191	1.93256	0.780385	0.818282	-1.45468	1.0967	1.51897	0.150431	-0.97506	0.00368008	0.857179	-1.12934	-0.83155	3.61705	-0.053831	-2.12453	0.463856	-0.175287	0.676975	-0.619293	-0.148953	-1.92864	1.64638	0.5227	-0.544679	-0.528319	-1.20739	-0.674156	-0.922493	0.323674	4.01012	-0.166512	-1.93158	2.23099	-0.942901	-0.101545	-2.02769
11.3354	1.33517	2.22207	1.43826	6.54052	3.91374	3.312	18.6503	-1.91634	-2.35636	1.04336	2.71554	-0.470089	2.22278	1.53948	0.965436	1.60959	-1.54727	0.880608	2.14353	0.400875	-0.557202	-0.290356	0.764981	-1.28495	-1.01424	3.16881	0.475764	-1.4862	0.282726	-0.203171	0.440281	-0.24962	-0.132741	-1.57747	1.44041	0.685581	-0.321284	-0.498666	-0.782494	-0.716619	-1.24752	0.154075	4.20233	-0.65145	-1.70287	2.19075	-0.714909	-0.104802	-2.45297
11.0865	1.66985	1.68978	1.3561	7.00964	3.67552	3.57352	18.1289	-1.9929	-2.27246	0.993914	2.26183	-0.480018	2.26498	1.38498	1.56714	2.03115	-1.55453	1.23998	2.64789	-0.129131	-0.849755	-0.308253	0.95222	-1.05863	-1.45058	2.52367	0.416496	-1.6708	0.176096	-0.272249	0.702327	-0.808037	-0.128908	-1.72625	1.50631	0.655478	-0.441977	-0.802888	-0.695081	-0.744387	-1.52807	-0.0852165	3.72898	-0.277791	-1.61193	2.39032	0.0873054	-0.337174	-2.37471
11.0258	2.01243	1.84895	1.07655	6.84253	3.62033	3.50554	18.473	-1.84902	-2.19842	0.899567	2.46078	-0.732146	1.87132	0.877777	1.95438	2.64378	-1.48558	1.12591	2.5598	-0.149347	-1.33139	-0.502453	1.438	-1.20827	-1.80399	2.59322	0.566076	-1.58099	-0.545658	-0.321959	0.549628	-0.759742	0.146591	-2.15596	1.22361	0.558389	-0.215573	-1.07984	-0.317088	-0.286987	-1.47734	-0.285142	3.27577	-0.334671	-1.67977	2.04524	0.412254	-0.507488	-2.51362
11.6537	3.08195	1.33751	1.08211	7.03259	3.98914	3.51975	18.8495	-1.65235	-2.02849	0.75882	3.3734	-0.708402	1.3215	0.515436	2.42186	2.51399	-1.36097	1.16675	2.46019	0.344173	-1.01423	-0.300574	2.01788	-1.58167	-1.53642	1.94336	0.423099	-1.27334	-0.756401	0.0237098	0.140894	-0.554359	0.61202	-1.74569	0.589791	0.873839	-0.560196	-1.15494	-0.631445	-0.312315	-1.77109	-0.024191	2.75502	-0.930396	-1.38924	1.72141	0.279762	-0.655651	-2.46
11.9578	2.92296	0.674161	1.5786	7.2762	3.59924	3.89307	19.238	-1.60643	-2.08639	0.746065	4.51029	-1.03406	1.32287	-0.0145105	3.32948	2.25888	-0.796611	1.53223	2.34077	0.555294	-0.989539	0.226472	2.22364	-1.80849	-1.77153	1.91192	0.171673	-1.26142	-0.0132514	0.0777721	0.808882	-0.748887	0.598148	-1.95853	0.768966	1.1014	-0.329148	-1.33804	-0.47362	-0.387289	-1.67804	0.0859883	2.35998	-0.479311	-1.33832	1.50172	0.224559	-0.549453	-2.28844
12.1064	2.43899	1.0484	1.27357	6.97148	3.05626	4.28661	18.834	-1.4292	-2.13947	0.773634	4.13732	-1.39138	0.926432	0.00446017	3.02371	2.1812	-1.7426	1.48193	1.92841	0.468784	-0.0358522	0.0479041	2.03734	-1.6344	-1.22097	2.33057	0.624901	-1.1548	0.366552	-0.124707	1.07204	-0.412374	0.658522	-1.7231	0.829905	0.889024	-0.354161	-1.37402	-0.488857	-0.338801	-1.5362	0.696273	2.20581	-0.566332	-1.16103	1.65099	0.60317	-0.410363	-2.27037
12.2282	2.58018	1.23037	0.859948	6.51598	3.09418	4.57741	18.6229	-1.40222	-1.66651	0.927714	4.07384	-1.27652	1.3747	0.322407	2.64909	2.15514	-1.84454	1.38948	1.29383	0.214716	0.195134	0.179131	2.14143	-1.3784	-1.02552	2.76916	1.34467	-0.966521	0.747518	0.282836	1.42138	-0.220928	0.790777	-1.53085	0.625328	0.125172	-0.504224	-1.10061	-0.82954	-0.41725	-1.46008	0.613537	2.45302	-0.233294	-1.08862	1.20998	0.557671	-0.208769	-2.46712
13.0108	2.64418	1.36457	0.0866021	6.34552	2.78671	5.58401	19.4043	-1.32675	-1.2719	0.792026	3.74738	-1.10574	1.11258	0.50949	2.65315	1.8991	-1.32106	1.69365	0.777757	0.522292	0.352133	0.378473	1.52295	-0.958997	-0.801286	2.97493	1.3775	-1.11561	1.04776	0.189201	1.70374	-0.0538772	0.993184	-1.42374	0.818991	-0.0298076	-0.542645	-1.04365	-0.882797	-0.649558	-1.5325	0.679823	2.12496	0.315774	-0.96281	1.09705	-0.290337	-0.0643113	-2.22792
13.5595	2.64379	0.998206	0.868642	5.79288	2.77801	5.94851	19.5575	-1.35497	-0.849682	1.07051	3.34656	-1.03523	0.993033	0.698666	1.7774	1.40289	-1.39344	1.69828	1.07034	0.750037	0.24592	0.163374	1.18807	-0.919916	-0.291048	3.59362	1.06783	-1.34361	1.33369	0.619522	1.47695	0.0916999	0.981961	-0.983352	1.08658	-0.39824	-0.437886	-1.11638	-0.704504	-0.44246	-1.53682	0.878301	2.40772	0.584703	-0.826803	1.23989	-0.153638	-0.34334	-2.22161
13.8173	1.51302	1.28654	0.7094	5.61042	2.89875	5.98155	19.9639	-1.44242	-0.968434	1.08767	3.04517	-0.711812	1.10217	1.01426	1.5024	0.755569	-1.492	1.97295	1.0875	0.653163	0.273721	-0.129591	0.827743	-0.66666	-0.483238	3.24816	0.749126	-0.995934	1.65804	0.864999	1.10945	0.434076	0.647159	-0.996045	1.53947	-1.2478	-0.495583	-0.980639	-0.505958	-0.959664	-1.967	0.64571	2.4633	0.884585	-1.05853	1.63307	-0.10634	-0.10471	-1.33624
13.9597	1.46505	1.7135	0.498948	5.87162	2.15856	6.00707	19.3018	-1.43826	-0.806323	1.00293	2.39314	-0.480154	1.09035	1.11985	0.721972	0.697506	-1.59893	1.8817	1.41875	0.452191	0.508073	0.0218141	0.981794	-0.258069	-0.313076	3.27184	0.929622	-0.947358	1.64388	0.485518	1.06459	0.986937	0.739917	-0.697919	1.0321	-1.16766	-0.426695	-0.965928	-0.388976	-1.34459	-1.71687	-0.0140648	2.55784	0.880837	-1.29458	2.11907	-0.379767	-0.0954454	-0.81758
13.5389	1.49191	2.1497	0.122214	5.40193	2.02882	5.72848	19.1456	-1.44944	-0.54473	1.01432	2.12994	-0.522534	0.843962	1.80467	0.727035	0.663302	-1.92568	2.07013	1.67305	0.148527	0.399228	-0.0387847	0.813741	-0.398012	-0.396301	3.48613	0.688666	-1.14751	1.27177	0.3421	0.845046	0.804867	0.762165	-1.20409	0.853409	-1.42882	-0.66236	-0.876254	-0.321572	-1.5815	-1.86498	-0.286489	2.91894	1.21801	-1.2688	2.67097	-0.891194	-0.411299	-0.654716
13.2541	1.99265	2.03199	-0.14983	5.8298	1.89827	5.10814	19.859	-1.4072	-0.729363	0.805445	2.42364	-0.607694	0.686227	1.81969	0.71797	0.793229	-1.84216	1.79706	1.42096	0.0395657	-0.425388	-0.384255	1.39498	-0.854145	-0.102549	2.95704	0.458263	-0.888117	0.284224	0.203974	0.857447	1.12772	1.05158	-1.59878	0.599146	-1.5518	-0.583421	-0.999158	-0.474499	-1.62144	-1.77078	-0.937303	3.23369	0.725701	-1.24781	2.71773	-1.13658	-0.205797	-0.751958
13.1689	2.00438	1.69786	0.508966	6.26014	2.22471	4.4647	20.0359	-1.35096	-1.00933	0.86745	2.9735	-0.490509	0.377747	1.35943	0.472706	0.456836	-1.79744	2.08741	1.53137	0.185163	-0.380488	-0.346137	1.35597	-1.26709	0.460923	2.03905	0.398451	-0.846542	0.139755	0.149096	0.70403	1.06597	0.770549	-1.66941	0.223458	-0.828121	-0.715304	-0.839283	-0.318826	-1.40893	-1.94291	-0.853893	3.36962	0.391403	-1.16745	2.36417	-1.59064	-0.515149	-0.708023
12.6896	1.163	1.38821	0.568251	6.96258	2.34824	3.99809	20.4307	-1.47407	-1.27924	1.35539	2.79981	-0.746446	0.79081	1.23643	1.14041	0.102864	-1.74802	2.02115	1.91463	0.22445	-0.828966	-0.170045	1.2378	-1.65223	-0.0194898	1.99961	0.709964	-0.817547	-0.0254292	-0.0317766	1.11641	0.836399	0.527915	-2.58383	0.411007	-0.650749	-0.725688	-0.857938	-0.0800352	-1.3741	-1.65741	-0.703786	3.25861	-0.00915373	-1.173	2.73662	-1.90275	-0.355858	-1.62538
11.8054	1.0941	1.86696	-0.273809	7.9062	2.14476	4.26748	20.0984	-1.44133	-1.21282	1.44535	2.05323	-0.926718	0.610902	1.33481	0.760269	0.598213	-1.72264	1.94141	1.74785	-0.0523888	-0.582104	-0.71179	1.51684	-1.76115	0.326727	1.7865	0.963821	-0.704119	0.0725926	-0.204865	1.07982	0.738347	0.322277	-2.84523	-0.0734228	-0.406446	-0.861512	-0.862476	0.268339	-0.979398	-1.64998	-0.367794	3.34489	-0.94783	-1.42479	2.64375	-1.26748	-0.266668	-2.26272
11.6867	0.80014	1.94807	-0.330956	8.67633	2.51971	4.14879	19.4018	-1.40649	-1.10271	1.57659	1.61044	-0.792574	0.577017	0.982603	0.840005	0.915742	-1.45716	1.57228	2.11809	0.231153	-0.62874	-0.686047	1.49663	-2.03374	0.196112	1.50264	1.51996	-0.765485	-0.741624	-0.260565	0.766094	0.493139	0.210638	-2.90218	0.270891	0.221905	-1.25368	-0.63138	0.481116	-0.798017	-1.5873	-0.239399	3.30304	-0.99392	-1.48618	2.21523	-1.08012	-0.302405	-2.97052
11.71	0.474883	1.30682	-0.593293	9.51655	2.72504	4.39135	20.6474	-1.4697	-1.03215	1.46398	1.67765	-0.947199	0.243956	1.04526	1.62224	1.21177	-1.09481	2.02039	2.27156	0.490203	-0.300823	-0.0862439	1.49488	-1.75214	-0.155582	1.24669	0.995174	-0.699327	-0.486272	-0.344169	1.59419	0.339354	0.139745	-2.81966	0.850632	0.516943	-1.23993	-0.824177	0.681077	-0.2053	-1.95436	-0.209506	2.80107	-0.597216	-1.78303	1.99806	-1.09627	-0.0212172	-2.97288
11.7183	-0.0111565	0.903487	-0.346601	9.65631	3.27571	4.81793	21.1122	-1.49735	-0.951005	1.26915	0.914804	-0.976545	-0.0537505	0.821636	1.58164	1.64452	-1.23186	1.94414	2.63137	0.776822	-0.300852	0.0856452	1.45368	-1.36575	-0.261605	1.51654	0.711084	-0.82461	-0.5176	-0.335167	1.44883	0.0965365	-0.288205	-2.38051	0.918385	0.629387	-0.883191	-0.767392	1.03948	0.692183	-1.95733	0.0599848	2.82243	-0.562348	-1.83353	1.52249	-0.181138	0.221725	-2.81765
11.6004	-0.120651	1.09167	-0.20767	9.66233	3.08771	5.22862	21.3754	-1.53931	-1.21829	0.857539	0.938789	-0.748635	-0.176004	0.734873	1.80256	1.05332	-0.992152	2.07442	2.38527	0.95726	-0.0926166	0.482855	1.20899	-0.697579	-0.599562	1.76326	0.819209	-0.483904	0.0222498	0.0888075	1.08469	0.16877	-0.452608	-2.36167	0.893472	0.367257	-1.30341	-0.549228	0.840017	0.481865	-2.06595	-0.00475906	2.55445	-0.719116	-2.12304	1.18101	-0.0363574	0.314621	-2.70789
11.0046	0.326799	1.30781	-0.615801	9.42154	2.78984	6.1784	21.777	-1.49727	-0.903861	0.625392	1.00298	-0.932976	-0.642947	0.739135	1.91267	1.49454	-0.601823	2.05188	2.38415	1.0804	-0.00937253	1.14162	0.979433	-0.543155	-0.62887	2.29413	0.680371	-0.955965	-0.476424	0.146718	0.895295	0.204293	-0.324707	-2.18295	1.1953	1.16632	-1.21265	-0.507351	0.4877	0.124838	-1.67215	-0.0264625	2.28971	-0.622956	-2.25926	1.24038	0.0381361	0.206521	-2.33511
10.8069	0.760993	1.63993	-0.743217	8.50484	3.08332	6.61602	22.127	-1.4682	-0.928852	0.248961	1.27419	-0.891628	-1.21945	0.811787	1.16927	1.41863	-0.845798	2.22928	2.05833	1.06897	-0.190916	1.039	0.952522	-0.640859	-0.603458	2.49671	0.491316	-1.33177	-0.79889	0.414943	0.322153	0.0618007	-0.598259	-2.24109	1.12706	1.08469	-0.904157	-0.603926	0.457254	-0.066396	-1.56677	0.128857	2.65235	-0.414978	-1.85419	1.15475	-0.758932	0.104274	-1.61402
10.2904	1.80059	1.32122	-0.518168	8.32928	2.96053	6.47841	22.5211	-1.45759	-0.852784	0.0860429	1.64869	-0.704142	-1.58117	1.22893	0.786082	1.42834	-0.1486	2.21584	1.82057	0.577279	-0.871016	0.941233	1.25484	-0.0851891	-0.46175	1.88715	0.439788	-1.17815	-0.637614	0.689198	0.335138	-0.00463557	-0.649667	-1.92104	0.67075	0.904736	-0.577555	-0.886513	0.10573	-0.490731	-1.5437	-0.00563643	2.78234	-0.334563	-1.54934	1.0906	-0.326462	0.268843	-0.915773
10.0108	1.96209	1.15625	-0.326172	8.21828	2.32033	6.6443	22.4931	-1.42628	-0.881975	0.0101211	2.24458	-0.452083	-2.12715	1.50754	0.193963	1.31058	0.463961	2.33907	2.06878	0.208743	-0.940325	0.670782	0.919357	-0.328952	-0.0440918	1.486	0.946153	-1.1062	-0.300226	0.84736	-0.0118819	0.26342	-1.02056	-1.82242	0.905286	1.23557	-0.52116	-0.815521	-0.153365	-0.33507	-1.19107	0.376927	2.85885	-0.404632	-1.25265	1.1545	-0.689408	-0.158711	-0.657401
9.6968	2.5955	1.12361	-0.271367	8.42311	1.82667	6.79411	22.4883	-1.44253	-0.705592	0.280878	1.94867	-0.239809	-1.99584	1.74363	0.0637505	0.982131	0.640095	2.00648	2.68304	-0.0187388	-1.538	1.16756	1.05884	-0.875735	-0.147795	2.0337	1.20165	-1.14179	-0.0485752	0.569193	-0.560337	0.288134	-1.02292	-2.03416	1.15289	1.06244	-0.559571	-0.821632	-0.702416	-0.816682	-0.829188	0.602426	2.84007	-0.519703	-1.23954	1.8787	-0.836408	-0.000676903	-0.951324
9.55482	2.94486	0.840096	-0.674825	9.12495	1.78134	6.40234	23.1164	-1.50351	-0.612623	0.387381	2.14722	-0.177175	-2.04386	1.6278	-0.0696669	1.28128	0.799984	2.02973	2.61946	-0.493421	-1.89553	0.37873	1.34208	-1.10104	-0.226055	1.75726	1.41093	-1.26922	0.929753	0.17713	-1.07426	0.172121	-1.38679	-1.53647	0.898991	0.993514	-1.04926	-0.966789	-0.358781	-0.902317	-1.11803	0.322588	2.41937	-0.859511	-1.51827	2.12423	-0.535524	-0.0586809	-1.00279
9.88003	3.01212	0.304457	-0.129874	9.07294	1.42268	5.48926	22.9029	-1.48281	-0.930925	0.673365	2.16529	-0.135555	-1.75218	0.936315	0.155651	1.42692	0.359528	1.5028	3.57963	-0.477731	-1.89636	-0.289859	1.40679	-1.46271	-0.255423	2.04447	1.865	-1.37136	1.29293	-0.270431	-1.10582	0.317419	-1.56606	-1.32328	1.40324	0.962482	-1.384	-0.744174	-0.103787	-0.758411	-0.907899	0.301346	2.50558	-0.621864	-1.64227	2.28136	-0.749625	-0.187076	-1.14433
9.4839	2.91763	-0.218831	0.0318693	9.30989	1.3189	4.68663	23.1893	-1.57185	-1.44357	0.798274	2.46039	-0.62023	-1.16222	0.685678	1.01694	2.26911	-0.538082	1.58202	3.46282	-0.499901	-1.9384	0.0450615	1.22483	-1.23149	-0.367099	1.98171	2.00413	-1.21055	2.11406	-0.36893	-0.402532	0.293601	-1.84931	-1.44972	1.84935	0.619128	-1.30905	-0.668171	-0.140132	-0.529225	-0.886106	-0.0159513	2.28287	-0.123661	-1.99909	2.36491	-0.61544	-0.0678266	-1.3624
9.59652	2.73922	-0.368225	0.540125	8.87037	1.94123	4.07359	23.0697	-1.55259	-1.48101	1.06781	2.03867	-0.658743	-0.495818	0.657406	1.51874	2.85082	-0.554823	1.2639	3.77122	-0.87646	-2.37472	-0.586863	0.684044	-1.37661	-0.271005	2.17423	2.23362	-1.52348	1.67619	-0.369514	-0.0487317	0.375826	-1.69949	-1.52666	2.30235	1.02414	-1.1115	-0.341806	0.31358	-0.280229	-0.556281	0.214288	2.26644	0.0567832	-1.8329	1.71512	-0.26321	-0.0122575	-1.71153
9.98871	3.20791	0.00441516	1.31385	8.26212	1.74622	4.12141	22.9611	-1.55379	-1.41222	0.894146	2.52339	-0.722851	-0.0678269	0.108272	2.44209	2.69159	-0.777148	1.14872	3.7053	-0.855082	-1.63701	-0.444416	0.390344	-1.12453	-0.195656	2.40214	2.41133	-1.21523	1.85906	-0.181428	-0.10582	0.540744	-1.29767	-1.59076	2.46634	1.18514	-1.17176	0.0254562	0.382036	-0.331115	-0.741647	0.524254	2.39661	0.339455	-1.73552	1.35295	-0.183239	-0.24841	-2.28093
9.68078	2.82734	0.362989	1.34674	8.66308	2.44637	4.05029	23.0689	-1.60184	-1.31682	1.18174	2.21115	-1.07204	0.286946	-0.531079	3.23287	2.46806	-0.473124	1.64143	3.52538	-0.728096	-1.23994	-0.421543	0.161887	-1.24862	-0.239768	1.98865	1.72709	-1.4068	1.48565	-0.198293	0.42493	0.369814	-1.10831	-1.75465	2.46949	1.59159	-0.907308	0.0609535	0.933841	-0.505829	-0.330834	0.362579	2.07039	0.607661	-1.51276	1.85476	0.16748	-0.502785	-2.18801
9.63292	2.56028	1.11933	1.02145	8.59818	2.94023	4.29059	21.8924	-1.72333	-1.42883	1.33039	1.51541	-1.20262	-0.0556078	-1.00297	2.47719	2.15858	-0.749647	1.83291	3.28518	-0.68609	-0.924332	-0.619391	0.531065	-0.723455	-0.438305	1.51173	0.975852	-1.09248	1.17741	-0.279026	0.178903	0.385491	-1.27184	-1.90892	1.87096	1.27324	-0.422092	0.00170017	1.28706	-0.283029	0.0662159	0.388327	1.92494	0.748177	-1.36923	1.77161	0.00260728	-0.440593	-1.721
9.48876	3.24292	1.58776	1.0122	8.89883	2.35784	4.52516	20.8086	-1.75538	-1.20438	1.34532	0.774523	-1.12294	-0.444453	-0.499541	2.28769	1.99909	-0.306841	1.989	3.30144	-0.769603	-0.754329	-0.601127	0.850873	-0.108593	-0.433553	1.39705	0.598651	-0.846079	0.820655	-0.16303	0.592255	0.352682	-0.777529	-2.03802	1.36422	1.50039	-0.325478	0.02726	1.18448	-0.760516	0.111441	0.892696	1.80456	0.363948	-1.19981	1.53664	0.405078	-0.405319	-1.47445
9.11748	3.23695	1.89299	0.634103	9.20027	1.82507	4.99974	20.3697	-1.84291	-1.50536	1.21103	0.598839	-1.1381	-0.785272	0.091406	2.01071	1.86194	0.036089	2.00798	3.45726	-0.661253	-0.585314	-0.276064	0.823754	0.00838437	-0.450758	1.25428	0.35633	-0.645129	0.098255	-0.307429	0.808425	0.498446	-0.3691	-2.29251	1.58713	2.06092	-0.391801	0.0419098	1.1077	-0.932068	-0.525907	0.988536	1.42329	-0.27692	-1.02889	1.57385	0.35545	-0.619511	-0.943257
9.30787	3.52785	2.11326	0.291061	9.24354	2.47269	5.59205	19.76	-1.88472	-1.40911	1.16913	0.245596	-1.0972	-1.01664	0.205704	1.84984	1.58268	0.148611	1.85233	3.19593	-0.441095	-0.559823	0.475262	0.995868	-0.156902	-0.336578	1.88839	0.171478	-0.900592	-0.335931	-0.409804	-0.0405616	0.276948	-0.316499	-2.23922	0.590532	2.20487	-0.29657	-0.055951	0.719009	-1.37057	-1.03893	0.854324	1.40258	-0.375578	-1.28763	1.87793	0.544313	-0.430465	-0.909525
8.99375	3.04018	2.00746	-0.349735	9.21659	2.69249	5.39111	20.3038	-2.0988	-1.69198	1.47745	0.457805	-1.03467	-1.06834	0.241799	1.60054	1.37066	0.137873	2.00141	3.12182	-0.785974	-0.889762	0.347479	1.01474	0.123888	-0.44273	1.37227	0.303226	-1.44289	-0.0796372	-0.883416	-0.568319	0.115009	-0.484597	-1.97632	0.208613	1.55605	-0.765245	-0.00773794	0.483243	-1.58354	-1.66824	0.265526	1.19245	-0.897522	-1.52507	2.19649	0.726645	-0.319836	-0.927841
9.03853	2.52558	2.19821	-0.130007	8.77555	2.23357	5.45894	19.8411	-2.30674	-2.09131	1.55215	0.198827	-1.05941	-1.383	0.384786	1.34973	1.36208	-0.0495458	1.35505	3.57525	-0.734797	-1.12568	0.136264	1.3276	-0.162215	-0.0445438	2.11856	0.402735	-1.70906	0.101374	-0.967027	-0.384008	0.477155	-0.625911	-2.25935	0.172979	1.77384	-0.969697	0.124384	-0.0234134	-1.54765	-1.46096	0.00372144	1.6956	-0.75567	-1.50618	2.12986	0.486727	-0.503993	-0.658468
8.77977	2.45603	2.5774	0.381309	7.88374	1.43336	5.43123	19.7073	-2.44517	-2.11698	1.95668	0.516517	-1.14261	-1.2607	0.635709	1.30614	1.45228	-0.345532	1.43007	4.24217	-0.453226	-1.30093	0.189286	1.3625	-0.652913	0.296018	2.58567	0.479319	-2.15346	0.485117	-1.15721	-0.490599	0.616257	-0.762866	-2.30824	0.420502	2.01767	-1.17429	0.0316115	-0.384718	-1.54005	-1.71778	-0.277164	1.87162	-0.577047	-1.52538	1.81582	0.248332	-0.411482	-1.14875
9.70786	2.54622	2.5071	0.522091	6.99351	1.89373	5.9443	19.8863	-2.45922	-2.19171	2.43761	1.04391	-0.953923	-1.05786	1.38089	1.20227	1.6298	0.322917	1.19051	4.85686	-0.894097	-2.26014	-0.449868	1.21997	-1.33803	0.458037	2.63068	0.680205	-2.16743	0.979892	-1.24312	-0.66892	1.04462	-0.604584	-2.31659	0.706369	2.34448	-1.17742	0.0854293	-0.332584	-1.33444	-2.22689	-0.545965	2.02094	-0.1669	-1.647	1.18627	0.234604	-0.346355	-1.23921
9.80804	2.76871	2.62983	1.45723	6.17068	2.14158	5.89768	20.4531	-2.46941	-2.08358	2.65481	1.32649	-0.783084	-1.10272	1.13972	1.43803	1.46561	0.22474	0.999595	5.29869	-0.787128	-2.02763	-0.188582	0.811894	-0.968441	0.52814	2.09232	1.1308	-1.71912	1.7046	-1.67923	-1.16881	1.25745	-0.781271	-2.21279	0.240872	2.50409	-1.16293	0.193954	-0.155832	-1.35914	-2.64551	-0.405431	2.41102	-0.0901951	-1.74278	1.49505	0.725748	-0.381156	-1.77062
9.4188	2.69941	2.66325	2.18484	5.85726	2.0899	5.46697	20.9518	-2.43683	-2.09238	3.42052	1.36911	-0.673078	-0.586504	0.6786	1.66505	1.61954	0.564696	1.03821	5.31547	-1.01995	-1.99179	0.0743489	0.936575	-1.30647	0.29509	1.61552	0.754729	-0.896377	2.05053	-1.49034	-0.897551	1.66669	-0.727817	-2.04147	0.252941	2.30418	-1.34682	0.0868954	0.0351677	-1.28567	-1.93907	-0.542859	2.18474	-0.157058	-1.94777	1.90133	1.0559	-0.39418	-2.44269
9.47436	2.67217	2.99319	1.8099	5.60139	1.24805	5.53405	20.5155	-2.3565	-2.00422	3.52896	1.35901	-0.531082	-0.44514	0.348495	1.41271	1.93763	0.228642	0.816945	5.35396	-0.905693	-1.50314	0.0476299	1.08145	-0.846508	-0.152774	1.36377	0.0376096	-0.166968	1.77641	-0.888821	-1.16491	1.92934	-0.87496	-1.98445	0.604135	2.19499	-1.1061	0.00699537	0.509088	-0.986044	-1.43257	-0.340049	1.84925	-0.325305	-2.19284	1.72263	1.10276	-0.363739	-2.48222
9.17012	3.25589	2.84256	1.73502	6.09865	0.411215	5.33372	20.2163	-2.26817	-1.56709	3.50121	1.65275	-0.417931	-0.164175	0.0285318	1.30439	2.22181	0.106977	0.843204	5.2589	-0.664725	-1.43532	0.0483545	1.27501	-0.445317	-0.460175	1.63641	0.41072	0.166653	1.46505	-0.591336	-0.944074	1.91263	-1.00144	-2.04943	0.7215	2.47557	-1.03507	0.097214	0.288572	-1.06002	-1.08323	0.188744	1.99998	-0.695874	-2.11304	1.51653	0.976258	-0.572734	-2.23879
8.70726	2.54285	2.4319	1.57661	5.97231	0.237849	5.51797	20.7184	-2.25415	-1.29786	3.80645	1.76786	-0.683605	0.384223	0.217408	1.6337	2.26108	0.528846	1.16351	4.57598	-0.793246	-2.04675	0.219514	1.74229	-0.218065	-0.955202	1.21024	0.293289	0.262258	0.951526	-0.479589	-0.711427	2.07142	-1.09431	-2.26677	0.818368	2.52395	-0.857114	-0.387208	0.418083	-0.741676	-1.27732	-0.0859328	1.73074	-0.40545	-2.03676	1.79052	0.737792	-0.313776	-2.13475
8.2811	2.06371	2.07883	0.823832	6.16961	0.464073	5.80817	19.6434	-2.16613	-1.17622	3.49477	1.52799	-0.757512	-0.0246266	0.0500501	1.73888	2.31493	0.656602	1.14146	3.90535	-0.550259	-1.88881	0.363566	1.77561	0.125672	-1.38897	1.76194	0.327642	0.00104577	0.818458	-0.640538	-0.760325	2.17395	-1.22607	-2.20286	0.593617	2.16536	-0.760937	-0.610357	0.00836969	-0.663979	-0.727904	0.337781	2.04809	-0.0932222	-2.07121	1.6356	0.821169	0.201739	-2.09588
7.92556	1.49721	2.08134	0.519013	6.93922	0.506281	5.61758	19.6099	-2.21075	-1.2917	3.53043	0.857383	-0.704482	-0.164788	-0.217967	1.60867	2.01184	0.678246	0.961884	3.9496	-0.759752	-1.94249	0.543753	1.82869	0.519521	-1.475	1.75289	0.327841	-0.334033	0.531665	-0.843955	-0.695465	2.39807	-1.27498	-1.97299	1.52177	1.3979	-1.02789	-0.595597	-0.500003	-0.93094	-0.99301	0.225599	1.89655	0.108479	-1.91985	1.62266	0.806925	0.230006	-2.11229
8.20958	1.04203	2.01165	0.908767	7.13463	0.692844	5.96047	19.236	-2.24802	-1.2426	3.36779	0.583952	-0.913283	-0.579336	-0.184167	1.54949	1.60325	0.902277	1.01256	3.37061	-0.296709	-2.48841	0.484498	2.60828	0.806505	-1.51881	2.22951	0.403094	-0.64336	0.178751	-0.423782	0.00319707	2.60163	-1.42817	-1.89962	1.95837	1.46031	-1.21705	-0.889516	-0.645977	-0.821779	-0.901736	0.194732	2.29161	1.0634	-1.65716	1.44733	0.65013	0.129034	-1.32836
8.27004	1.15329	2.5503	1.34625	6.65248	1.17393	5.73342	19.0629	-2.16501	-1.29513	3.27752	0.423367	-1.1826	-1.02453	-0.332797	1.07839	1.00465	1.0797	1.627	3.76589	0.399422	-2.49178	-0.166292	2.97503	0.855976	-1.43173	2.01172	0.178132	-0.984743	-0.255432	-0.681152	-0.604602	2.48596	-1.12605	-1.60593	2.05443	0.72264	-1.35829	-0.998808	-0.350377	-0.887597	-1.46115	0.290374	2.14636	1.18802	-1.69234	1.56584	0.350743	0.162516	-1.12962
9.0526	0.947953	2.11004	0.607275	7.00824	2.17958	6.72978	18.4125	-2.13222	-1.92141	3.22786	-0.0355826	-1.23177	-1.16147	0.144895	0.938617	0.575041	1.0103	1.66541	3.63317	0.333058	-2.94241	-0.373622	2.33717	1.1103	-1.36921	1.94701	0.220483	-0.912222	-0.211165	-0.600427	-0.851903	2.26104	-0.982326	-1.45478	1.79505	0.177986	-1.23887	-1.06486	-0.0991772	-0.78774	-2.1895	-0.118109	1.80963	1.47939	-1.58207	1.53026	0.652583	0.0807907	-0.973687
9.08456	0.694554	2.65967	0.842093	7.04635	2.22089	6.2393	18.5365	-2.18216	-2.3393	2.88037	-0.174529	-1.25402	-1.01555	0.0173864	0.772471	0.0658346	0.787897	1.7618	3.27828	0.443816	-1.98346	-0.164164	1.85586	1.42899	-1.01522	1.9926	0.35314	-1.26096	-0.448713	-0.364423	-0.897802	1.75658	-0.91841	-1.49529	1.03436	0.514619	-1.26173	-1.18267	-0.0868554	-0.979331	-2.24632	-0.381787	1.9168	1.07716	-1.35862	1.694	0.617881	-0.243342	-0.810635
9.26565	0.438206	2.89845	1.22063	6.73759	1.82685	5.985	18.532	-2.10752	-2.58132	2.68403	-0.189335	-1.05434	-0.382488	0.459224	0.958789	0.396825	0.637188	1.89902	3.34547	0.233249	-1.23222	0.0713621	1.4404	0.679868	-1.11784	1.99511	-0.0976082	-0.867563	-0.793781	0.0970981	-0.718232	1.80522	-0.471395	-1.55811	1.18596	0.561634	-1.24609	-1.12744	0.0331525	-1.13888	-2.22842	-0.420221	1.91934	0.58502	-1.42849	1.69456	0.224406	-0.872985	-1.84961
10.1501	0.0626098	2.79515	1.01472	6.6254	1.7932	5.45174	18.8127	-2.01542	-2.71688	2.52243	0.44792	-0.909118	-0.0711927	0.543354	1.54279	0.65274	0.484086	2.11387	3.87206	0.309988	-0.234371	-0.304749	1.06177	0.694506	-0.986999	1.71951	-0.567472	-0.730818	-0.954242	0.666929	-0.882609	1.53445	-0.56207	-1.61061	1.24302	0.579232	-1.01855	-1.12193	0.284348	-0.933657	-2.16958	-0.599696	1.58213	-0.0712911	-1.48826	2.19048	0.272812	-1.26927	-1.65896
10.9214	-0.212971	2.63557	1.09125	7.24978	1.3513	4.73667	19.3468	-1.91203	-2.76439	2.53747	0.88653	-0.659774	0.246358	0.421567	1.52292	0.802834	0.274426	2.42261	3.76816	0.635177	0.218542	-0.380729	0.738496	0.481132	-0.575182	1.68304	0.162578	-0.677211	-0.832781	0.36542	-1.3956	1.23803	-0.775216	-1.92582	0.820431	0.556835	-0.825308	-0.867547	0.00435353	-0.761091	-1.64216	-0.718974	1.72487	-0.170131	-1.48511	2.41787	0.152511	-1.40621	-1.52737
11.3879	-0.615062	2.27106	1.49353	7.6283	0.965397	4.24552	19.2589	-1.8168	-2.49356	2.66931	0.759655	-0.61126	1.06985	0.721473	1.69627	1.13718	0.160815	2.32766	3.59438	0.460106	-0.225842	-0.069015	0.921115	-0.426032	-0.64815	1.6458	-0.0117376	-0.695033	-0.740259	-0.130079	-0.934294	1.12988	-1.01506	-2.23082	-0.013284	0.422653	-1.03005	-1.00459	-0.217323	-0.595916	-1.89186	-0.556016	1.51048	-0.529353	-1.50548	2.60378	0.0325513	-0.660956	-1.71979
11.9689	-0.529119	2.32479	0.73129	8.29398	1.03417	4.12051	18.8104	-1.70682	-2.64285	2.22091	0.991955	-0.427119	0.979527	0.557373	1.61237	1.52083	0.391479	1.88525	3.81167	0.703113	-0.58856	0.193023	0.632336	-0.793227	-0.779838	2.65718	-0.318306	-0.223149	-0.678281	-0.619787	-1.24084	1.19288	-1.09963	-2.7236	-0.632752	0.250723	-1.22056	-0.865277	0.280113	-0.304623	-1.60657	-0.081602	1.86192	-0.0206384	-1.80076	2.10188	0.243183	-0.239303	-1.59232
12.7371	0.0101124	2.09366	1.15699	8.48404	1.24011	3.78464	19.0704	-1.61736	-2.76329	2.35099	1.12801	-0.318529	1.49079	0.432013	1.96099	1.39929	0.252417	1.34823	3.95603	0.471901	-0.603809	0.510968	0.777561	-1.22969	-0.43836	3.13198	-0.279889	0.229593	-0.701168	-0.744732	-2.0359	1.49842	-1.36115	-2.5359	-1.08943	0.535012	-1.51573	-0.729052	0.61247	-0.411469	-2.28902	0.121965	1.85268	0.111506	-1.69109	1.75069	0.151554	0.033335	-2.00197
13.0124	0.217789	1.43734	1.47746	8.88331	1.72924	3.90284	19.8373	-1.59021	-2.88606	2.42508	2.05683	-0.666112	1.41157	0.43045	2.11055	1.51286	1.23344	1.34682	3.08006	0.503559	-0.814171	0.524127	1.46165	-1.43562	-0.69108	2.73199	-0.670634	0.440222	-0.0968297	-1.166	-1.9205	1.34113	-1.51189	-2.31466	-1.07524	0.467155	-1.64191	-0.875883	1.07328	-0.354536	-1.95512	0.158467	2.33395	0.830453	-1.79812	1.73014	0.0354892	0.265185	-1.99336
12.7432	-0.148495	2.12823	1.13884	8.89497	2.12964	3.89168	20.2955	-1.57358	-3.03072	2.38028	1.89335	-1.08101	0.84425	0.464884	1.72044	1.27589	1.13478	1.11604	2.78417	0.522727	-0.636793	-0.152268	1.17827	-1.51402	-0.725407	2.85873	-0.937169	0.60895	-0.208151	-2.1412	-2.72813	1.16275	-1.3727	-2.11559	-1.00016	-0.317013	-1.62068	-0.919711	1.37328	-0.41463	-1.55279	0.642174	1.78583	0.870465	-1.969	1.6558	0.0827235	0.401651	-2.32275
12.8247	-0.00605249	2.00977	0.455345	8.91031	2.30981	4.91215	20.0333	-1.6498	-2.93857	2.56587	1.62059	-1.19828	0.341092	0.443239	2.01379	1.08965	1.14672	0.840819	2.5218	0.376812	-0.721602	-0.137884	1.2731	-1.48648	-0.639735	3.86189	-1.01298	0.663651	-0.028071	-1.89065	-2.15499	1.14631	-1.67815	-1.52451	-1.43474	-0.445667	-1.91578	-1.04835	0.834246	-0.739832	-1.33049	0.681378	1.4704	0.834169	-1.728	1.44919	0.360201	0.0906416	-2.07971
12.5265	-0.604937	2.83978	0.627296	8.65314	1.76606	5.69021	21.0294	-1.85264	-2.75448	2.2503	1.84608	-1.50751	-0.246348	0.152105	1.99097	0.547774	1.21676	1.10352	1.94541	0.513	-0.558071	-0.340674	1.3928	-1.58503	-0.435726	4.0079	-1.40361	0.349613	0.122406	-1.72946	-1.32515	0.749634	-1.79143	-1.199	-0.869765	-0.165751	-2.046	-1.11019	0.441184	-0.806441	-1.43047	0.644814	1.31062	0.120622	-1.8248	1.30029	-0.196738	-0.26976	-1.64201
12.5111	-0.730833	2.68488	0.543181	7.71799	2.14621	6.43801	20.6543	-1.80707	-2.50292	2.30812	1.62068	-1.54051	-0.742565	0.527642	1.79268	0.644828	0.530612	1.23295	1.99	0.428441	-0.0361975	-0.372309	1.42782	-1.51947	-0.432293	4.05588	-1.63603	0.404205	0.178765	-1.47731	-1.02113	0.943927	-1.75101	-1.10945	0.0129911	-0.395249	-2.05043	-0.974627	-0.179619	-0.900171	-1.6371	0.739993	1.2484	-0.238364	-1.9209	1.60973	-0.358172	-0.777713	-2.2767
12.8256	-0.683326	2.19895	0.376787	6.71735	2.45138	6.26764	20.7039	-1.85725	-2.57345	2.43655	2.03174	-1.33401	-1.18788	0.65785	1.9139	0.459513	-0.0474521	1.54818	2.20622	0.223122	0.0416775	-0.433845	1.35517	-1.06571	0.154647	3.48648	-1.54605	0.174153	0.329715	-1.26993	-1.18518	0.821954	-1.91459	-0.860269	0.717168	-0.67299	-2.18123	-1.02888	-0.686771	-0.972275	-1.52164	0.191179	0.703461	-0.643135	-1.91635	2.04999	-0.517732	-0.813198	-1.53271
13.3083	-0.245241	2.24777	0.326944	6.72402	1.58215	5.65293	20.5843	-1.77516	-2.83247	2.54211	1.50358	-1.14252	-1.31969	0.495302	2.01958	0.330791	-0.640966	1.88261	2.23789	0.347797	0.359219	-0.164253	0.854745	-0.717751	0.860041	3.34807	-0.849625	0.00770982	0.631422	-1.29077	-1.02862	0.67446	-1.97287	-0.814401	0.871461	-0.688437	-2.26492	-0.947003	-0.734253	-0.938623	-1.4631	-0.252292	0.793343	-0.731339	-1.75709	2.03619	-0.536355	-0.569405	-0.777448
13.2707	0.0214328	2.38117	0.267404	6.37894	1.30419	5.37514	19.6786	-1.76313	-2.50183	2.59823	0.809669	-0.868738	-1.13529	0.564098	2.00763	0.458471	-1.15271	1.95078	2.30281	0.288925	-0.240671	0.519156	0.431723	-0.882147	0.760989	3.94384	-0.497163	-0.165796	0.396579	-0.813892	-0.582518	0.513011	-1.83034	-1.19197	1.02353	-0.854142	-2.44238	-0.822687	-1.01854	-0.918012	-2.11201	-0.398413	0.752069	-0.948175	-1.41736	2.30554	-0.747864	-0.642839	-0.520691
13.8049	0.569672	2.18563	-0.1343	5.62453	1.46674	5.04782	19.3112	-1.68606	-2.88543	2.33247	0.803307	-0.611525	-0.925302	0.541301	2.00504	0.583228	-1.07545	1.80936	2.45538	0.110418	-0.570484	0.896389	0.0334224	-0.810583	0.719974	3.94208	-0.583299	-0.294361	-0.219347	-0.273589	-0.642678	0.748805	-1.90438	-1.71368	1.09762	-0.587671	-2.49252	-0.77051	-0.250133	-0.748712	-1.84662	-0.809566	1.18127	-0.00674156	-1.36589	2.27877	-0.578592	-0.561005	-0.477605
13.6075	1.3902	1.53661	0.336915	4.93308	1.64979	4.48033	18.4135	-1.58728	-3.38979	2.26045	0.780314	-0.546368	-0.354849	0.345898	2.27279	0.190679	-0.870594	1.8133	2.72666	-0.134435	-0.404253	0.870357	-0.530224	-0.424957	0.502788	4.0411	-0.401353	-0.548867	-0.425948	-0.220941	-0.77133	1.13297	-1.96628	-1.57079	0.877609	-0.470624	-2.60214	-0.668435	0.15148	-0.891542	-1.69756	-1.15776	1.76463	-0.479267	-1.11962	2.27862	-0.545268	-0.407525	-0.760268
13.1139	1.30863	0.78825	0.713127	5.11773	1.47495	3.79639	18.446	-1.54281	-3.55182	2.3954	1.05283	-0.662104	0.00166858	-0.0819692	1.97925	0.975548	-0.041499	1.58149	2.2268	-0.277118	-0.0188412	0.916672	-0.697571	-0.505336	-0.317596	3.82259	-0.504265	-0.536926	0.0914975	-0.319476	-0.676765	0.872592	-1.70416	-1.67868	0.738656	-0.93993	-2.59487	-0.912754	0.147321	-0.726411	-1.07891	-1.70455	2.28408	-0.239776	-1.1864	2.6981	-0.114786	-0.416893	-1.11
12.9624	0.858664	0.701302	0.727774	5.39235	1.36488	3.25179	18.1943	-1.43201	-3.50875	2.19564	0.769663	-0.633729	0.113909	0.0922563	1.66805	1.24735	0.405002	1.1814	2.26645	-0.215736	0.162917	0.530907	-1.10662	-0.471978	-0.774667	4.59463	-0.232785	-0.46044	-0.0223488	-0.471037	-0.317926	0.81955	-1.65182	-1.85866	0.369283	-1.37775	-2.40465	-1.0146	0.292644	-0.758128	-0.326509	-1.44611	2.2526	-0.308528	-1.30001	2.84284	0.604781	-0.580608	-1.28365
13.371	1.1735	0.416402	1.07513	5.78429	1.64459	3.35521	18.1622	-1.36086	-3.43778	2.14182	1.01154	-0.402644	-0.103053	-0.37382	1.3281	1.50984	0.436018	0.672316	2.28362	-0.14058	0.171469	0.266255	-0.726796	-0.51766	-1.4904	4.53425	-0.212901	-0.0457769	-0.0473876	-0.173485	-0.172081	0.812432	-1.79497	-1.3634	-0.507382	-1.28014	-2.50319	-0.935972	0.120704	-0.843656	0.0772098	-1.24711	2.21779	-1.20085	-1.22656	3.13743	1.13219	-0.878479	-0.659652
13.3057	0.882543	0.639968	1.24159	6.09319	2.10815	4.04094	18.0641	-1.40771	-3.08622	1.92903	1.23721	-0.715683	-0.554187	-0.488252	1.34015	1.38353	0.561002	0.371181	1.96143	-0.207921	0.143883	-0.38129	-0.408617	-0.924735	-2.08271	3.88092	-0.54637	-0.0852691	0.116	-0.623979	0.540937	0.621779	-1.67441	-1.45484	-0.683371	-1.34317	-2.18236	-1.00532	0.173471	-0.458484	-0.120931	-0.940281	2.26659	-1.53048	-1.32351	3.07027	1.0277	-0.906042	-0.618422
13.2674	0.618992	0.425835	0.509002	6.59033	2.42568	4.35417	17.2188	-1.33736	-2.71379	1.87214	1.41186	-0.726572	-1.19878	-0.0827837	0.960647	1.54155	0.258535	-0.0942072	1.98571	0.368673	0.476429	-0.450056	-0.0516099	-0.842601	-2.47716	3.57491	-0.55818	0.194446	-0.0260814	-1.10343	0.58459	0.62773	-1.79115	-1.40228	-1.02865	-0.987828	-1.97971	-1.05378	-0.110923	-0.261084	0.184694	-0.687521	2.31417	-1.39362	-1.49191	3.27365	1.0087	-1.05394	-0.917006
13.1327	1.18449	0.58952	0.57029	6.80677	2.78798	3.92682	17.2227	-1.45209	-2.50762	1.65542	1.62152	-0.487195	-1.32866	0.567892	0.343703	1.11817	0.06769	0.0965132	1.84749	0.702663	0.593848	-0.161885	0.14491	-1.04752	-2.11039	2.82067	-0.366294	0.829493	-0.313575	-0.837381	0.0220821	0.578213	-1.68752	-1.42616	-1.23895	-0.984637	-2.21943	-1.10851	-0.399851	-0.464394	0.131226	-0.382338	1.6037	-1.52091	-1.53767	2.9766	1.07353	-0.913762	-1.02376
13.2531	1.28127	1.10065	0.285066	7.42934	2.74201	3.736	17.9185	-1.55744	-2.25731	1.53062	1.17024	-0.725486	-1.27637	0.868195	0.223164	1.30701	0.218038	0.376564	1.74771	0.926863	0.780644	0.412172	0.225583	-0.497368	-1.49832	2.72894	-0.166507	0.821013	-0.244518	-0.852977	-0.207058	0.513322	-1.3018	-1.36331	-1.19811	-0.533428	-2.12416	-1.20911	-0.256049	-0.498919	-0.531273	-0.0168387	1.69334	-1.42818	-1.66583	2.72432	0.688337	-0.846578	-0.715739
13.0573	1.23345	1.59355	0.328403	7.21613	3.24604	4.14506	18.6353	-1.64642	-2.11374	1.12244	0.881776	-0.801122	-1.68956	0.910032	-0.126329	1.08555	-0.176991	0.547431	1.44463	1.33716	0.485677	0.896202	0.0944404	-0.269299	-0.932571	2.73473	-0.12414	0.646745	-0.602995	-0.497284	-0.529629	0.580275	-1.20592	-1.31041	-0.698994	-0.600698	-1.73528	-0.942363	-0.292368	-0.57997	-0.757609	0.169924	1.49664	-0.68945	-1.16802	2.59616	0.0752783	-1.27136	-0.896385
13.0291	1.20538	1.28534	0.0908789	6.41779	3.70764	3.27208	19.2222	-1.59639	-2.23794	0.969208	0.956276	-0.917843	-1.13521	1.3198	-0.150624	0.867076	0.0919131	0.314128	1.28985	0.781671	0.0952169	1.22596	0.472979	0.316094	-0.343767	2.2216	-0.640644	0.428339	-0.774918	-0.10798	-0.760495	0.750817	-1.11581	-1.18554	-0.00707317	-0.722856	-1.71935	-0.655421	-0.399888	-1.02281	-0.877865	0.166111	1.44384	-0.0459327	-1.3451	2.47959	0.317509	-0.640035	-0.831412
12.9512	1.38388	0.974822	-0.264685	6.4301	3.45571	3.00798	18.9728	-1.66815	-2.40919	0.852069	1.37161	-1.16513	-0.862842	0.825654	-0.166293	0.47881	0.928978	0.435885	1.02929	0.604194	-0.169057	0.900259	0.34596	0.897767	-0.032998	2.50725	-0.851896	0.224628	-0.812692	-0.155882	-0.960023	1.14929	-1.05749	-1.01413	0.338997	-0.629328	-1.82801	-0.436356	-0.300862	-0.914971	-0.850576	-0.0224533	1.69885	-0.109785	-1.41605	2.27452	0.276926	-0.610774	-0.183369
12.6098	1.38642	0.402339	-0.139691	5.92915	2.96373	2.58332	19.1177	-1.55413	-2.20655	1.0162	1.40497	-1.16946	-0.276868	0.321435	0.0862909	1.01694	0.780827	0.197531	0.8623	0.168634	-0.309068	1.1004	0.336725	0.971556	0.154681	2.87146	-0.73994	0.391508	-0.593143	-0.0856741	-1.44896	0.906741	-0.728947	-1.10922	0.63581	-0.562549	-1.70747	-0.545221	-0.149008	-0.95331	-1.57294	-0.287066	1.91291	0.258704	-1.31264	2.1672	0.303854	-0.725023	-0.277432
12.5776	1.702	-0.353069	-0.15255	6.00917	2.20855	1.81418	19.109	-1.40537	-2.4001	0.825675	1.71672	-1.17818	0.237081	0.218083	0.727726	0.714545	1.17544	0.0331243	0.844228	-0.402647	-0.34792	0.709288	0.884115	0.780925	0.112999	2.67359	-1.23591	0.12732	-0.44265	-0.188332	-1.33147	1.12867	-0.612274	-1.28091	0.890975	-0.218617	-1.73439	-0.430907	-0.0157053	-1.11491	-1.36769	-0.633732	2.07382	0.516689	-1.41127	2.25657	0.644335	-0.732357	-0.422684
12.3045	1.55149	-0.582656	-0.155142	5.56485	1.63733	1.90782	19.3665	-1.32147	-2.49317	0.872982	2.23056	-0.941045	0.310886	-0.477481	0.825403	0.18973	0.611607	-0.0142071	0.91664	-1.17503	-0.391685	0.248777	0.775697	0.696051	-0.56739	2.17096	-1.03935	0.0290812	-0.0943601	-0.654514	-1.7827	1.16811	-0.380431	-1.06822	0.330904	0.0848657	-1.57896	-0.14059	-0.0663081	-0.702721	-1.328	-1.17372	2.45058	0.282595	-1.27665	2.25344	0.594399	-0.567683	-0.549671
11.595	1.69902	-0.849717	-0.235405	5.74818	1.4858	2.17415	18.9643	-1.46591	-2.06667	1.00255	2.59848	-1.15541	0.361727	-0.749289	1.63258	0.123444	0.895746	0.205611	1.10932	-1.49453	-0.661923	-0.252605	0.959634	0.531162	-1.31209	2.30838	-0.940428	-0.361672	-0.176375	-1.20594	-1.25633	1.18232	-0.52879	-1.54251	-0.187592	0.136957	-1.50618	-0.129019	0.165294	-0.423935	-1.62357	-1.37613	2.84259	-0.0373763	-1.25701	2.20427	0.649793	-0.408551	-1.30905
11.1671	1.50843	-0.850948	-0.237999	6.35361	0.473031	1.83517	18.5465	-1.56794	-1.74803	0.997779	3.28168	-0.937126	0.693786	-0.554353	1.99653	0.380534	0.992884	0.378149	1.62449	-1.36807	-0.726301	0.0728013	0.991301	0.247162	-1.93478	2.48439	-1.30581	-0.582833	-0.204036	-1.74102	-0.881545	0.97435	-0.552601	-1.69043	-0.319669	0.452826	-1.36367	-0.176919	0.217486	-0.171608	-1.30494	-1.52993	2.61023	-0.211955	-1.2929	2.43073	0.953099	-0.40243	-2.00789
11.0541	2.01347	-0.514856	0.465403	5.40751	0.839558	1.87277	18.7551	-1.59972	-1.60204	0.960638	3.53716	-0.696715	1.02846	-0.13683	1.61641	0.0570286	1.08799	0.704192	1.5241	-1.40148	-0.428828	0.340381	0.90734	-0.445766	-1.80791	2.41933	-1.24542	-0.129941	-0.58814	-1.3789	-1.07666	1.03192	-0.561596	-1.8884	-0.543959	0.343646	-1.39815	-0.125728	0.0236678	-0.120039	-1.44824	-1.06215	2.37546	0.0738939	-1.40525	2.2108	1.23225	-0.457217	-2.85922
10.9476	1.61924	-0.846217	0.66817	5.48347	1.2812	1.64243	19.1907	-1.8738	-1.31152	0.880631	3.77252	-0.958182	0.823247	0.196311	1.47377	-0.0308851	1.08931	1.05366	1.27969	-1.19328	-0.393102	0.659997	0.46376	-0.649448	-1.52737	2.17731	-1.41015	-0.33351	-0.209111	-1.68216	-1.48452	0.824054	-0.948441	-1.66599	-0.409082	0.496503	-1.15778	-0.359649	0.200953	0.0779289	-1.46596	-0.903048	2.54448	0.0508769	-1.6979	1.99718	1.1654	-0.487112	-2.63265
10.8278	0.931922	-0.175317	0.481538	5.64436	1.90434	1.94977	19.2608	-1.98065	-1.49827	0.965119	3.8758	-0.88856	0.761773	0.15411	0.887489	-0.270706	1.04947	0.772441	1.21456	-1.01985	-0.0454885	0.522781	0.16915	-0.427608	-1.24537	1.93928	-1.69408	-0.0725247	-0.00243929	-1.81924	-1.6887	0.742527	-1.45036	-1.22352	-0.807539	0.108285	-1.04394	-0.190823	0.201783	0.22182	-1.37318	-0.743173	2.41449	0.544701	-1.57009	1.81968	1.48746	-0.673292	-2.28856
10.9942	0.278066	0.0698101	-0.100217	5.48566	2.72716	1.13095	19.3025	-1.90941	-1.46236	1.01703	3.90304	-0.777791	0.803843	0.407132	0.644434	-0.0174511	0.842691	0.2852	1.00896	-1.07102	-0.303793	0.696732	0.162031	0.0633785	-0.752289	1.78358	-2.47126	0.27705	0.223483	-1.24232	-1.65789	0.640991	-1.55333	-1.09766	-0.597526	0.0204034	-1.06077	-0.17625	0.165045	-0.131034	-1.49798	-0.678128	1.87993	1.14932	-1.9141	1.93153	1.61421	-0.564886	-1.71842
11.1885	0.418579	0.268787	-0.206073	5.99103	3.03234	1.41785	19.9014	-2.04275	-1.52138	0.784259	4.04425	-0.801617	0.156627	0.43684	0.504474	0.549366	0.997521	0.104949	0.192251	-0.830217	-0.18767	0.827346	-0.160032	0.39623	-0.616596	1.53532	-2.68737	0.247438	-0.208836	-1.11941	-1.12256	0.529512	-1.62094	-1.01894	-0.30716	0.248394	-1.45599	-0.521646	0.96294	-0.0225307	-1.42661	-0.291667	1.6277	1.64953	-1.84604	1.58011	1.07606	-0.729849	-0.558103
11.3528	0.737854	1.07456	0.0367305	5.79747	3.52068	1.63205	20.5574	-1.99805	-1.32088	0.430284	3.47803	-0.818623	-0.344876	0.184445	0.876465	1.07352	0.20493	-0.187729	0.090675	-0.795118	-0.164648	0.892777	0.170092	0.465207	-0.0297817	1.09126	-2.54246	0.383917	-0.736577	-0.671279	-1.12824	0.246933	-1.69007	-0.781238	-0.202267	0.377553	-1.46325	-0.865632	1.16489	-0.576771	-1.50409	-0.26357	2.04131	1.83734	-1.66159	1.43578	0.508351	-1.07587	-0.735507
11.7004	0.85532	1.28971	-0.0413561	5.80795	3.7671	1.10658	20.7965	-1.95785	-1.4753	0.548608	3.0611	-0.93112	-0.744042	0.487192	1.40132	1.07254	-0.264268	-0.600401	-0.117283	-1.21933	-0.414257	0.79838	0.983473	0.775548	-0.278404	0.892884	-2.91487	-0.00840463	-0.851025	-0.142384	-0.885307	0.261571	-1.60564	-0.861548	0.167804	0.466016	-1.86465	-0.971961	0.491086	-0.842188	-1.43652	-0.40482	2.28634	1.90084	-1.37597	1.36259	0.608242	-0.89496	-0.472909
11.9612	0.268256	1.66806	-0.403068	6.01766	3.37181	1.3565	21.5558	-1.95956	-1.89439	0.394959	2.77737	-0.953217	-1.26117	0.512117	1.0639	1.06396	-0.802163	-0.447036	0.232178	-1.52891	-0.778511	1.03096	0.390838	1.00686	-0.24069	1.48822	-2.02927	-0.0767252	-0.559527	-0.10888	-1.01983	0.559017	-1.29536	-1.08671	0.237021	0.554245	-1.93488	-0.905817	0.355253	-0.707934	-1.62559	-0.623589	2.46464	1.21204	-1.04767	1.1532	-0.112751	-1.02481	0.0339891
12.682	0.959799	1.60045	-0.00511349	6.65986	3.01477	1.87708	21.8407	-2.00525	-1.97089	0.363112	2.12849	-1.06071	-1.0737	0.534486	1.15597	1.1839	-1.10187	-0.298086	0.192079	-1.64987	-1.42693	0.804161	0.588461	1.07849	-0.373859	2.44886	-1.61221	-0.335525	-1.10972	0.238551	-1.04389	0.56349	-1.33813	-1.40284	0.487177	0.415011	-2.01391	-0.885581	0.228394	-0.441685	-1.92354	-0.693278	2.40871	0.655084	-0.820034	1.35722	-0.269379	-1.16305	-0.336047
13.229	1.40422	1.68027	0.152267	6.90222	2.55187	1.71724	21.6987	-2.03883	-2.29559	0.391948	2.47987	-1.1726	-0.531171	1.04122	1.44882	1.44118	-1.04933	-0.129655	0.426299	-1.75387	-1.7061	0.846345	0.566099	0.519074	-0.20683	2.13997	-1.50099	-0.647638	-0.694932	0.47938	-1.14993	0.471823	-1.06798	-1.73685	1.12249	0.619787	-1.88948	-0.904078	0.128763	-0.460582	-1.48204	-1.07161	2.21797	0.659914	-0.733194	1.5535	0.0733742	-0.991869	-0.807908
13.7168	1.552	1.60309	0.427018	6.05916	2.30704	1.82451	22.3039	-2.02242	-2.5633	0.864284	2.29755	-1.23486	-0.346891	1.2386	1.3603	1.20577	-0.172789	-0.0443766	0.825379	-1.90349	-1.93175	0.477522	0.707075	-0.112239	0.097365	1.99423	-0.981629	-0.462086	-0.369716	0.518425	-1.81239	0.668512	-1.32595	-1.84485	0.731552	1.20469	-1.6625	-0.556187	-0.289289	-0.491287	-1.46887	-1.04735	2.47497	0.482186	-1.02993	1.52982	-0.0914738	-0.921122	-1.13619
13.4358	1.65375	0.700876	0.581398	6.54024	1.00612	1.09515	22.2427	-2.07716	-2.67666	1.23898	1.92852	-1.56641	0.195861	1.21073	0.899309	0.898389	0.600597	-0.273862	0.964269	-1.79018	-1.71574	0.443192	0.312934	-0.874406	0.138182	1.63407	-0.563745	-0.165295	0.396848	-0.0482956	-2.45416	0.438798	-1.38396	-2.09943	0.358589	1.35776	-1.40523	-0.51237	-0.353037	-0.200676	-1.2606	-1.33026	2.80488	0.1138	-1.25575	1.47093	0.0482661	-0.893979	-1.2618
13.4339	1.1766	0.896498	0.0330116	7.14382	0.666988	1.179	21.9839	-1.97808	-3.28818	1.67733	1.85817	-1.45165	0.874866	1.02221	0.0881516	0.659947	1.26238	-0.639255	1.41052	-1.7048	-1.22959	0.517461	0.157708	-0.799126	0.16726	1.58263	-0.645662	-0.178434	0.1579	-0.171249	-2.63883	0.272339	-1.55917	-2.15253	-0.0222411	1.83303	-1.12481	-0.241896	0.0220611	0.0301161	-1.24826	-1.46203	2.7159	-0.613026	-1.50469	1.27157	0.287113	-0.929725	-1.42702
12.9691	0.682675	0.40843	0.258457	6.81165	0.606275	1.26381	22.1813	-1.95085	-3.25362	1.35904	2.07668	-1.30084	1.02791	0.630446	0.184419	0.498502	1.25856	-0.634203	1.76471	-1.2511	-1.19923	0.622366	-0.208969	-1.18381	0.231766	1.50951	-0.868016	0.244594	0.242241	0.115144	-2.49138	0.327511	-1.24612	-2.06112	-0.182398	2.20554	-0.758034	-0.189675	0.370144	0.0891783	-1.02294	-1.46602	2.25159	-0.467913	-1.64104	0.964505	0.0711102	-0.903174	-1.91835
12.711	0.388855	0.266832	0.948737	7.04911	0.0865384	1.19923	22.6953	-2.04336	-2.98345	1.24869	2.08212	-1.3332	0.983967	0.682914	0.623064	0.519495	1.82432	-0.434281	1.15013	-1.24563	-1.05596	0.536317	-0.0314753	-1.04861	-0.312366	1.14777	-1.38785	0.418867	0.339153	-0.128316	-1.68488	0.108176	-0.87612	-1.94932	-0.173927	1.90107	-0.602752	-0.393133	0.92088	0.262716	-0.580676	-0.956843	2.36428	-0.366501	-1.87	0.83273	-0.214792	-0.734712	-2.26382
12.3833	-0.221353	0.779887	1.21223	7.36233	-0.0444624	1.66697	22.5371	-2.07001	-2.55333	0.977584	2.25559	-1.36637	0.860552	0.00937362	0.675868	0.377033	1.69094	-0.357982	0.698931	-1.1351	-0.561319	0.385639	0.626872	-1.09815	-0.269453	1.15076	-1.41673	0.581001	0.380098	-0.0724192	-1.29024	0.176426	-0.986725	-1.64536	-0.448955	2.01469	-0.282484	-0.512634	0.661085	0.0288888	0.0932086	-0.923669	2.82703	-1.1798	-1.96121	1.06492	-0.255569	-0.911559	-2.84406
12.0455	-0.0657556	0.704103	0.607578	7.22326	0.706997	1.15279	22.144	-2.04029	-2.38877	1.131	2.29173	-1.28198	0.522628	-0.147118	0.793025	0.225314	0.986167	-0.5293	0.684132	-1.42483	-0.882089	0.51004	1.17333	-0.728746	-0.60302	1.87829	-1.46598	0.811788	0.464843	-0.0967471	-0.876772	0.451463	-0.560096	-1.52107	0.0322449	1.61548	-0.47046	-0.488909	-0.242503	-0.160402	-0.265488	-0.815119	2.63236	-0.893806	-1.81168	1.26054	-0.462069	-0.952798	-2.47209
11.9817	-0.173398	0.81143	0.292319	8.06353	1.08447	1.37248	22.2629	-1.9543	-2.28428	0.77604	2.70051	-1.25579	0.143678	-0.177629	0.280917	0.149267	0.553129	0.00802467	0.346943	-1.35394	-0.783297	0.786593	0.444605	-0.366987	-0.787724	2.83818	-1.35496	1.13339	0.267769	-0.257631	-0.389073	0.682251	-0.125217	-1.74226	0.65555	1.24631	-0.702166	-0.454635	-0.578573	0.0115684	-0.369792	-0.64765	1.8786	-1.23202	-1.88698	1.29022	-1.2605	-1.20906	-1.85407
12.1227	-0.0570138	0.516477	0.71197	8.04825	2.16199	2.25277	22.3281	-1.95875	-2.22608	0.408317	2.55247	-1.11624	-0.0384271	-0.478584	0.160362	0.118235	-0.178563	0.273382	-0.121293	-1.15784	-0.927366	0.375329	0.681367	-0.300605	-0.785913	3.00522	-1.42822	0.984346	0.109688	0.16628	-0.797944	0.638358	0.0191776	-1.35241	1.04149	1.00173	-1.05464	-0.314507	-0.678684	0.0742206	-0.657973	-0.841889	2.13674	-0.660945	-1.59754	1.59334	-1.26061	-1.31802	-1.73263
11.7941	-0.171926	0.264254	0.614673	8.19246	3.25312	2.19269	22.2636	-1.9334	-2.29916	0.386587	3.15328	-1.33255	0.140781	0.178169	0.702926	0.63093	-0.941146	0.433433	-0.0463273	-1.21966	-0.949625	0.430577	0.837659	-0.0261035	-0.194169	2.45718	-1.4639	1.0444	0.749174	0.253991	-1.23079	0.766121	0.232389	-1.28999	1.99934	1.4243	-1.27249	-0.272587	-0.635292	-0.348644	-1.01795	-1.34336	2.18847	-0.565215	-1.32354	2.24666	-0.754393	-1.10958	-1.33621
12.0291	0.114917	0.766933	0.103224	8.85744	3.4046	1.85106	22.1672	-1.89024	-2.56101	0.288172	3.13767	-1.29212	0.144302	0.11767	0.834483	1.2577	-0.745157	0.530461	0.301147	-1.62124	-1.203	0.35448	1.23887	0.0774764	0.667667	2.90269	-1.62632	0.978459	0.949012	0.149638	-1.68634	1.03003	0.418481	-1.31069	1.65847	2.18767	-1.68245	-0.219211	-0.671318	-0.587927	-1.57624	-1.56262	2.59784	-0.962158	-1.15926	2.14926	-1.34845	-1.14786	-0.983592
11.9988	0.809576	1.00011	0.266764	9.53208	2.20963	1.23199	21.6571	-1.80903	-2.6913	0.0885528	2.59604	-1.57705	0.560296	0.127708	0.369166	1.25624	-0.384398	0.441288	0.0901887	-1.82313	-1.21149	0.512511	1.04846	-0.186339	0.891486	2.4582	-1.56415	0.862781	0.838281	0.368042	-1.64853	0.670696	0.775146	-1.62672	1.74477	2.16594	-1.98619	-0.18328	-0.668499	-0.52565	-1.97024	-1.33275	3.07713	-0.224214	-0.82283	2.1513	-1.71899	-1.41046	-1.12385
12.1881	1.70062	1.40891	-0.0129606	9.87587	2.28749	1.18199	21.7533	-1.93306	-3.02848	-0.0900967	3.14752	-1.52814	0.917563	0.522366	0.19499	1.34894	-0.877252	0.913513	0.335935	-1.41995	-1.47288	0.422417	0.947906	-0.510695	1.17732	2.09265	-1.72502	-0.0501048	0.219603	0.748773	-1.67293	0.547117	0.811364	-1.66411	2.15753	2.63228	-1.96469	-0.231752	-0.419626	-0.558925	-1.86448	-1.52828	3.08701	-0.503305	-0.928813	2.0536	-1.63159	-1.52279	-0.878599
11.6731	1.90145	1.1837	0.474808	10.8207	2.1501	1.08064	21.6574	-2.1103	-2.92959	-0.342623	3.19959	-1.3084	1.29914	0.145437	0.745197	1.37168	-1.39758	1.35525	0.431558	-1.2618	-1.76425	0.124803	0.892275	-0.487023	1.41397	1.60778	-1.63329	-0.30784	0.0451268	0.558881	-1.59213	0.609318	0.86531	-1.35157	2.32003	2.16355	-1.928	-0.27928	-0.471717	-0.103453	-1.59108	-1.80205	3.07583	-0.187461	-0.768011	2.00148	-1.80419	-1.4896	-1.07919
11.4525	2.19226	0.959718	0.676386	11.6999	1.53194	1.27544	20.9699	-2.14888	-2.58713	-0.0377271	3.10093	-1.332	1.59609	0.240233	1.32654	1.81617	-1.24834	1.44187	0.128928	-1.03095	-2.04358	0.0556511	0.970836	-0.155601	1.09703	1.62394	-1.90441	-0.392715	0.540869	0.135012	-0.871663	0.360539	0.967148	-1.36036	1.84549	1.63617	-1.80671	-0.23578	-0.252291	-0.263461	-0.816577	-1.8046	2.97274	-0.274465	-1.08881	2.34308	-1.53074	-1.57421	-1.34902
11.4277	3.08432	0.995688	0.269237	12.3349	1.21046	1.67585	20.2578	-2.13371	-2.414	0.010673	3.00903	-1.10504	1.70124	0.111225	1.10011	1.91116	-0.59724	1.38958	-0.0758517	-0.792404	-2.0495	0.244367	1.08089	0.120189	1.06154	2.08609	-1.70077	-0.814163	0.05103	-0.421117	-1.06714	0.47555	0.757462	-1.27394	1.72169	1.51956	-1.46234	-0.189806	-0.134432	-0.443602	-0.0295103	-2.11731	2.72766	-0.423236	-1.33487	2.46096	-1.18653	-1.68029	-1.42683
11.2418	3.37004	0.54388	-0.247928	11.9193	1.34563	1.29598	20.3801	-2.01431	-2.10319	0.281051	3.01815	-0.810034	1.06027	0.121333	1.08507	1.42869	-0.244497	1.04942	0.476549	-0.630733	-1.82796	0.280233	0.847701	0.224507	0.655308	1.99899	-1.42895	-0.350446	-0.564605	-0.36392	-0.989538	0.562846	0.972729	-0.94134	1.70257	1.06695	-1.46409	0.0356384	-0.0526891	-0.49075	0.0332797	-2.14094	2.47373	0.310751	-1.4615	2.06666	-1.0008	-1.68488	-1.6881
11.2887	2.71019	0.780797	0.193913	12.2512	1.84013	1.49807	20.8533	-1.86881	-1.82643	0.345137	2.84186	-0.799004	0.987932	0.289641	1.36611	0.929928	0.297262	1.09893	0.203739	-0.495597	-1.25725	0.374539	0.555722	0.588961	0.353615	1.79155	-1.27923	-0.387533	-0.829231	-0.685902	-0.363812	-0.0091071	0.56128	-1.17763	1.86544	1.0505	-1.51618	-0.050863	0.267075	-0.480593	0.248574	-1.77659	1.91281	-0.265991	-1.56948	2.10733	-0.817875	-1.4518	-1.78369
11.01	1.52139	0.586343	0.505519	11.8587	1.57291	2.15827	20.7509	-2.0023	-2.01485	0.0527764	2.7335	-0.727518	0.736693	-0.140379	1.18285	0.930816	0.246337	0.770514	0.134664	0.0459375	-0.756323	0.138508	1.05733	0.298941	0.344727	1.71766	-1.16697	-0.304857	-0.352087	-1.13951	-0.552127	0.171044	0.259818	-0.525982	1.95091	1.24332	-1.38788	-0.057498	0.932041	-0.525371	0.314427	-1.60892	2.06481	-0.286706	-1.49213	1.97379	-0.0878201	-1.08819	-1.99618
10.8089	0.939773	0.875839	0.49627	11.5238	1.82722	1.66781	19.7941	-1.8224	-1.96381	0.425542	2.70861	-0.882443	0.802702	0.197434	1.47868	1.09069	0.384903	0.502395	0.705014	-0.0987556	-0.303698	0.0962328	1.17674	0.553039	0.442158	1.78351	-1.23381	0.242151	-0.148963	-1.22998	-0.69883	0.417581	0.120193	-0.47857	2.44048	1.5126	-1.34344	-0.0580262	0.846506	-0.622153	-0.2764	-1.39282	1.75767	-1.07524	-1.42274	2.018	0.157718	-0.804842	-2.01054
11.4262	0.839901	1.60304	0.604952	11.3582	1.49517	1.62189	19.4214	-1.97345	-2.02422	0.343874	2.25199	-0.940016	0.659082	-0.022058	1.3778	0.956617	1.60507	0.684852	0.738899	-0.558833	-0.116626	-0.200154	0.81839	0.482227	0.803057	1.60935	-1.28646	0.365155	-0.305837	-1.31334	-0.109616	0.600985	0.131492	-0.490829	2.55553	1.78741	-1.67783	-0.0835928	0.770057	-0.659121	-0.624187	-0.986093	1.31846	-1.51885	-1.47042	1.53713	0.0438763	-0.646505	-2.21448
11.8395	0.670305	1.98602	1.06434	9.74413	1.3038	2.19944	18.6956	-2.11296	-1.88739	0.100876	1.90489	-1.36037	0.660594	-0.16473	0.665715	0.393246	1.79529	0.817195	0.611759	-0.573782	-0.241464	-0.525682	0.725045	0.19162	0.723044	1.34108	-1.26403	0.429302	-0.536195	-0.78797	-0.605113	0.58616	-0.112363	-0.279203	2.55147	1.26478	-1.73041	-0.0181229	0.545609	-0.55482	-0.933244	-0.431576	1.49062	-1.0636	-1.53119	1.80514	-0.311698	-0.631996	-2.21101
11.6724	1.10304	1.68861	1.02108	8.90245	1.92773	1.961	18.6159	-2.21986	-2.05557	0.238096	2.02176	-1.46453	0.943373	0.377869	0.324016	0.473721	1.3258	0.960632	0.542268	-0.375454	-0.451523	-0.863313	0.35188	0.297343	0.922784	1.19818	-1.46104	0.122397	-0.969517	-0.515508	-1.20246	0.495492	-0.215854	-0.149835	2.97103	1.26275	-1.66184	-0.07159	0.43339	-0.667731	-1.01558	-0.602373	1.65889	-1.07138	-1.75388	2.01418	-0.0881309	-0.542713	-1.93969
11.9242	0.589433	1.62241	0.840094	8.92135	1.84066	1.64262	17.8809	-2.33372	-2.21693	0.471363	2.18314	-1.44736	0.871651	0.222921	0.449988	0.793498	0.87346	1.13702	0.314607	-0.529969	-0.410507	-1.08451	-0.0849916	0.913046	0.879713	1.37416	-1.60375	0.0288038	-1.15094	-0.29019	-1.70387	0.677076	-0.35902	-0.165175	2.50535	0.851919	-1.67296	0.089838	0.29368	-0.241624	-0.794207	-0.876003	1.76216	-1.29237	-1.53749	2.2153	-0.801446	-0.683372	-1.02023
11.9144	0.488518	1.46141	0.73015	8.32499	2.01108	1.94995	16.8492	-2.33979	-1.92196	0.676288	1.90918	-1.31334	0.970187	0.569769	0.332433	1.44208	0.46194	0.715778	0.169892	-0.66311	-0.692548	-0.215099	-0.151872	1.03566	0.680728	1.58489	-1.72033	-0.244235	-1.16749	0.292235	-2.14029	0.896624	-0.127675	-0.322678	1.97426	0.90881	-1.76243	0.239642	-0.224201	-0.469115	-0.4487	-0.83256	1.45324	-1.33713	-1.56297	2.41556	-1.39433	-1.09484	-0.911478
11.8301	1.47967	1.30399	0.286693	7.84023	1.54045	1.3604	16.7646	-2.37206	-2.04786	0.651837	2.19544	-1.05416	1.12125	1.02019	0.60749	1.78034	0.400917	0.675959	0.191472	-0.804918	-0.776097	0.0865022	-0.507628	1.49358	0.742173	1.70739	-2.10257	-0.421185	-1.6871	0.557519	-2.88122	1.04568	-0.369941	-0.710975	2.47709	0.976916	-1.4673	0.294203	-0.213641	-0.5473	-0.374272	-1.13765	1.62998	-0.634076	-1.90169	2.20997	-1.17188	-1.4276	-0.624717
11.689	0.750468	1.02735	0.22959	7.23544	1.17017	1.60181	17.3653	-2.18231	-2.03116	0.822123	2.62315	-0.619032	0.787453	0.925255	0.701332	1.05706	-0.142231	0.562997	0.466003	-1.02129	-0.743123	-0.273662	-0.694301	1.81079	0.897	1.1858	-1.48092	-0.30019	-1.6792	1.05	-2.31266	1.04975	-0.292417	-0.894494	2.26733	1.2573	-1.49906	0.522065	-0.291807	-0.315876	-0.219968	-1.14238	2.04117	-0.59638	-1.84213	1.91297	-1.31146	-1.62448	-0.530962
11.7181	0.74654	0.838866	0.145969	7.20273	1.00193	1.07526	17.4872	-2.19666	-1.94088	0.629354	2.58716	-0.619101	0.957758	0.659584	1.13537	1.06879	-0.837898	0.691942	0.342341	-0.720813	-0.853457	0.361953	-0.222813	2.33764	1.04172	0.743698	-0.836839	-0.566384	-1.10977	0.874706	-2.06149	0.695701	-0.341217	-1.28189	2.34097	1.55168	-1.52596	0.429572	-0.363978	-0.407684	0.110785	-1.13802	2.09886	-0.559896	-1.88197	2.25572	-1.19692	-1.69064	-0.361653
11.9516	0.639963	0.856086	-0.0481596	7.71635	-0.247311	1.2156	17.2991	-2.19972	-2.32559	0.450369	2.66141	-0.568923	0.919254	0.352643	1.10449	1.37704	-1.24904	0.855465	0.930009	-0.278098	-0.486403	0.245699	-0.24664	2.28965	0.893996	0.811953	-0.455492	-0.288564	-0.534231	0.501676	-1.74554	0.990783	-0.327044	-1.1929	2.45546	1.78641	-1.27527	0.497701	-0.128258	-0.503265	0.0909687	-1.2482	2.02904	-0.331746	-1.91092	1.77302	-1.03273	-1.33838	-0.499805
12.0635	1.10194	0.926185	0.161558	7.65978	-0.713396	0.48383	17.2789	-2.03438	-2.37797	0.722069	2.32466	-0.456668	1.013	-0.133082	1.25012	1.07774	-1.25949	1.07611	1.53897	-0.191146	-0.286104	0.0558351	-0.44226	2.35765	0.947662	-0.169178	-0.21863	0.453085	-0.718796	0.455283	-1.45499	1.25228	-0.615141	-1.17369	2.4388	2.02777	-1.42508	0.550329	-0.0409324	-0.320027	-0.150803	-1.08105	1.89132	-0.761781	-2.20282	1.38927	-1.17708	-1.33708	-0.957702
12.3185	0.578189	0.70663	1.13052	7.87522	-0.632135	0.731238	17.5206	-2.13313	-2.17053	0.72137	1.87765	-0.667442	0.882173	-0.914147	1.4861	0.604241	-0.128306	1.65001	0.878412	-0.376925	-0.523868	-0.320609	-0.278986	2.0155	0.825868	-1.06083	-0.231313	0.856312	-0.395561	-0.297768	-0.545572	1.25032	-0.865921	-0.921992	2.43967	1.57583	-1.47199	0.366325	-0.12144	-0.0953164	-0.463232	-1.12873	1.70146	-0.403511	-2.40345	1.1952	-0.790452	-1.09093	-1.85424
12.5682	0.321854	0.753135	0.787965	7.41825	0.63602	1.37439	15.7791	-2.10914	-2.19421	0.303776	1.6405	-0.79946	0.564502	-1.29203	1.11501	0.397813	0.0871398	1.70201	0.915239	0.148944	-0.542351	-0.407163	-0.251865	1.66458	0.642146	-0.804105	-0.236031	1.05128	-0.403053	-0.521467	-0.7748	1.07521	-1.4745	-0.616136	1.76585	1.19681	-1.49054	0.0554133	0.0549278	0.10324	-0.65251	-1.17048	2.12461	-0.419435	-2.41165	1.17218	-0.703306	-0.868275	-2.25465
13.0457	1.00517	0.917576	0.671292	7.47197	1.81259	0.886978	14.6252	-1.90849	-2.13098	0.3892	1.17611	-0.993745	0.536944	-1.16749	0.512788	0.333707	0.518433	1.54233	0.741268	0.578736	-0.545078	-0.678076	-0.168835	1.67844	0.291711	-0.72243	-0.0640162	1.38489	-0.447105	-0.423902	-0.626477	0.932644	-1.58517	-0.612795	1.51282	1.46371	-1.48104	0.0812364	-0.146082	-0.109191	-1.03278	-0.758478	2.12356	-0.650859	-2.17499	0.965111	-0.300543	-0.673855	-2.58048
13.7365	0.826083	1.73587	-0.154878	7.02306	2.59932	0.805581	13.8564	-1.92542	-2.30644	0.181557	1.85408	-1.13051	0.236456	-1.10337	0.463038	0.44068	1.26288	1.71671	0.0551851	0.658505	-1.23762	-0.581301	-0.0750832	1.71275	-0.189004	-0.338121	-0.326051	1.33878	-0.753935	-0.437189	-0.584745	1.18514	-1.59279	-0.735579	0.635733	1.11977	-1.47947	-0.219807	-0.140738	-0.123394	-1.05581	-0.787422	2.10357	-1.50024	-2.02564	0.590794	-0.804941	-0.673687	-1.91694
13.9843	0.972792	1.77052	0.472649	6.53055	3.66111	0.678376	12.8917	-1.84117	-2.16445	-0.159883	1.70524	-1.01066	0.424176	-0.822249	0.0508142	0.400301	1.53594	1.26943	-0.448943	0.462191	-1.25426	-0.0134094	0.580729	1.75187	-0.212999	-0.0430685	-0.398656	0.904295	-0.769149	-0.402861	-1.04391	1.61771	-1.58985	-0.559302	0.580009	0.434251	-1.4397	-0.441145	-0.241638	-0.209393	-1.05853	-0.574146	2.19109	-1.36907	-1.63236	0.7391	-1.60753	-0.870814	-2.16786
13.9282	1.96173	2.08198	0.0874117	6.00601	3.88121	0.0556767	12.861	-1.85273	-2.45206	-0.266052	2.03308	-0.883152	0.815218	-0.222305	-0.0739599	0.351928	1.8777	1.0025	-0.601996	0.203984	-1.26735	-0.595605	0.779594	1.72708	-0.196261	0.52573	-0.733108	0.52444	-0.452747	-0.289343	-1.3188	1.74576	-1.65473	-0.754421	0.480888	-0.087973	-1.02848	-0.379313	-0.149979	-0.365396	-1.187	-0.896868	2.39297	-1.28006	-1.6793	0.753789	-1.126	-0.889262	-1.71388
14.043	2.05009	2.28713	-0.568773	5.69923	3.4839	0.733556	13.2102	-1.74142	-2.50677	-0.185397	2.04023	-0.782663	0.901762	-0.218226	-0.140359	-0.0626772	1.62578	0.910627	-0.523847	0.0516797	-1.9385	-0.964468	0.614379	1.93977	0.104401	0.971468	-0.809693	-0.0329235	0.00138498	-0.193988	-1.2913	2.03801	-1.31983	-0.854519	0.195516	0.0352386	-0.984844	-0.404334	-0.3159	-0.059818	-1.14303	-1.21483	2.82824	-1.42725	-1.23752	0.872302	-1.95229	-0.624865	-1.28778
13.8631	2.48295	1.99081	-0.853806	5.11895	3.03414	0.74801	12.9223	-1.74233	-2.41618	-0.213078	1.48938	-0.687234	0.602675	-0.0661574	-0.369855	0.749088	1.09646	0.786933	-0.1014	0.207955	-2.3679	-0.194117	0.489091	1.92189	0.206526	1.0593	-0.811744	-0.377974	0.443397	0.217223	-2.13813	1.91671	-0.989121	-1.12158	0.279154	0.214286	-0.933422	-0.41405	-0.395786	-0.0144781	-0.818194	-1.58659	2.75494	-1.18475	-1.14664	1.27628	-2.14528	-0.893529	-0.626218
14.3544	3.00725	1.85593	-1.00169	5.51296	2.25628	1.21393	13.8063	-1.65871	-2.8751	0.270017	1.44618	-0.69026	0.336854	0.230336	0.153389	1.19722	0.693408	1.03191	0.391558	-0.390557	-1.85029	-0.606364	0.105476	1.7657	0.0905682	1.12053	-1.51889	-0.222852	0.419882	0.163972	-2.294	1.80458	-1.00363	-1.3088	0.678885	0.208568	-1.012	-0.533203	-0.373881	-0.0542383	-0.857478	-1.8955	2.54991	-0.644803	-0.982039	1.33721	-1.83291	-0.987422	-0.406233
14.1164	2.80959	1.43903	-1.05554	5.49333	1.26128	1.14506	14.8227	-1.66639	-2.8212	0.610461	1.54138	-0.483485	-0.200461	-0.229007	0.354014	1.8195	0.368068	1.2013	1.04907	-0.737821	-1.60581	-0.625695	-0.506379	1.68075	0.609665	0.572399	-1.8707	-0.0616144	0.403079	0.193322	-2.45139	2.09743	-1.28312	-1.06148	0.739907	0.310905	-1.28556	-0.459904	-0.273737	0.389546	-0.438378	-1.66999	2.44971	-0.847105	-1.21767	1.17201	-1.53339	-1.10053	-0.257236
13.43	1.94457	0.992746	-0.98213	6.1663	0.876989	1.20201	14.4334	-1.73369	-2.51422	0.80876	1.62133	-0.545812	-0.0411506	-0.819638	1.04798	2.355	0.935667	1.39583	0.375323	-1.23148	-1.55749	-0.364973	-0.660489	1.40493	0.436184	0.219855	-2.24991	-0.266776	1.12089	0.118403	-2.77117	1.48019	-1.60875	-1.13813	0.410797	-0.288468	-1.59676	-0.554705	-0.732155	0.467461	-0.429996	-1.86539	2.37031	-0.438917	-1.07521	1.45945	-0.782624	-1.16671	-0.767803
13.269	1.18489	0.954895	-1.25409	7.17745	1.10393	1.04085	13.2667	-1.82418	-2.70222	0.670194	1.32707	-0.261224	-0.164358	-0.738671	1.47026	3.21055	0.782183	1.17737	0.522838	-1.46845	-0.84843	0.0233685	-1.2495	1.19026	0.339648	0.466658	-2.36191	-0.37598	0.742608	0.3345	-2.40174	1.05607	-1.95338	-1.39672	0.159512	0.170159	-1.51355	-0.501899	-0.823548	0.517229	-0.564321	-1.71407	2.1259	-0.374373	-1.05566	1.60808	-0.0580731	-1.70706	-1.41911
12.8487	1.36913	0.564909	-0.693054	7.39648	1.4021	1.16937	12.8915	-1.7415	-2.7411	0.553349	1.47894	-0.336351	0.153281	-1.25679	1.49362	2.94192	0.387908	1.31189	0.734085	-1.21869	-0.560458	0.202151	-1.01501	1.25718	0.290886	0.377483	-1.85838	0.365796	0.0764806	0.652696	-2.53379	0.819452	-1.81815	-1.43801	-0.0427829	0.406662	-1.4019	-0.266553	-0.731435	0.069068	-0.818914	-0.804221	1.90419	-0.428142	-0.838701	1.01703	0.144913	-1.92205	-1.69601
12.5545	0.858844	0.438041	-0.321951	8.09096	2.36038	1.96925	12.9652	-1.82119	-3.16007	0.0715045	2.64535	-0.400518	0.0932186	-1.40069	1.87299	2.31694	0.733644	1.25727	-0.0578512	-1.23007	-0.594708	0.403682	-0.938457	1.61389	0.0350433	0.560629	-2.12692	0.400741	-0.626442	0.593567	-2.45814	0.609399	-1.72147	-1.17554	-0.141023	0.034181	-1.35147	-0.361214	-0.526355	-0.0939323	-0.80878	-0.952646	1.90849	0.346869	-1.05739	0.816827	0.258273	-1.84757	-2.10846
12.5777	0.4903	0.130424	1.07111	8.88916	2.71656	2.62505	12.3193	-1.81736	-3.38772	-0.285636	2.68344	-0.484854	-0.162921	-0.966155	1.65041	1.37182	0.950209	0.492792	-0.795236	-0.766572	0.236015	0.151108	-0.701769	1.60776	-0.202364	1.53081	-1.86967	0.261035	-0.366406	0.240629	-2.48972	0.46314	-1.57404	-0.855153	-0.182589	-0.679608	-1.1777	-0.251774	-0.0720617	-0.0302535	-1.08742	-0.57219	1.97597	1.05801	-0.906644	0.683179	-0.0546209	-1.79768	-2.38914
12.51	1.12672	0.575064	1.13406	9.31476	3.35515	2.62226	12.1733	-1.78166	-3.4634	-0.608896	2.43367	-0.422386	-0.353735	-0.466871	1.3983	0.238628	1.09946	-0.383482	-0.77857	-0.534805	0.357032	-0.214612	-0.303011	1.39271	-0.327274	1.75427	-1.69749	0.1819	-0.156818	0.531055	-2.4378	0.475138	-1.46009	-0.708133	-0.331933	-0.54758	-1.26551	-0.321311	-0.27991	-0.325216	-1.88009	-0.557099	1.70424	1.54535	-0.842484	0.388385	-0.207368	-1.64031	-2.3715
12.1778	1.28655	0.440326	0.757842	9.37278	2.86793	3.39441	12.5105	-1.89143	-3.13224	-0.61259	2.43187	-0.918252	-0.342963	-0.319873	1.20063	-0.170388	1.1476	-0.278883	-1.01575	-0.1858	0.0334456	-0.208078	-0.108271	1.56249	-0.171595	1.67741	-1.51727	-0.200533	0.272665	0.0625694	-2.0367	0.425883	-1.3326	-0.977611	0.171188	-0.226195	-1.31497	-0.586101	0.173926	-0.579915	-2.36181	-0.714588	1.91641	1.88953	-0.935499	0.355505	-1.03157	-1.38979	-2.26999
12.0669	2.10007	1.19515	1.08287	9.31562	2.71314	4.24406	12.1852	-1.83473	-2.9471	-0.619396	2.02036	-0.994562	-0.700189	0.201201	0.419584	-0.117473	0.685063	-0.20125	-1.01895	0.38267	0.17181	-0.173512	0.264273	1.4703	0.0532979	1.63748	-1.50521	-0.386836	0.743679	0.274732	-2.17809	0.19983	-1.22475	-1.26662	1.10198	-0.0949524	-1.27779	-0.862407	0.201052	-0.642846	-2.57483	-1.00923	1.65358	1.98329	-1.02145	0.727629	-1.2433	-1.71537	-1.60774
12.8143	3.1668	1.11274	0.642971	9.75176	2.43706	4.02501	12.7406	-1.89323	-2.92293	-0.216045	2.04267	-1.30423	-1.05	0.695346	0.713091	-0.326786	0.455843	0.149589	-0.917972	0.418376	0.0429244	-0.327754	0.440896	1.63803	-0.0689052	1.37282	-1.86497	-0.261561	0.919869	-0.157741	-1.58364	0.323546	-1.45991	-1.26482	2.08301	-0.170901	-1.69085	-1.05287	0.0123555	-0.591119	-2.7782	-1.57116	1.54129	1.7668	-1.08339	1.16971	-0.987937	-1.91117	-1.50314
12.866	2.97603	1.11734	-0.318835	10.0787	2.08332	3.43684	13.1488	-1.88015	-2.78719	-0.16545	1.90242	-1.45986	-1.08389	0.538094	0.441794	0.514683	0.832275	0.118754	-0.209769	0.283235	-0.53875	-0.285773	-0.490313	1.99513	-0.00286297	1.1555	-1.9183	-0.778823	1.42227	-0.447806	-0.727086	0.479075	-1.826	-1.4845	2.21446	0.472121	-1.94988	-1.03357	-0.267824	-0.871315	-2.45974	-2.10743	1.62091	0.920569	-1.101	1.4403	-1.52624	-2.02159	-0.386492
12.7683	3.11232	1.09601	-0.344417	10.7386	1.74007	2.46463	12.4301	-1.91833	-2.653	0.0365662	1.52656	-1.45328	-0.851896	0.323578	0.613795	1.00926	1.4141	-0.229087	-0.205082	-0.122825	-1.14789	0.214216	-0.661622	1.67349	0.0996821	0.892651	-2.08598	-1.00634	2.11249	-0.494002	-0.986982	0.225911	-1.90159	-1.80351	2.11434	0.605627	-1.83704	-1.1015	-0.566427	-0.896417	-2.46968	-2.40684	2.08486	0.519581	-0.930558	2.47396	-1.29672	-2.25359	-0.662858
13.1063	2.58565	0.871296	-0.44599	11.0796	2.12818	1.16341	13.3037	-1.95557	-2.7426	0.194524	1.30825	-1.30615	-0.840606	0.436504	0.891589	1.79255	1.10174	-0.265393	-0.217713	-0.56397	-1.35845	0.575031	-0.814561	1.51464	-0.238471	0.672001	-2.58184	-0.709377	1.36365	-0.247023	-0.339502	0.331663	-2.14025	-2.02035	1.65959	1.16674	-1.29609	-0.931229	-0.350757	-0.896398	-2.35675	-2.29585	2.33131	0.28145	-0.981112	2.78412	-1.19541	-2.45565	-0.720868
12.9781	2.44223	0.29578	-0.339024	11.0033	3.04899	0.561031	13.6885	-1.83997	-2.82375	0.490175	1.88373	-1.24285	-0.475061	0.0292863	1.26705	1.40687	0.648461	-0.277354	0.191429	-0.70839	-1.66696	0.417811	-0.763759	1.50493	0.219186	0.37578	-2.37998	-0.329389	0.802425	-0.0906277	-0.681526	0.448255	-2.08665	-2.19303	0.643088	1.30414	-0.926801	-0.446839	-0.0641487	-0.810631	-1.68829	-1.89155	2.25372	0.18598	-0.797112	2.20453	-1.59518	-1.99451	-0.223951
12.9381	1.37822	0.560317	-0.550249	11.4203	3.80025	0.820928	14.0547	-1.85346	-2.87195	0.472148	2.38427	-1.30333	-0.684837	0.0765112	1.55006	1.09971	0.744401	-0.641684	0.302486	-0.97855	-1.60135	0.252059	-0.86414	1.70017	-0.432343	0.320064	-2.51194	-0.292579	0.609845	0.17993	-0.690449	0.533872	-2.00675	-1.98999	-0.0285981	1.2587	-1.05505	-0.157291	-0.092174	-0.483562	-1.32298	-1.95239	2.66156	0.90295	-1.21513	2.44709	-0.913164	-1.48194	-0.158588
13.0753	0.852467	0.400825	-0.262728	11.6178	3.96147	0.365668	13.3805	-1.87989	-2.80879	0.392072	2.06581	-1.46549	-0.737775	0.614217	1.73097	0.887043	1.40409	-1.02946	0.313253	-0.92347	-1.22458	0.354374	-0.61339	1.71209	-0.873734	1.00538	-2.014	-0.215003	0.383966	0.200034	-0.83324	0.47178	-1.90063	-1.92512	-0.751468	1.63232	-1.08669	0.0474668	0.146001	-0.179772	-0.946212	-1.31981	2.21809	0.768753	-1.51276	1.94075	-0.958807	-1.13343	-0.494659
12.6073	1.06223	0.831933	-0.505335	11.9834	4.13861	0.107023	13.1499	-1.82291	-2.62269	0.256024	2.02165	-1.27721	-0.270499	0.653328	1.79866	0.471507	1.44332	-1.01108	0.301694	-0.695183	-0.991734	0.191801	-0.598725	2.07161	-0.771574	0.33445	-1.48932	-0.0174311	-0.180101	0.607047	-1.25511	0.68521	-1.78907	-1.6533	-1.61809	1.76121	-1.16606	0.137757	0.267105	-0.18165	-0.805268	-0.890878	2.10689	1.47777	-1.86421	1.61468	-1.09874	-1.05411	-0.433212
12.3078	0.890263	0.08592	-0.126062	12.069	4.11472	0.530193	13.3541	-1.91411	-2.6257	0.230769	2.47806	-1.54624	-0.0262278	0.898266	1.37326	0.625615	1.92413	-0.333295	-0.33018	-1.00668	-0.624669	0.154495	-0.169941	2.50428	-0.741713	0.485375	-1.5319	-0.0155116	0.191849	0.0317398	-1.09414	0.317457	-1.80753	-1.63419	-1.39035	1.51827	-1.09255	-0.00231812	0.997615	-0.107592	-0.398217	-0.830598	2.25116	1.8112	-2.29822	1.35337	-1.33394	-0.730798	-0.752052
12.4102	0.718562	0.244785	-0.151255	12.6216	3.7646	1.5077	12.5929	-1.80639	-2.83687	-0.0663373	1.83023	-1.60155	0.122043	1.18924	1.14342	0.449998	2.06143	0.13531	-0.574099	-0.648958	0.0180317	0.124778	0.24798	2.71954	-0.673396	1.22325	-1.82069	0.00526927	0.266538	-0.239063	-1.21368	0.270664	-1.69903	-1.26075	-0.783068	1.24649	-1.14066	-0.360572	1.09297	0.140601	-0.371073	-0.994419	1.92743	2.20937	-2.41171	1.32696	-1.34533	-0.671657	-0.655265
12.5483	1.25035	-0.24408	-0.496857	12.8888	3.10497	1.73671	12.5366	-1.6867	-2.8968	-0.191499	1.81887	-1.59152	0.558617	1.09092	0.891208	-0.398791	1.74116	0.132949	-0.213811	-0.739988	-0.146542	0.177771	0.840644	2.77848	-0.593764	1.19142	-1.90648	0.473384	0.492416	-0.330356	-0.620142	0.150184	-1.70161	-1.09726	0.0608447	0.749712	-1.61678	-0.504533	0.718571	-0.05814	-0.615639	-1.43445	1.96079	2.20686	-2.26316	1.53409	-1.48579	-0.742062	-1.20327
12.3368	1.22415	-0.195039	0.136771	13.469	3.23888	1.69601	12.9042	-1.56814	-2.75442	-0.403178	1.81271	-1.58338	0.622918	0.884548	0.57916	-0.447329	2.53529	0.473803	-0.372819	-0.660968	0.0331554	0.0346639	0.887691	2.83958	-0.949546	1.27473	-2.27055	0.190461	0.694128	-0.374068	0.0472318	-0.303296	-1.60654	-1.28979	0.717261	0.531707	-1.70116	-0.716735	0.290661	-0.476231	-0.931143	-1.82254	2.09768	2.23387	-2.27911	1.79038	-1.85152	-1.04199	-1.06032
12.5525	2.12812	-0.384407	0.713741	13.266	3.26883	1.8499	12.6602	-1.64001	-2.62656	-0.428017	1.26973	-1.61166	0.593893	0.684904	0.181126	0.00769902	2.18904	0.626018	-0.743624	-0.635563	0.130955	0.0664055	1.12701	2.12623	-0.866612	1.16134	-2.22638	0.049445	0.71705	-0.309857	-0.208655	-0.400061	-1.47099	-1.26129	1.84273	-0.302977	-1.2506	-1.04973	0.258629	-0.561387	-1.03581	-1.65247	2.87346	2.08663	-1.93167	2.48989	-1.82078	-1.18921	-1.38196
12.6577	2.28981	-0.237892	0.694699	12.2809	3.78201	1.58376	13.504	-1.73791	-2.72299	-0.201044	1.41752	-1.6236	0.392492	0.750325	0.155282	0.097997	1.3338	0.773902	-1.25514	-0.844299	-0.163923	-0.091501	0.913789	1.87719	-1.18452	0.729605	-2.77322	-0.0519529	0.11766	-0.0761475	0.113576	-0.795137	-2.21988	-1.13876	2.35705	-0.79705	-1.16087	-1.01173	0.274116	-0.824014	-1.33833	-1.70924	2.8608	2.40953	-1.85293	2.54388	-1.59861	-1.4105	-1.34828
12.379	2.25819	0.381782	0.316728	11.1732	4.29679	1.44587	12.932	-1.83085	-3.01494	-0.0757539	1.72426	-1.46704	0.136247	0.746658	0.0498719	-0.208364	1.14649	0.797663	-1.59191	-0.832441	-0.206767	-0.587412	0.468738	1.59379	-0.866406	0.722245	-2.62171	-0.0879978	0.341953	0.113758	0.0949084	-0.329185	-2.15233	-1.32909	2.91015	-0.870872	-1.15817	-0.76586	0.0490632	-0.734203	-1.18272	-1.63711	3.15439	2.01176	-1.83506	2.35765	-1.75276	-1.32881	-1.00376
12.4354	2.04229	0.994894	-0.103236	9.70005	3.95146	1.58559	12.7131	-1.89074	-3.05633	0.0320234	1.5677	-1.20045	-0.363781	1.08322	-0.0482658	-0.147303	0.848177	0.728599	-1.5703	-0.910397	-0.387976	-0.328212	-0.0590593	1.21904	-0.97221	0.662712	-2.58565	-0.219375	-0.138828	0.553213	-0.187422	-0.13398	-1.99639	-1.37513	2.93935	-0.62865	-1.41683	-0.746032	0.0112352	-0.587475	-1.28599	-1.42353	3.33856	1.80164	-2.12882	2.62119	-1.91271	-1.5981	-0.879257
12.3376	2.22249	1.15085	-0.000312916	9.28522	4.04936	1.3338	12.3037	-1.9845	-3.20273	0.0718158	1.3754	-1.20129	-0.139622	1.37645	0.344321	0.307598	0.403775	0.604826	-1.85248	-1.16003	-0.712202	-0.282938	-0.115685	0.952159	-0.674993	0.556086	-2.31201	-0.384123	-0.521509	0.990222	-0.186244	0.0458018	-2.18649	-1.47363	2.95089	0.110297	-1.33855	-0.517366	0.24401	-0.58323	-1.16626	-1.40986	3.23984	1.15072	-2.40792	2.40613	-2.29735	-1.80922	-1.47767
12.0286	2.47197	1.78033	-0.368225	9.40123	3.57066	1.17738	12.4239	-1.99923	-3.46682	0.0608769	1.55608	-1.00437	-0.145805	1.35772	0.290788	0.266899	-0.32841	0.508034	-2.17518	-1.13071	-0.736743	-0.308393	-0.635688	1.0306	-0.395688	-0.272457	-2.09252	-0.449715	-0.994248	1.15474	-0.578804	0.134878	-2.29497	-1.36867	2.46239	0.310911	-1.20357	-0.304313	0.693026	-0.272765	-1.00007	-1.51433	3.56501	0.995411	-2.63208	2.36966	-2.51915	-2.10857	-1.05647
12.0462	2.26683	0.927632	0.320405	9.2393	3.80684	1.05118	12.4941	-2.00274	-3.71698	0.110488	1.623	-0.899724	-0.437567	1.58374	0.422953	0.306389	0.20346	0.378272	-1.95314	-1.44866	-0.771273	0.183092	-0.511302	1.25925	-0.714525	0.197115	-2.52697	-0.349277	-0.550124	0.702238	-0.27118	-0.207091	-2.43989	-1.41674	2.19745	1.0225	-1.27133	-0.378694	0.699229	-0.39252	-0.628791	-1.76444	3.73781	0.831117	-2.40336	2.26812	-2.62146	-1.89598	-1.88418
11.7937	1.9504	0.58315	-0.631175	9.19879	3.28953	1.19625	11.634	-1.93059	-3.79358	-0.372404	1.01494	-0.786141	-0.190727	1.30517	0.819352	0.731048	0.712963	-0.0244358	-1.34011	-1.92766	-0.706635	0.408039	-0.227244	1.3206	-0.884054	0.413934	-2.39955	-0.205733	0.127876	0.311484	0.0474054	-0.174021	-2.17669	-1.3387	1.64584	1.66574	-1.15547	-0.43313	1.19766	-0.23042	-0.480365	-1.94999	3.46835	0.684517	-2.26938	1.89986	-2.28371	-1.59835	-1.84606
11.9134	2.13519	0.314296	-0.452018	8.95584	2.62562	1.3708	11.6513	-1.83474	-3.43816	-0.555115	1.45498	-0.458004	0.330986	0.794819	1.1129	0.0716799	0.455051	-0.500962	-0.729273	-2.16187	-0.573129	0.488055	0.0563813	1.30623	-0.583376	0.294553	-2.08393	0.452281	0.566786	0.546318	0.0241507	-0.161273	-2.00276	-1.41355	0.982407	1.97765	-0.945539	-0.0837808	1.24351	-0.133456	-0.635141	-2.10179	3.31505	0.958738	-1.97932	1.89996	-1.86983	-1.53057	-2.37482
12.1145	1.76118	-0.179277	-0.0953574	10.2028	3.20131	0.838832	12.0678	-1.81659	-3.39695	-0.663936	1.35078	-0.651684	0.601938	0.578514	1.47181	0.455727	1.05247	-0.0341325	-0.601601	-1.92828	-0.191065	0.576309	0.300067	1.92971	-0.933916	-0.125503	-2.16306	0.275757	1.49205	0.472858	0.105505	-0.464821	-1.98961	-1.6625	0.618261	2.00738	-0.87324	-0.279672	1.52472	-0.272173	-0.385965	-2.38526	2.94489	1.27794	-2.05456	1.99786	-1.46332	-1.46896	-2.43089
11.9741	1.18939	-0.517885	-0.312347	9.96305	3.3291	1.43316	11.3634	-1.88696	-3.80035	-0.795677	1.02712	-0.928431	1.19603	0.282231	1.05674	1.01809	0.724043	-0.043116	-0.520336	-1.4124	0.0564904	0.343917	0.394611	2.56457	-1.14397	0.0408995	-1.9723	0.232315	1.67036	0.294714	-0.0361438	-0.570149	-2.04169	-1.30743	0.744708	1.91616	-0.532055	-0.570581	2.00513	-0.503006	0.326142	-1.82545	3.07905	1.25837	-1.7323	1.67021	-1.09226	-0.965837	-1.85767
11.8426	0.944325	-0.250542	-0.0181126	9.69554	3.1937	1.77198	10.9087	-1.9277	-3.89676	-0.520808	0.886335	-1.05261	1.05772	-0.291166	0.633714	0.631015	0.799728	-0.358161	0.0598002	-1.28253	0.15679	0.157698	0.0521344	2.85895	-1.40375	-0.105955	-2.11147	0.177289	2.12952	0.267458	-0.105691	-1.15446	-2.18718	-1.09357	0.512876	1.81194	-0.616158	-0.380496	1.95336	-0.81117	-0.02527	-1.91917	2.7684	1.5951	-1.74474	1.29641	-0.815798	-1.28663	-1.9388
11.1988	0.309289	0.132128	-0.469373	9.4334	3.01324	2.15878	11.0174	-1.97385	-3.96473	-0.610308	0.888881	-1.01699	0.884087	-0.495086	0.0503578	0.388923	0.997971	-0.148315	-0.296322	-0.651042	0.478182	0.246548	-0.483491	2.79348	-1.67348	-0.100653	-2.07136	0.328505	2.4707	0.324357	-0.263336	-0.722303	-1.55931	-1.042	1.43342	1.91518	-0.739967	-0.451489	1.28745	-0.964707	-0.0186536	-1.56711	2.69627	1.1636	-1.81608	1.06588	-1.65631	-1.60642	-0.885981
11.5331	0.246257	0.094842	-0.179145	9.50855	3.3086	2.85239	10.818	-2.00809	-3.95743	-0.641757	1.14102	-0.916001	0.214194	-0.235837	0.0709857	0.301621	0.363085	-0.277493	-0.531687	-0.481656	0.415581	0.233933	-0.529224	2.337	-1.08085	0.123238	-2.11473	0.219095	1.82786	0.738104	-0.965068	-0.642256	-1.51749	-0.976222	1.35341	1.80528	-0.84277	-0.438935	1.39058	-0.779454	0.19678	-1.28139	2.45107	0.8326	-1.71408	0.937572	-2.38829	-1.87043	-0.423127
11.2752	0.485051	0.233622	-0.274823	9.22324	3.42457	2.8794	11.9163	-2.02686	-3.99253	-0.47578	1.61071	-1.17038	-0.0433193	0.261415	0.200723	0.386881	-0.173448	-0.28668	-0.620176	-0.940687	-0.434178	-0.110066	-0.0256102	1.87488	-0.747813	0.0566572	-2.29075	0.219746	1.55453	1.02765	-0.848387	-0.164721	-1.87577	-0.868894	2.1028	1.51664	-1.13176	-0.496566	1.00107	-0.948418	-0.180805	-1.51372	2.69896	0.336188	-1.76443	1.15919	-2.06426	-1.77398	-0.076566
11.496	0.780297	0.768971	-0.785397	8.60455	2.75512	2.87686	12.8959	-1.90798	-3.5391	-0.390236	1.92139	-1.12956	-0.431543	0.245573	0.210151	0.0173578	-0.259883	-0.297427	-0.130186	-1.00304	-0.691208	-0.183936	-0.14096	2.12178	-0.948525	-0.319535	-2.2171	0.0133018	0.757335	1.19551	-1.1878	-0.0810279	-1.8063	-0.622706	2.45708	1.20251	-1.34356	-0.667937	0.875842	-1.05424	-0.239979	-1.69228	2.89704	-0.575709	-1.54127	1.5913	-2.2716	-1.86366	0.834609
10.8582	1.68935	0.720248	-0.139953	8.25044	2.04747	2.99936	12.8565	-1.78237	-2.96108	0.155032	1.84298	-1.03448	-0.721735	0.404392	0.249423	0.10236	0.791209	-0.071681	-0.293478	-1.22717	-0.7175	-0.179109	0.0621965	1.69812	-1.52262	-0.130809	-2.40525	0.137552	0.310871	1.45333	-1.1798	0.113933	-1.70451	-0.495653	1.79863	1.24219	-1.55629	-0.858399	0.557055	-0.943824	-0.062429	-1.84596	3.29489	-0.650287	-1.31439	2.30607	-1.9951	-1.79207	0.57314
10.3725	2.40933	0.788387	-0.268491	7.80548	1.66494	2.90992	13.0381	-1.79162	-2.5585	0.108844	1.90724	-1.06009	-0.606627	0.539687	0.792274	0.710559	0.760424	0.329208	-0.436742	-1.94746	-1.0525	-0.640659	0.186758	1.27865	-1.49389	-0.117728	-2.30823	0.65612	0.134933	1.54574	-1.01612	0.284628	-1.62078	-0.336633	2.17426	1.15705	-1.50244	-0.744449	0.719025	-0.331561	-0.169962	-2.08264	3.40898	-0.622186	-1.66824	2.61344	-1.33234	-1.6981	0.576228
10.7558	2.20195	0.596736	-0.0993277	7.90409	1.38233	2.78694	12.8381	-1.8373	-2.13417	0.296453	2.21343	-0.978836	-0.746979	0.409628	0.967076	0.55233	0.243651	0.53329	-0.229934	-2.08259	-1.08809	-0.8325	0.0974123	1.37621	-1.17926	-0.149477	-1.69161	1.01943	-0.311506	1.74912	-1.00187	0.554975	-1.8386	-0.204185	1.76797	0.833688	-1.27444	-0.378853	0.657019	0.0626655	-0.0396287	-2.10809	3.40465	-0.341397	-1.69825	3.11156	-0.604211	-2.01576	-0.231484
10.122	1.78311	0.570664	-0.311259	7.59499	1.51231	2.25946	12.8613	-1.91928	-2.30155	0.300806	2.09492	-0.956108	-0.749712	0.742209	1.05736	1.10993	0.27633	0.927117	0.0560642	-1.9107	-1.35102	-0.912443	0.078727	1.56338	-1.13419	-0.256394	-1.78917	0.948613	0.307508	1.85145	-0.844829	0.192893	-1.64845	-0.548402	1.40665	0.854473	-1.34318	-0.804234	0.651781	-0.122178	0.344626	-2.31448	3.2541	-0.0193894	-1.76874	3.08243	-0.137501	-1.95636	-0.420654
9.63604	1.69313	0.475159	-0.367375	6.9835	1.27452	2.25219	11.7308	-1.91204	-2.78758	0.172541	2.18658	-0.890348	-0.205239	1.03191	0.784679	1.03202	-0.149599	0.643978	0.369701	-1.45177	-1.40424	-1.09219	0.160302	1.77255	-1.21839	0.433097	-1.41323	0.629673	0.298265	1.71538	-0.463194	-0.177997	-1.64288	-0.708691	1.51138	1.1816	-1.06691	-0.682283	0.993099	-0.0503322	0.997355	-1.68447	3.20189	0.144046	-1.53166	2.40453	-0.145899	-1.6478	-0.725815
9.68702	1.93891	0.448167	-0.0909129	6.85863	1.2146	2.16815	11.0301	-1.93037	-2.66681	0.161735	1.74066	-0.534567	0.0488337	0.475357	0.764068	0.485602	-0.260844	0.0411319	0.879432	-1.03144	-1.30207	-0.993451	-0.0387911	1.46004	-1.00629	0.667868	-1.33478	0.795329	0.436425	1.60272	-0.0323522	-0.982433	-1.3153	-1.07314	0.807273	1.05794	-0.92712	-0.401431	1.00068	-0.0238303	0.768216	-1.70652	3.263	0.566116	-1.86827	2.07226	-0.334156	-2.01453	-1.49414
8.95215	1.15182	0.520018	0.36328	6.9054	1.52747	1.78433	10.6207	-2.05352	-2.88339	0.0108748	1.26408	-0.643218	0.0588548	0.295491	0.365373	0.728073	0.0322715	0.180371	0.510303	-1.03819	-0.954197	-0.779941	-0.261431	1.12866	-1.09269	0.0645516	-1.84516	0.719051	0.899074	1.39355	0.513867	-1.0466	-1.22758	-1.37243	1.24086	0.779777	-0.681055	-0.715108	1.31596	-0.182543	0.691319	-1.52114	3.05992	0.286856	-1.74588	1.72733	-1.11707	-2.09063	-1.33281
9.5515	1.10565	0.821679	0.97355	6.63264	2.48528	1.94855	9.51145	-2.25169	-3.21156	-0.467078	1.1707	-0.535898	0.130071	0.467851	0.494899	1.06479	0.398331	-0.242114	0.313923	-0.787182	-1.06871	-0.789431	-0.180784	0.957395	-0.618706	-0.171288	-1.57333	0.576595	1.0037	1.23466	0.818212	-1.14921	-1.536	-1.53584	0.70066	0.361079	-0.59435	-0.807673	2.34752	-0.211957	0.849328	-1.555	3.38724	-0.18875	-1.5287	1.16353	-0.994658	-1.67142	-1.50028
10.1475	1.47059	0.806427	0.978915	6.25017	3.01483	1.91351	10.0122	-2.30167	-3.3323	-0.687992	1.14134	-0.684205	0.378527	0.509635	0.224287	1.35921	0.566078	-0.215299	0.492658	-0.854688	-1.43362	-0.461714	-0.0688073	1.04384	-0.386956	-0.170743	-1.90199	0.75731	0.671804	0.89365	0.905862	-0.489163	-1.74215	-1.63146	0.702204	0.129941	-0.715122	-0.890359	1.92773	-0.630133	0.459971	-1.63081	2.97242	-0.529612	-1.47575	1.12597	-1.36734	-1.58353	-1.4165
10.6961	1.44622	1.21917	1.4408	6.38438	3.31609	2.36198	10.2588	-2.2717	-3.12899	-0.774749	0.638665	-0.725244	0.535645	-0.0949594	-0.0801737	1.10889	1.00213	0.0317342	0.504904	-0.842212	-0.944953	-0.366339	-0.145172	1.9457	-0.466739	-0.34582	-2.39027	0.509249	-0.231472	0.627882	0.769538	-0.300783	-1.67413	-1.52629	0.660186	0.243555	-0.929361	-0.991075	2.46047	-0.662289	0.34818	-1.82085	3.0424	-0.899044	-1.42661	1.02863	-1.80602	-1.61108	-0.698328
10.9346	1.87477	1.32776	2.50497	6.31339	3.71579	2.81232	9.92512	-2.33332	-3.35485	-0.896896	0.358508	-0.844155	0.00203212	-0.059202	-0.429205	1.18955	1.43267	0.224855	-0.256009	-0.877259	0.175159	-0.386039	0.0674627	1.56148	-0.379613	-0.37273	-2.73227	0.624064	-1.08748	0.760879	0.648084	0.152052	-1.83043	-1.40641	0.460479	0.226589	-1.12701	-0.967679	2.47191	-0.223825	0.431267	-1.75234	3.04225	-0.660179	-1.4497	0.875749	-2.07032	-1.43868	-0.825387
11.5384	1.89025	1.0464	2.41638	6.92846	4.53027	2.91791	10.4302	-2.43595	-3.71567	-0.966813	0.596549	-1.20036	-0.232046	-0.00865868	-0.0481721	1.20077	0.427343	0.448577	-0.135898	-0.930065	0.271276	-0.198981	-0.000209163	1.56383	0.0984113	-0.424637	-2.73209	0.603225	-1.50026	0.689518	0.404979	0.130647	-1.91756	-1.1753	1.5124	0.190574	-1.15691	-1.00604	2.26094	-0.131015	0.397101	-1.9174	3.00223	-0.821185	-1.86582	0.567885	-1.54572	-1.35296	-0.699272
12.2314	1.09043	0.303648	1.57824	7.49253	4.39929	2.91391	10.8851	-2.46919	-3.8973	-0.962974	0.645901	-1.34288	-0.348812	0.398818	-0.0457284	0.858949	0.200507	0.392501	-0.0566798	-0.903194	0.350629	-0.320821	-0.130153	1.65558	0.574743	-0.52651	-2.30219	0.374697	-1.45702	0.474293	0.347722	0.429782	-2.23455	-1.02455	1.8646	0.31541	-1.13697	-1.04769	1.89681	-0.262437	0.454951	-1.92282	2.87583	-1.30554	-1.71956	0.404375	-1.01747	-1.53838	-0.932451
12.3383	1.16914	0.341671	1.41497	6.99505	4.07513	2.74066	11.6393	-2.41906	-3.89797	-0.616162	1.00378	-1.31945	-0.625915	1.023	0.249232	0.553889	-0.346156	0.519649	0.218791	-0.927695	0.352591	-0.442661	-0.280124	0.754993	0.747987	-0.207991	-2.27703	0.0428407	-1.65803	0.213024	0.258529	0.617131	-2.36067	-1.3632	2.07464	0.848892	-1.13308	-1.08554	1.34936	-0.103275	0.384924	-1.6165	2.87639	-1.13254	-1.54503	0.348904	-0.929643	-1.59628	-0.81857
12.9443	1.60871	-0.415467	0.406074	7.61147	3.42181	2.48105	11.7019	-2.1775	-3.88092	-0.387063	1.36598	-1.3114	-0.613906	1.75407	0.396327	0.471527	-0.95105	0.169608	0.144847	-0.669382	-0.0129026	-0.466098	-0.581911	0.503413	0.60181	-0.0177365	-2.11363	-0.33197	-1.48231	0.546795	0.285332	0.570647	-2.66018	-1.5333	2.53681	1.30592	-1.23746	-1.01	1.30242	-0.0263299	0.744711	-1.40382	2.77111	-0.831559	-1.59578	0.340626	-0.854673	-1.40842	-1.28462
13.3137	0.847027	-0.686204	-0.0782368	7.47333	3.0021	2.19377	11.937	-2.05346	-3.43063	-0.223531	1.55772	-0.823899	-0.931408	1.87889	0.600306	0.231045	-0.592119	0.395523	0.604066	-0.688831	-0.624631	-1.00258	-0.608946	0.359624	0.640545	-0.0862292	-2.03009	0.080698	-1.58977	0.540621	0.300076	0.466864	-3.059	-1.47329	1.51542	1.10035	-1.29156	-0.871659	1.00372	0.373195	0.613185	-1.3148	2.74822	-0.54098	-2.06889	0.617761	-0.493007	-1.4531	-1.24428
12.6322	-0.01658	-0.9851	-0.296606	7.39925	2.49437	1.53682	11.9894	-1.85047	-3.21595	0.138029	1.21803	-0.863822	-0.798507	2.35542	0.671094	0.77693	-0.525881	0.838721	0.176201	-1.20851	-0.731535	-1.13294	-1.05932	0.181096	0.0782002	-0.468298	-2.31065	0.334445	-0.695453	0.261166	1.14828	0.300541	-3.04983	-1.42108	1.39065	0.542224	-1.48516	-1.00382	1.04103	0.0319068	0.501342	-1.47086	2.91524	-0.689002	-1.63438	0.82224	-0.573713	-1.236	-1.25481
[truncated: 287 more rows]
[truncated: 35 more columns]

## Sheet: Fig. 4l
	Mean response
First Deep	12.504
First Deep	1.41415
First Deep	2.09946
First Deep	2.18224
First Deep	8.11391
First Deep	3.42331
First Deep	7.3675
First Deep	17.4996
Next Deep	0.0995458
Next Deep	-0.897382
Next Deep	1.34924
Next Deep	0.928682
Next Deep	0.888605
Next Deep	1.00895
Next Deep	-0.0528464
Next Deep	1.71898
Next Deep	1.3316
Next Deep	0.416327
Next Deep	1.31011
Next Deep	1.00373
[truncated: 65 more rows]
