# Supplementary material for: A subcortical switchboard for perseverative, exploratory and disengaged states
Source: Nature. 2025 Mar 5;641(8061):151–61. doi: 10.1038/s41586-025-08672-1 (PMC12043504; doi:10.1038/s41586-025-08672-1)
Supplement: Supplementary file 16 — Source Data Fig. 5 [file 41586_2025_8672_MOESM16_ESM.xlsx]

## Sheet: Fig. 5c
	Preference
Ctrl	1.96078
Ctrl	1.7341
Ctrl	13.9785
Ctrl	-10.3448
Ctrl	17.9487
Ctrl	13.6842
Ctrl	5.35714
Ctrl	25.9259
Ctrl	8.43373
LHb-MRN supp	17.3333
LHb-MRN supp	-22.7273
LHb-MRN supp	10.3825
LHb-MRN supp	9.52381
LHb-MRN supp	7.48899
LHb-MRN act	-29.1667
LHb-MRN act	-9.45946
LHb-MRN act	-29.9363
LHb-MRN act	-24.7312
LHb-MRN act	-22.5806
LHb-MRN act	-16.129
LHb-MRN act	-22.0513
LHb-MRN act	-5.40541
LHb-MRN act	-39.1304

## Sheet: Fig. 5d,e
	Perseverative	Exploratory	Disengaged
Ctrl	27	57	36.5
Ctrl	25.5	56	39
Ctrl	44	47	29.5
Ctrl	87	16.5	17
Ctrl	9.5	53.5	57.5
Ctrl	93.5	16	11
Ctrl	4.5	33.5	82.5
Ctrl	59.5	29	32
Ctrl	63	32.5	25
Ctrl	38.5	48	34
Ctrl	80	15	25.5
Ctrl	3	85.5	32
Ctrl	32	52	36.5
Ctrl	23	60	37.5
Ctrl	0	45.5	75
Ctrl	34.5	65.5	20.5
Ctrl	22	56.5	42
Ctrl	82.5	26	12
Ctrl	106.5	7.5	6.5
Ctrl	74.5	32.5	13.5
LHb-MRN act	4	17	99.5
LHb-MRN act	1	32.5	87
LHb-MRN act	1.5	7.5	111.5
LHb-MRN act	0	2.5	118
LHb-MRN act	5.5	9	106
LHb-MRN act	4.5	7.5	108.5
LHb-MRN act	0	1.5	119
LHb-MRN act	0	1.5	119
LHb-MRN act	9	22.5	89
LHb-MRN act	24.5	30.5	65.5
LHb-MRN act	13	43	64.5
LHb-MRN act	16	46	58.5
LHb-MRN act	0	16.5	104
LHb-MRN act	20	17	83.5
LHb-MRN act	0	14	106.5
LHb-MRN act	0	9	111.5
LHb-MRN act	13.5	51	56
LHb-MRN act	14	15	91.5
LHb-MRN act	27.5	36.5	56.5
LHb-MRN act	22.5	22.5	75.5
LHb-MRN supp	10	40	70.5
LHb-MRN supp	58	30.5	32
LHb-MRN supp	7	85	28.5
LHb-MRN supp	43	30.5	47
LHb-MRN supp	22.5	63	35
LHb-MRN supp	35	46	39.5
LHb-MRN supp	25.5	54.5	40.5
LHb-MRN supp	26	31.5	63
LHb-MRN supp	3	62	55.5
LHb-MRN supp	16	51.5	53
LHb-MRN supp	26.5	47.5	46.5
LHb-MRN supp	21	65	34.5
LHb-MRN supp	50.5	43.5	26.5
LHb-MRN supp	47	57.5	16
LHb-MRN supp	36	50	34.5

## Sheet: Fig. 5f
	Trials normalized by number of opto stims
Ctrl	11
Ctrl	8.33333
Ctrl	10
Ctrl	9.66667
Ctrl	22
Ctrl	9
Ctrl	19
Ctrl	20.6667
Ctrl	9
Ctrl	25
Ctrl	19.3333
Ctrl	10
Ctrl	8.33333
Ctrl	11
LHb-MRN act	3.66667
LHb-MRN act	4
LHb-MRN act	7.66667
LHb-MRN act	9.33333
LHb-MRN act	2.33333
LHb-MRN act	2.66667
LHb-MRN act	9
LHb-MRN act	1.33333
LHb-MRN act	0.666667
LHb-MRN act	7.33333

## Sheet: Fig. 5h
SERT	SERT	SERT	SERT	VGAT	VGAT	VGAT	VGAT	VGluT2	VGluT2	VGluT2	VGluT2	VGluT2
-0.0138431	-0.901228	0.177771	-0.298091	-0.633365	0.413888	-0.261604	0.211625	-0.823911	1.7539	0.157752	-0.297037	1.7395
-0.873937	-0.504521	0.451249	-0.0713163	-0.854468	0.390594	-0.0309602	-0.0934171	-1.77699	0.869553	-1.74048	0.938021	1.24724
-0.993085	-0.42932	0.625299	-0.0904447	-0.733292	0.559453	-0.116714	-0.0364595	-0.52368	0.785386	-0.596198	0.480091	1.39789
-1.11223	-0.48272	0.434773	-0.656025	-0.67004	0.460462	-0.0706349	0.179127	-0.347087	-0.499047	-1.22022	-0.296519	1.5759
-1.67356	-0.0931577	0.893854	0.260645	-0.691042	0.262483	-0.149797	-0.00795992	-0.417612	0.996082	-1.0771	0.0223343	1.78126
-0.1435	-0.114408	-0.105365	1.34808	-0.385562	0.413873	-0.196001	0.142548	0.623889	0.764514	-0.712952	0.2416	0.276764
-0.202893	-0.121369	-0.514636	0.359001	-0.806766	0.192602	-0.0905973	0.118158	-0.894033	0.174972	-0.881892	0.719793	1.17975
-0.0232714	0.0395677	0.143304	0.688236	-0.6224	-0.0636053	-0.229084	-0.30484	-0.382068	-1.29898	-0.465733	-0.973022	1.94595
-0.47704	-0.153152	0.0654649	-0.526255	-0.369579	-0.0985453	-0.624643	-0.190938	-1.49401	-1.72006	-0.140589	-0.156232	2.20603
0.0969568	-0.556636	-0.907239	0.574842	-0.727593	0.262468	-0.295125	-0.235666	-0.258349	-0.582905	-0.400545	-1.07226	2.05575
-0.48827	-0.134923	0.201447	-0.612327	-0.701202	0.116894	-0.255638	-0.0038096	-1.21143	-1.90945	-1.14158	-0.434731	1.08472
0.408397	-0.0490046	0.269438	0.222376	-0.880178	0.303221	-0.776438	-0.0892116	-0.646514	-0.0984639	-1.1935	-1.33085	0.715574
0.0980379	-0.520362	0.370573	0.107618	-1.01703	0.606006	-0.255763	-0.0973326	-0.240456	-0.203688	-1.05039	0.700912	2.00157
-0.797909	0.280013	-0.542474	-0.32818	-0.990637	0.670054	-0.526082	0.232142	0.959905	0.428092	-0.686238	0.0438076	1.67346
-0.319518	-0.577151	-0.514255	1.33986	-0.822069	0.670051	-0.704118	0.423325	-1.05225	0.954586	-1.47928	-0.43404	2.26183
0.326183	-0.151866	-1.03621	0.555701	-0.606108	0.495363	-0.368008	0.573833	-0.7521	-0.161388	-0.972109	-0.533454	1.08563
1.00774	-0.019508	0.77511	-0.00987939	-0.711363	0.314852	-0.427395	0.887038	-0.681415	-0.245556	-0.581955	-1.48932	1.92022
-2.0274	-0.183649	0.465269	-0.0358384	-0.648111	-0.069458	-0.209934	0.69995	-1.40503	1.22852	-1.29699	-0.154676	1.53739
-0.545141	0.0951724	0.400687	1.42728	-0.584859	-0.383894	-0.460478	0.419312	-1.03428	0.681089	-0.47776	-0.991038	1.18192
0.0766588	0.188235	-0.51236	0.40405	-0.579532	-0.378074	-0.183693	0.419326	-1.65199	0.0283745	-0.737715	-0.194165	2.39953
-0.185898	0.45634	-0.172594	0.220986	-0.626862	-0.389723	-0.269446	0.228171	-1.5107	0.828613	-0.542593	1.35957	0.881348
-1.48817	-0.211493	1.46638	-0.658804	-0.405636	-0.477069	-0.210184	0.325803	-1.59887	0.239071	-1.32264	0.682551	2.33149
-0.304684	0.138774	1.67358	-0.636948	-0.60041	-0.552768	0.178659	0.0248281	-1.03396	0.512878	-0.646434	0.164868	1.25104
-1.4277	0.128241	1.66865	-1.06592	-0.531892	-0.296567	-0.197126	-0.00362997	-0.204269	-0.0977218	-0.698354	-0.751164	1.77102
-0.710289	0.0676962	2.59174	0.0215208	-0.579223	-0.29657	-0.36857	0.0126535	-0.874934	-0.287176	-0.60725	-0.0339609	1.44291
-0.315554	0.228633	1.53286	-0.311817	-0.621287	-0.104419	0.0532307	0.0655438	-2.07514	0.428834	-1.04924	-0.551643	1.53884
0.270393	-0.128412	1.68702	0.454579	-0.584365	0.0411489	-0.289596	0.277063	-1.10424	-0.560797	-0.321024	1.02201	1.41591
-1.42625	-0.14609	2.63662	0.257853	-0.721214	-0.418858	-0.269884	0.0248972	-2.12793	-0.666021	-1.25709	0.544165	1.63495
-1.74856	0.16131	2.56541	-0.0208395	-0.531583	-0.465444	-0.375412	-0.0116957	0.149157	-0.307986	-1.34802	-0.292197	1.19741
-1.38968	0.0328918	1.61259	0.281072	-0.626306	-0.366459	-0.3557	-0.0157493	-1.40407	0.82917	-0.281752	-1.70617	1.43013
-1.52078	-0.174117	1.09727	0.00921012	-0.842143	-0.948745	-0.658977	-0.365533	-0.486126	0.660773	-1.29583	-0.351604	0.924193
-1.37701	-0.0131805	1.02605	0.208662	-0.499803	-0.762417	-0.837013	-0.174351	-1.35095	0.197575	-0.775658	-0.690028	1.14324
0.451817	-0.148744	0.265467	0.503744	-0.68931	-0.739129	-0.665693	0.122584	-0.574221	0.766183	-0.931595	-0.590268	1.66322
-0.850455	0.0479156	0.0749413	0.341172	-0.489147	-0.87888	-1.00852	0.0371824	-0.662396	-0.0339316	-0.632456	-0.769353	1.595
-1.19667	0.108828	0.819053	0.404011	-0.42063	-0.628501	-1.06791	0.142949	-1.1389	0.28199	-0.541352	0.943725	1.36264
-1.78189	-0.123187	0.17778	1.60757	-0.683859	-0.902177	-0.382441	0.293457	-0.715189	-0.518125	-0.866318	-1.36653	1.74583
-1.00473	0.00559926	1.14064	-0.508568	-0.731189	-1.02446	-0.534111	0.415494	-0.43269	-1.12872	-0.450159	-0.0717215	1.18518
-1.30314	-0.133536	1.55332	-1.18344	-0.662672	-0.913829	-0.296875	0.439912	-1.03275	1.01918	-0.697113	1.10358	2.07449
-1.29083	-0.151214	0.607127	-0.307753	-0.494104	-0.750793	-0.474911	0.468398	-1.12093	-0.202081	-1.1651	1.70128	1.82845
-1.7446	0.091885	1.00655	-1.59738	-0.894244	-0.448008	-0.474974	0.399265	-1.43857	0.513929	-1.21702	0.0483021	1.52769
-1.60083	0.134936	1.3662	-1.02224	-0.678284	-0.546999	-0.554136	0.159302	-1.26197	0.324475	-1.0219	0.745587	2.03399
-1.95899	0.335168	2.16334	-0.194372	-0.736146	-0.84979	-0.244392	-0.174213	-0.979475	-0.559869	-0.800775	-0.170445	1.54173
-1.12208	0.2389	1.09784	-0.459403	-0.609705	-1.04195	0.052168	0.0413742	0.679818	-0.475578	-0.22859	-0.827549	0.803252
-1.86267	0.239083	1.40446	-1.09329	-0.56225	-0.884733	0.0850636	-0.300275	-0.202661	1.06167	-0.826603	-0.050594	2.11661
-1.16916	0.385731	2.50652	0.274203	-0.830745	-0.651822	0.131142	-0.406014	0.39756	-0.412283	-0.852518	1.16455	1.44652
-1.15685	-0.207085	1.44101	-0.735369	-0.788557	-0.506254	0.262912	-0.052135	-0.396664	0.493243	-0.670399	-0.0104133	0.598611
-1.73013	0.168189	1.0914	-0.071433	-0.909609	-0.541194	-0.0535479	-0.10093	-0.926119	0.409075	0.0448107	-0.16958	1.88461
-2.15999	-0.553228	1.79574	0.776931	-0.867421	-0.50626	-0.402966	0.00890391	-0.784829	-0.15941	-0.436182	-0.527923	1.2282
-1.17967	-0.603057	1.22738	-0.150674	-0.640929	-0.616897	0.229767	-0.446633	-2.54987	-0.285691	-0.995188	-1.28461	1.09159
-0.677379	-0.352813	0.678909	0.410803	-0.793576	-0.69842	0.0912802	-0.5239	-0.0256668	-0.390916	-1.42417	-1.34419	1.02338
-0.712871	-0.284756	-0.161223	0.118449	-0.856704	-0.587789	-0.383379	-0.767931	-0.396261	-0.306625	-0.682958	-1.46353	1.46129
-1.11884	-0.713246	0.808262	0.167627	-0.756591	-0.349056	-0.0538605	-0.959086	-1.91418	-0.706652	-1.21596	-2.16047	0.886952
-1.48895	-0.391557	-0.00535465	0.578829	-0.851314	-0.611086	-0.0407397	-0.72723	-1.33161	-0.0116994	-1.31989	-0.0888732	1.51636
-2.73147	-0.641433	0.33441	-0.533203	-1.10928	-0.896408	0.236046	-0.564519	-0.590183	0.893826	-1.48883	-0.188288	1.31136
-2.79086	-0.291166	1.46298	0.793306	-0.91438	-0.87312	0.367816	-0.544168	-1.33145	-0.201091	-1.44973	0.0309775	0.764385
-2.80245	-0.105224	1.3984	-1.15206	-0.745812	-0.82654	0.163413	-0.405862	-1.19016	-0.390545	-0.981565	-0.187942	1.35276
-2.83794	-0.172914	0.538384	-0.843322	-0.624636	-0.966291	0.0578845	-0.527871	-1.80787	1.50467	-0.331366	-0.526367	1.8317
-0.782053	0.0987635	0.0495697	0.0801788	-0.419208	-0.622747	-0.205843	-0.279745	-1.29591	0.472927	-1.42346	0.609104	1.01115
-1.49874	-0.376166	0.256762	-0.280482	-0.661373	-0.389837	-0.054298	0.029393	-0.783944	1.5048	-0.227171	-0.326846	1.29859
-2.00031	-0.133067	-0.709314	0.44493	-0.735033	-0.057938	-0.232334	-0.104818	-0.766213	-0.958844	-1.24125	-0.00799316	1.83224
-0.458302	-0.0900164	0.51206	-0.0386822	-0.455883	-0.250095	-0.753135	-0.0926019	-0.960296	-0.0533193	-0.565051	-1.4618	2.70787
-0.649154	0.174516	0.454107	-0.214915	-0.624327	0.000284353	0.0377971	-0.507465	-1.29559	1.44181	-0.759996	0.231363	1.09394
-0.899759	-0.089649	1.0789	0.660771	-0.408367	-0.10453	0.195933	-0.568462	-0.536506	-0.811258	-1.20198	-0.903762	1.58657
-0.696236	-0.218067	-0.19209	0.306941	-0.761115	-0.0870642	0.340887	-0.788089	-2.16034	-0.39005	-0.343748	-0.784084	1.24477
-0.0983377	-0.757298	0.936483	-0.402083	-1.30343	-0.0754215	0.835196	-0.897895	-1.64837	-1.02171	-0.798736	-1.48102	0.684119
-0.850875	-0.121249	0.547098	0.179886	-0.9137	-0.122007	0.314395	-0.60096	-1.94836	-0.979531	-1.6828	-0.484976	1.25881
-0.420287	-0.196083	0.608461	-1.00728	-0.834651	-0.0171991	0.360474	-0.539935	-1.15398	-0.263521	-0.993592	-0.843318	1.36843
-1.00551	-0.420953	0.901825	-0.520944	-0.729273	0.0177349	0.248354	-0.438236	-0.747918	-0.537204	-1.70862	0.0133072	1.16342
-0.551025	-0.442203	0.519069	-1.25046	-0.560705	-0.174422	-0.24608	-0.129098	-1.33033	-0.47397	-0.0052475	-1.02223	0.684842
0.668313	-0.0669296	0.931749	-0.135701	-0.760744	-0.215185	-0.338425	-0.149421	-1.57736	-0.0317055	-1.64344	-0.265192	2.10763
0.357953	-0.459697	0.529108	0.186703	-0.623771	-0.267593	-0.588969	-0.120936	-0.50056	-0.347503	-0.941228	0.0138258	1.19132
-0.681402	-0.498808	0.418126	0.522768	-0.639506	-0.25595	0.346978	-0.194135	-1.59485	0.368507	-1.14917	-0.244929	1.61555
-0.80055	-0.759401	1.00978	0.667575	-0.581521	-0.395701	0.465565	-0.515448	-1.55947	1.16875	-0.941051	-0.424013	1.75252
-0.883845	0.0374013	2.44327	0.545987	-0.523535	-0.250133	0.399586	-0.499164	-2.30074	0.958234	-1.43505	-3.13262	2.71022
-1.34956	-0.273204	1.74897	0.670303	-0.570865	-0.0463372	0.880712	-0.730993	-1.3828	0.326578	-0.745841	-1.55897	1.61609
-0.572404	-0.365899	0.849177	0.487239	-0.581335	-0.39571	0.379686	-0.507271	-0.853182	-1.44217	-1.49988	-1.57871	1.31534
0.933752	-0.65507	0.300705	0.0514408	-0.744514	-0.12204	-0.45092	-0.702493	-1.91217	0.0950711	-1.01871	-0.961094	1.37023
-0.141456	-0.497706	1.17739	-0.0974698	-0.749718	-0.0405234	-0.0554857	-0.511311	-0.641207	-0.11544	-1.05763	-0.901169	0.891653
-0.643028	-0.497523	0.966978	0.586958	-0.244137	0.174919	-0.516962	-0.0191397	-1.6649	0.747971	-1.00553	-0.900996	-0.0246534
-1.59873	-0.71882	0.869254	0.383402	-0.328328	-0.110403	-0.451108	0.0215483	-1.24119	0.284772	-1.3435	-0.422803	1.04248
-0.486947	-0.500727	0.57267	0.241322	-0.533633	-0.354965	-0.418212	-0.157404	-1.64708	-0.494286	-1.33041	-1.00024	0.440791
0.0990003	-0.0290026	0.554489	0.0172747	-0.538837	-0.448134	-0.0491441	-0.246874	-0.8527	-0.220479	-0.0170971	-0.283035	0.440972
0.601292	-0.146704	1.1594	-0.0564989	-0.938978	-0.488897	0.438573	-0.511242	-1.66457	0.558702	-2.18838	-1.15923	1.07038
-0.318556	-0.225111	0.750129	1.07192	-0.728283	-0.663585	0.319862	-0.629183	-0.305352	0.600879	-0.576014	-1.45782	1.13896
-2.07496	-0.271367	1.40144	0.991317	-1.07577	-0.756753	0.880087	-0.519349	0.506684	-0.32558	-1.12202	-1.01946	1.01603
0.327506	-0.0354125	0.905997	0.623826	-0.970387	-0.634477	0.853658	-0.446122	-1.66433	1.06426	-0.809876	-0.521354	2.68504
-0.269671	-0.0923853	0.0724938	-0.0100609	-0.991389	-0.5122	0.233983	-0.409501	-1.66425	-0.725545	-0.965814	-1.73615	1.01639
0.364079	-0.388701	1.24084	-0.199955	-1.07558	-0.582077	0.616234	-0.649465	-1.11699	-0.00953512	-0.978728	-3.30946	0.989213
0.352489	-0.177753	0.208476	0.744037	-0.712177	-0.710182	0.2009	-0.779609	-0.16374	-0.535905	-0.731597	-0.998855	1.56391
-1.32026	-0.331177	0.130637	0.178457	-0.55414	-1.05373	0.0492301	-0.706381	-1.46985	-0.914875	-0.56248	-1.09827	0.688639
-0.770162	-0.0130604	0.622861	0.562337	-0.369775	-0.57044	0.642413	-0.454188	-1.85809	-0.409438	-1.10848	-1.23752	1.08551
-0.662245	-0.0700333	0.558279	1.2331	-0.648801	-0.570443	0.72145	-0.515185	-1.31083	0.0117695	-1.35544	-0.560152	0.743716
-1.43868	0.187355	0.347868	1.02272	-0.754056	-0.774246	0.793896	-1.13342	-1.50491	-0.430372	-1.71941	-1.35668	1.57831
-1.40247	-0.0946719	0.482145	0.470798	-0.82245	-0.87906	0.813608	-1.25949	-0.286897	-1.37789	-0.900183	-0.300878	0.949261
0.0200295	0.0805536	0.444078	0.601944	-0.811856	-0.564629	0.806954	-1.01544	-0.798701	0.0751269	-1.17314	-1.03765	0.662185
-0.887868	-0.0728708	1.28099	1.0473	-0.996098	-0.7859	0.431169	-1.02762	-1.22225	0.875366	-0.978018	-1.73459	1.25056
-0.61264	0.420288	0.188971	1.71124	-0.648492	-0.966411	0.292682	-0.694082	-0.569074	1.31763	-0.392831	-0.0414322	0.566794
-0.480821	0.227568	0.46245	0.899753	-0.927519	-0.768438	0.134421	-0.61272	-0.992623	-0.45112	-0.405744	-0.120929	0.88159
0.105126	0.117011	0.954674	1.15385	-0.706293	-0.867429	0.00252621	-0.885223	-1.48678	0.0122024	-0.808724	-1.03696	1.72986
0.332551	0.220791	1.30107	0.280891	-0.369218	-1.05959	-0.0568609	-0.527277	-0.851252	-1.31434	-0.886648	-0.558769	0.799878
-0.288528	-0.121964	1.87283	-0.0866004	-0.542928	-0.756801	0.167192	-0.458117	-0.039217	-0.345648	-0.964573	-2.7296	1.04628
0.0345027	-0.321828	0.99956	1.14428	-0.353297	-0.657816	0.246229	-0.596395	-0.356858	-0.619331	-1.09451	-1.37504	0.718166
-0.32366	-0.0930188	2.33362	0.974877	-0.774501	-0.98972	0.62848	-0.580112	-0.939267	-1.88271	-0.938391	-0.896848	0.349016
-0.634019	0.035767	1.60617	1.36559	-0.8113	-1.01884	1.33372	-0.832278	-1.25691	-0.82978	-1.57541	-0.577995	0.568059
-0.394644	0.0109447	0.24901	1.3328	-1.08506	-1.01302	1.43912	-0.515005	-0.886153	-1.79835	-0.860201	-0.577822	0.622956
-0.585495	0.143303	0.621918	1.12924	-1.32196	-0.82669	1.29405	-0.417374	-1.83924	0.391666	-1.57523	-0.0597939	0.281164
-0.393923	0.122053	0.829111	1.47214	-1.13233	-0.978087	0.898486	-0.787495	-1.6803	-0.661136	-1.02905	-0.577476	1.59452
0.873218	0.118664	0.260753	0.175678	-1.127	-1.14695	0.858874	-0.702065	-0.250468	0.286504	-0.690906	-0.975653	0.308883
-1.02659	0.100986	0.328744	0.996719	-1.15853	-0.873282	0.720388	-0.7834	-1.25651	0.307623	-2.16007	-0.955563	1.03405
-0.83502	0.50841	-0.982021	0.499446	-0.626625	-1.0305	0.25232	-0.787453	-1.15052	-0.871523	-0.703731	0.379083	0.74697
-0.440284	0.154938	0.0670082	0.965293	-0.537044	-0.925693	0.535697	-0.213934	-1.80353	0.855236	-0.534614	0.18008	1.23959
-0.141155	-0.0163478	0.66529	1.56775	-0.594907	-1.04215	0.535635	-0.226122	-0.638473	-0.8714	0.063576	-1.27372	-0.278587
-0.296155	0.155305	0.44825	1.68524	-0.336819	-0.919876	0.937661	-0.0959508	-1.20323	-0.0922183	-1.30157	-0.138254	0.52865
-1.0965	0.194784	0.42344	0.989876	-0.715897	-1.04216	1.30014	-0.213892	-2.05041	-1.01868	-1.28848	-1.53231	0.0774265
0.110892	-0.13011	0.590861	1.50354	-0.489405	-1.03634	1.22757	0.0545713	-0.32051	-0.702756	-1.26238	-0.596011	-0.20965
-0.07996	0.048688	0.917369	0.972111	-0.815824	-1.10039	0.673809	0.152203	-0.920571	-1.75556	-2.09443	-1.29295	0.0777881
-0.796645	-0.0690136	1.46925	1.48577	-1.09485	-1.19356	0.911044	0.0139248	-1.87365	-0.323601	-1.88631	-0.994015	0.255795
0.996329	-0.251016	0.224772	1.37785	-0.826232	-1.47888	0.647317	0.115624	-1.64411	-1.54486	-0.963066	-0.93409	0.173902
-0.0191252	0.477913	0.511508	0.580024	-0.942018	-1.09458	0.357223	-0.132475	-1.57342	-1.43951	-1.61309	1.27693	0.625487
-0.233878	-0.500709	1.22248	1.94752	-0.894564	-1.23433	0.838349	0.050573	0.156474	-0.934077	-1.613	-1.03333	0.694062
1.46349	-0.0504175	1.32361	0.623735	-0.94716	-1.06547	0.528481	0.24989	-0.690703	-0.175953	-1.65192	-0.833983	-0.591575
0.0895127	-0.128824	1.66338	1.47893	-0.757529	-1.11788	0.389994	-0.0632871	-0.79653	-0.955011	-1.74284	-0.216368	0.0788728
-1.11715	-0.33226	1.62531	1.31636	-0.504707	-1.01307	0.561314	0.180772	0.0508081	-0.575918	-1.17066	-0.0767727	-0.180846
0.233642	0.307362	2.04462	1.72756	-0.973304	-1.12953	1.50385	0.72582	-0.284484	0.603352	-1.40461	-0.514785	0.284418
0.1862	0.26825	2.9213	2.29587	-0.73628	-0.75105	1.14784	0.420777	-1.89066	-1.39703	-1.09247	-0.813375	0.571856
0.760196	0.157693	1.49785	3.39696	-0.636167	-1.1703	1.32575	0.428926	-1.32574	-0.828419	-1.05337	-0.813202	0.175348
-0.589879	-0.127906	1.45315	1.84094	-0.746688	-1.01891	1.29273	0.0262652	-1.00794	-1.71276	-0.754232	-2.06783	-0.0843702
1.05969	-0.277758	2.3431	2.66881	-0.672904	-0.791819	0.903765	-0.189294	0.0512101	-1.2705	-0.897168	-0.414506	0.134673
0.665671	-0.109677	2.02	2.30132	-0.672843	-1.03056	0.475248	-0.234022	-0.178175	-1.31255	-0.975092	-0.932188	0.0117437
1.14406	0.329897	0.749005	1.38055	-0.625388	-0.780179	0.765216	-0.177064	-0.84884	-0.722886	-1.49509	-0.752758	0.750586
1.32368	0.262208	1.17494	1.3136	-0.920213	-0.675371	0.257599	-0.0550279	-1.3783	-1.79675	-1.05293	-0.79242	-0.42562
-0.48052	0.130217	-0.235252	1.71798	-0.835898	-0.273598	0.0202383	0.091413	-2.06661	-0.512189	-1.91098	-0.513402	-0.671659
0.14128	0.183985	1.37721	1.67836	-0.625203	-0.51816	0.389306	0.221584	-0.495575	-0.533185	-1.23478	0.0643784	0.368119
0.61967	0.387789	0.0929609	0.293098	-0.798913	-0.424998	0.666092	0.473778	-0.58375	0.498684	-0.220522	0.283644	-0.343004
-0.204572	-0.340773	0.439355	0.540365	-0.82518	-0.529812	0.863778	0.449387	-0.530716	-0.554118	-1.68968	-0.313708	0.655737
-0.192261	0.302421	0.441059	1.04037	-0.830384	-0.803488	0.342978	0.416862	0.122458	-0.511942	-0.805443	-0.851308	0.806386
-0.120196	0.188292	-0.637703	1.3696	-0.84612	-0.652098	0.672496	0.347729	-0.495253	-1.22783	-0.844361	-0.751548	0.409878
0.107229	0.792191	0.444469	1.04992	-0.872387	-0.768557	0.573559	0.14844	-0.989406	-0.0696151	-0.94829	-1.88667	0.628922
0.155392	0.413713	-0.402291	0.737077	-0.587971	-0.820966	-0.441613	0.335555	-1.78363	-0.40647	-0.493125	-1.60765	0.328167
-0.919816	0.628234	0.832339	0.472045	-0.572112	-0.984008	0.0263298	-0.0833755	-0.530314	0.857029	-0.831093	-1.52781	5.34701e-05
-0.979209	1.02851	0.747872	0.398272	-0.435139	-1.10047	-0.639486	0.120009	-1.09507	-1.26969	-0.297914	-1.24879	-0.314381
-0.871292	0.296379	-0.105517	-0.0853406	-0.68257	-1.1587	-0.712057	0.136293	-0.636061	-0.448399	-0.986942	-2.2445	-0.697209
-1.25336	0.657363	0.989912	0.769854	-0.429749	-1.05389	-0.0595487	0.22579	-0.0181885	-0.701025	-0.505772	-0.491583	-0.026762
0.778633	-0.0783435	0.898816	-0.369501	-0.750902	-0.67541	0.105179	0.392568	-0.565295	-1.01682	-1.71489	-2.16448	0.096529
-1.01362	0.561279	-0.0142305	0.554	-1.26689	-0.902504	0.520389	0.421053	-1.00649	-1.37473	-1.85782	-0.570907	0.233499
-1.31203	0.693637	0.511136	-0.599016	-1.01407	-0.739467	0.592834	0.360056	-0.459227	-1.03776	-1.37665	-0.192302	-0.0535775
0.648256	0.908157	1.00336	-0.0512003	-0.877097	-1.07719	0.856436	0.319396	0.811739	1.25755	-0.830472	-0.650232	-0.0807545
-1.49057	0.565402	1.37627	-0.18645	-0.750655	-0.949095	0.605892	0.0306228	-1.05921	0.0152324	-0.440318	-1.04841	0.398188
-1.22729	0.601308	0.940483	-0.0279813	-0.555758	-0.861756	-0.0533322	-0.156465	-0.017706	0.0574088	-1.4544	0.226484	-0.326613
-1.95593	0.530046	0.44504	-0.68236	-0.761063	-0.978215	0.315736	-0.148316	0.635469	0.689189	-0.232105	-1.8846	-0.0802121
-2.07508	0.612393	0.274401	0.00206832	-0.761001	-1.01316	-0.152331	0.0510013	-0.352918	0.0364752	-1.72727	-1.94418	-0.0526735
-1.19036	0.648299	0.978741	0.242504	-0.255421	-1.04227	-0.455608	0.31133	-0.0704184	-0.195093	-1.2461	-0.729037	0.809279
-0.126381	0.555603	0.218153	-0.0566804	-0.718751	-1.05974	0.1178	0.38049	-0.0879891	-0.637234	-0.673914	-0.728864	0.111835
0.340059	0.527209	-0.310433	-0.376357	-0.386943	-0.762782	-0.00091176	0.55947	-0.882213	-0.700344	-1.15491	-1.10712	0.919071
-0.90246	0.566688	0.877797	-0.935107	-0.708096	-0.745317	0.0715335	0.620495	-0.70562	-0.342309	-1.41486	-0.967529	-0.0929871
-1.85816	0.448986	0.541441	-0.0116059	-0.686971	-0.74532	0.407644	0.433408	-0.670237	0.289472	-0.959696	-0.967356	0.686892
-1.24831	0.127664	0.543146	-0.40642	-0.897542	-0.733677	1.0206	0.343938	-0.158272	0.205304	-1.89577	-0.847678	-0.270451
0.616368	0.613678	-0.310243	-0.814895	-0.565733	-0.430893	0.651408	0.246334	0.583158	-0.657982	-2.25974	-0.728	0.290565
-1.89293	0.0744475	0.307925	0.211065	-0.65519	-0.628872	0.295399	0.0714489	-0.687647	-0.384176	-1.31049	0.148543	-0.694136
0.0434521	0.331835	0.0709989	-0.846321	-0.144344	-0.733686	-0.100161	-0.233594	0.918692	-0.0261401	-1.01135	-1.32518	0.824404
-0.960051	0.557073	-0.351529	-0.564901	-0.0810921	-0.582295	-0.746202	-0.416614	-0.74044	-0.0892502	-0.99826	-0.707564	-0.187655
-2.25037	0.921629	-1.91418	-0.850425	-0.0125746	-1.01901	-0.535333	-0.241701	1.06006	0.500416	-1.46625	-0.309041	0.127141
-1.282	0.896807	-0.361377	-0.131843	-0.123095	-1.01901	-0.10694	0.0918413	1.00719	-1.09988	-0.855058	0.149234	-0.187293
-2.72768	0.407588	-0.638074	0.436464	-0.0229826	-0.861801	-0.126778	0.364372	-0.404826	-1.16299	-1.27104	-1.34441	0.825127
-0.671792	0.754283	-0.815343	-0.231576	-0.133503	-0.722055	-0.397097	0.445734	-0.598909	-0.383805	-1.57	-0.985717	0.455977
-1.67529	0.436534	0.0878562	0.261594	-0.254555	-1.05396	0.229045	-0.0179375	-0.245805	-0.825946	-1.15384	-0.925792	-0.528724
-0.718874	0.44029	-0.500387	0.0648688	-0.317683	-1.03649	0.327857	0.0634247	-0.687004	-0.46791	-0.77669	-0.606939	-0.049781
-0.395843	0.454762	-0.193765	0.223337	-0.0280011	-0.803584	0.0904958	0.323753	-0.563365	-0.0888173	-1.07565	-0.746189	-0.665151
-2.10444	0.490669	-0.715723	-0.431041	-0.259635	-0.628902	0.169533	0.392913	-0.157307	-1.09951	-1.72567	-0.546841	-1.11637
-1.00461	0.497997	0.724396	0.895468	-0.296434	-0.49498	-0.0414616	0.181421	-0.951531	-1.18367	-0.893444	-0.964936	-0.623753
-1.41058	0.240977	0.474212	0.500654	-0.043613	-0.460046	-0.318372	0.44175	-0.51017	0.922118	-1.82951	-0.725753	-0.158489
-2.13921	0.941327	1.15204	-0.474765	0.0249045	-0.733722	-0.568916	0.523112	-0.104113	-0.0675127	-0.815254	-1.10401	-0.51396
-2.44957	0.634295	-0.62936	0.127695	0.151346	-0.774485	-0.232806	0.624811	0.619667	0.985413	-1.20523	-0.406727	-0.37699
-2.74798	-0.0621163	-0.282966	0.415946	-0.0223643	-0.6755	-0.555858	0.596353	-1.14537	1.17499	-1.92026	0.708826	-0.198983
-1.93497	0.220278	0.109828	0.601737	-0.0328341	-0.873479	-0.582287	0.604502	1.46709	0.606506	0.0431575	-2.11929	-0.581812
-0.631976	0.241895	-0.100584	0.958294	-0.469835	-0.762848	-0.173669	0.856695	0.408094	0.374938	-0.619866	-0.724888	-0.157585
-0.631615	0.131338	-0.662313	0.344899	-0.543495	-0.774497	-0.0880405	0.397091	-0.456734	-0.109318	-1.71196	0.310994	-0.444661
-1.70682	0.142238	0.453003	0.639981	-0.353864	-0.623106	-0.252893	0.466251	-0.650817	1.89119	-1.2568	-0.66479	-0.307692
-1.44355	0.128133	0.368535	-0.0553817	-0.338004	-0.448424	-0.0288409	0.165276	-0.509527	0.417238	-1.55576	-0.505277	-0.211758
-2.13633	-0.0895925	0.376869	0.424127	-0.285284	-0.209691	-0.351893	0.405267	0.408415	-0.993539	-1.39964	-1.40139	-0.539871
-1.22771	0.25353	0.1996	0.329862	-0.390539	-0.430962	-0.286039	0.161236	-0.774134	-0.340701	0.381747	-1.36138	-1.03213
-3.06777	0.121539	0.678567	0.351717	-0.295692	-0.407673	0.287369	0.00668807	-0.703449	-0.466983	-0.970393	-1.28154	-0.867804
-2.35036	0.0717112	1.0117	-0.0840808	-0.248238	-0.512487	-0.312531	0.00263447	-0.0679256	-0.235291	-0.151166	-0.0265659	-0.224714
-0.951763	0.446984	1.56358	0.245154	-0.385088	-0.716289	0.0103962	0.319907	-0.403218	0.670234	-1.23026	-0.145898	-1.07263
-0.807994	-0.00293934	2.09558	0.635864	-0.395557	-0.518316	0.155349	0.271112	0.708888	0.207036	-1.21717	-2.57566	-0.169637
-1.38127	0.497364	1.31511	0.589413	-0.458685	-0.791992	0.00367959	0.344339	0.956085	-0.656251	-0.866021	0.372303	-0.689255
-2.05015	0.597571	1.73441	0.276567	-0.737712	-0.972503	0.194774	-0.0054451	0.0736056	-0.57196	-1.47704	-0.165297	0.063266
-1.3686	-0.0845508	1.14617	0.995148	-0.921954	-0.663896	-0.319435	-0.0501729	0.938595	-0.719299	-0.90485	-1.83819	-0.387957
-1.34434	0.183554	1.41302	-0.0417463	-0.91136	-0.302883	-0.154707	0.104403	0.0208129	-0.69818	-0.800744	-0.563301	-0.114198
0.197672	0.0694247	1.52078	0.383117	-0.848109	-0.186429	-0.0493034	0.0312031	-0.632201	1.07069	-0.696638	-1.12082	-0.250807
-1.11655	0.0303133	1.18443	1.38176	-0.437313	0.221166	-0.319622	0.169509	-0.843935	-0.297968	-1.12562	-0.543038	-0.182231
-1.08034	0.34843	1.15962	1.17137	-0.168694	-0.262132	-0.0757949	0.0190285	0.0210541	1.21822	-0.683458	-1.69808	-0.455629
-0.339032	0.516511	1.61207	0.0525062	-0.28448	-0.000107603	-0.293381	0.112593	-1.24975	-0.95062	-1.08644	-1.00079	-0.168191
-0.900357	0.0380088	1.16966	-0.513074	-0.71095	0.139637	-0.721899	0.320045	-0.79074	0.102306	-0.982331	-1.21971	-0.509983
-1.48558	0.15965	1.52931	0.0893865	-0.8478	0.139634	-0.293506	0.303789	0.0742489	-0.739924	-2.00942	-0.383007	-0.195187
-0.230394	0.252713	1.06701	-1.27538	-1.13736	0.00570626	-0.675882	0.320073	-0.631718	0.860492	-0.761117	-0.323081	-1.65865
0.642372	0.449372	0.45225	-1.26035	-0.884537	0.0289946	-0.596845	0.0923111	-0.36687	1.26064	-0.592	-0.542001	-0.454725
-1.18573	0.281659	1.03065	-0.343684	-0.947665	-0.209745	-0.926489	-0.0500347	-0.878674	-0.992425	-0.695928	-0.661333	0.0515758
-1.71121	0.346143	0.190514	-0.424288	-1.12664	-0.361141	-0.893593	-0.310336	-0.172546	-0.0447858	-0.591822	-0.322563	0.352693
-0.599426	0.582098	0.715881	0.253309	-1.29509	-0.302916	-0.854106	-0.460816	-0.401931	0.229021	-0.422705	0.0958778	-0.768797
-0.51541	0.475113	0.452441	0.281995	-0.715783	-0.250513	-0.682786	-0.342847	0.039429	0.523885	-0.591645	-1.63677	-0.563433
0.656125	0.636049	0.653005	-0.181125	-0.842101	0.285184	-0.260985	-0.289957	-0.40177	0.355488	-0.786589	-1.49718	-0.522215
-0.610295	0.543354	1.54295	0.0114964	-0.773583	0.762654	-0.261048	-0.521786	-0.860621	-0.318283	-0.695485	0.176066	-0.522035
-0.358969	0.486381	0.901674	0.00602928	-0.110028	0.751005	-0.30066	-0.298064	-1.46068	1.1979	-1.24149	-0.0826883	-0.166202
-0.263003	0.743769	1.58613	0.246465	-0.64708	0.844168	0.0684081	-0.590905	-0.56039	-0.844592	-0.552284	-1.43691	-0.781572
-0.979688	0.122375	0.666452	-0.223486	-0.631221	0.902393	-0.610591	-0.517677	0.0927846	0.16622	-1.08529	-0.679868	-1.12336
-0.250331	0.383336	0.522327	0.406297	-0.978703	0.745173	-1.31596	-0.505461	-0.948555	-0.549666	-0.669126	-0.102087	-0.685458
-1.51675	0.690736	0.881978	-0.34371	-0.96811	0.82669	-0.999622	-0.546121	0.16355	-0.697005	-0.799059	-1.13762	-1.16404
-0.500577	0.44086	0.0948755	0.0333389	-1.04704	0.576305	-1.56656	-0.586782	-1.23081	0.0400617	-1.35807	0.0575985	-0.780849
-1.22921	0.394604	-0.0359924	-0.696177	-0.815277	0.494783	-1.49412	-0.594903	-1.28369	-0.0230483	-1.39698	-0.300744	-0.329264
-1.42006	0.551968	-0.127088	-1.45301	-0.883671	-0.000161459	-1.42826	-0.651833	0.199094	-0.296731	-0.798793	0.117697	-0.862561
0.0860916	0.73791	-0.370643	-1.9298	-0.825685	0.0231269	-0.914181	-0.387437	-1.21292	-0.886273	-0.213606	-0.419903	-0.164756
-0.463283	0.677365	-0.0375067	-1.18389	-0.588661	-0.203967	-0.630804	-0.594861	-0.45384	-0.338722	-1.16268	-1.47536	-0.410795
-0.869248	0.520368	-0.413634	-0.724876	-0.0883466	-0.24473	-0.999997	-0.35487	0.12873	-0.0228009	-1.07157	-1.35568	0.191257
-0.761331	0.531269	-0.0340971	-0.573238	-0.398968	0.226917	-0.512279	-0.28571	0.958417	1.17753	-1.07148	-0.618559	-0.656654
-1.1673	0.549314	0.385212	0.118021	-0.325185	0.552993	-1.03308	-0.289764	-0.541854	0.124724	-0.733339	-0.359459	-0.765905
-0.043565	0.481624	0.645433	0.0647391	-0.0986928	0.646155	-1.00678	-0.151458	-0.841844	-0.317417	-0.863272	-0.578379	-0.861476
-1.74021	0.649705	-0.420072	-0.746744	-0.393517	0.663621	-1.10571	-0.0782303	0.676239	-1.64396	-0.473118	-0.916803	-0.204708
-1.38133	0.699901	-0.0604211	-0.779534	-0.530366	0.535515	-1.54082	-0.301924	-1.19471	-0.991127	-1.37018	-1.3349	-1.33988
0.0172698	0.485747	0.935579	-0.334178	-0.835722	0.40741	-1.34973	-0.468675	-1.95363	-1.13847	-1.4221	-0.956292	0.110269
-0.30504	0.510937	-0.176327	0.0975159	-0.561838	0.314242	-0.947701	-0.639492	-1.10629	-0.969946	-1.64305	-0.597605	-1.69517
-1.63121	0.44682	-0.346967	-0.543201	-0.324814	0.413227	-0.895031	-0.407636	-1.54749	-0.464509	-0.992851	-0.617349	-0.395489
-0.866005	0.936406	-0.239204	0.441775	0.0965136	0.523858	-0.664387	-0.436094	-0.205919	0.0198702	-1.09678	-0.836269	-0.244841
-1.86951	1.09734	0.365707	-1.01862	0.307208	0.407398	-0.526025	-0.338462	0.288395	-0.527557	-0.641614	-1.37387	-0.586633
-1.34331	1.05109	0.486727	-0.163425	0.259878	0.058025	-0.763386	0.0601587	-0.947108	0.44114	-0.615521	-1.61271	-1.17464
-1.35491	0.829788	-0.353405	0.0360271	0.149357	-0.0234977	-0.776632	-0.102524	-0.999981	0.504373	-1.07051	-2.05072	-0.695702
-1.59356	0.694225	-0.54393	-0.256327	0.0283053	-0.128312	-0.803061	-0.0252295	0.500451	-0.0430543	-1.23945	-0.636402	-0.558732
-0.828351	0.776572	0.326125	0.84477	-0.377101	0.00561051	-0.803123	0.104942	1.47135	-0.232508	0.24289	0.100718	-0.32601
-1.11481	1.00895	0.566461	0.388481	-0.745647	0.354978	-0.822961	-0.383135	-0.0465755	-0.632535	-0.901215	-0.954737	-0.654123
-0.0508312	0.358982	1.01228	1.17537	-0.519155	0.238518	-1.13283	-0.411593	-0.258309	-1.24313	-1.26519	-0.337121	-0.353006
-0.779467	0.641376	0.0859803	1.24504	-0.740257	0.0405386	-0.506688	-0.86713	0.447819	-1.0325	0.139138	-0.237361	-0.558009
-0.241323	0.823746	-0.542035	0.392571	-0.750727	-0.0351613	0.172186	-0.720689	-0.240497	-1.05349	-0.640905	-1.13348	-0.489434
-0.169258	1.099	0.579909	0.154862	-0.439982	0.0230641	-0.487038	-0.736945	-0.116859	-0.84286	-0.666821	-1.37231	-0.749152
-1.11301	0.724089	0.521956	0.0196128	-0.350401	-0.244789	0.0336373	-0.777605	-1.17585	-1.49557	-0.835761	-1.07338	-0.817366
-1.43532	0.817152	0.099428	1.20268	0.00773664	0.116223	0.185182	-0.651501	-0.0813954	-0.168903	-0.978696	-1.49147	-0.899259
-0.53865	1.0281	0.40605	0.0155092	-0.213366	0.0288779	0.0664703	-0.317959	-1.95234	-1.11642	-1.48569	0.639873	-0.611821
-1.18363	0.778225	-0.381053	0.918518	-0.250165	0.139509	-0.164299	-0.012889	0.00702142	-0.189837	-0.484435	0.500624	-1.78803
-0.514028	0.992745	0.223858	0.489551	-0.313293	0.145329	-0.296194	-0.0332123	0.0777066	-0.674093	0.542827	-0.913346	-0.570423
-0.54952	0.907194	0.941455	0.559221	-0.771357	0.156971	-0.902685	-0.252839	-0.751819	-1.70584	0.0358298	-0.813586	-0.912215
0.645916	0.70733	0.306811	0.990915	-0.787093	0.133677	-1.00162	-0.399252	0.85452	-0.631854	-1.32931	-1.96863	-0.857318
0.419212	1.0183	1.01778	0.869327	-1.2083	0.337473	-0.540271	-0.448047	1.01346	0.715874	-0.263043	-0.474642	-0.665633
-0.357227	0.989908	0.575366	1.22588	-1.08712	0.401521	-0.876506	-0.972731	0.554611	-0.737017	-0.653021	-0.374882	-0.0772588
-0.978306	0.986519	1.43216	0.769594	-0.686857	0.308353	-0.764511	-0.871031	0.166365	-1.38973	-0.470901	-0.673472	-0.487445
0.0856719	1.22962	1.64599	0.777789	-0.276061	0.0463225	-0.434993	-0.972703	0.0958403	-1.15804	-0.405802	-0.354619	-0.487265
-1.49147	1.10477	1.27649	-0.0473561	-0.081164	-0.227354	-0.810778	-0.777453	-0.115894	-0.378858	-0.483726	0.223162	-1.08896
-0.104819	1.17997	0.887102	-0.155283	-0.233811	-0.535967	-1.24589	-0.50899	-0.36293	-1.30532	-0.470635	-2.26635	-1.74536
-0.247868	0.880085	0.0270846	0.276411	-0.181091	-0.396222	-0.903185	-0.907583	-0.309896	-1.24208	-0.496551	-1.44956	-1.85461
-0.104099	0.837402	0.552451	1.40483	-0.591763	-0.600024	-0.738457	-0.598445	0.466837	-0.757703	-0.665491	-0.41368	-1.59453
-1.0837	0.926892	0.6337	0.757284	-0.749676	-0.396228	-1.05492	-1.00924	-0.945178	-0.399668	-1.18549	-0.772022	-1.10191
-0.569458	0.927076	0.575747	1.20947	-0.833867	-0.343825	-0.580383	-1.08244	0.767068	-1.03132	-0.496285	-1.13036	-0.7324
-0.0791162	0.712923	0.398479	1.16985	-1.18135	-0.262309	-0.237682	-0.976674	0.996614	-0.862804	0.413957	-0.911099	-0.458641
-1.04677	0.730968	0.314011	1.32832	-1.49724	0.0404757	-0.356393	-1.28985	-0.168284	-1.66292	-0.27507	-0.134143	-0.649965
-0.245706	1.07052	-0.406805	1.56192	-1.43399	0.209335	-0.666262	-1.09867	-0.909554	0.105954	-0.131957	-0.0343829	-1.49788
-0.352903	0.520571	-0.352071	0.743609	-1.33914	0.483005	-0.251053	-1.02951	0.167249	-0.104557	0.193186	-1.62761	-1.27883
-1.22495	0.781531	-0.476311	1.10017	-1.50232	0.39566	-0.211565	-1.03356	-0.768184	-0.441411	-0.0277626	-1.18925	-1.51119
0.651682	0.953184	-0.395062	0.124748	-1.0336	0.104515	-0.851015	-0.704088	-0.0973579	-0.736151	0.193363	-1.80652	-0.375664
0.126209	1.06768	-0.00889669	0.699885	-1.05986	-0.204098	-0.152366	-0.700006	0.661724	0.148316	-0.0275852	-0.989731	-0.621703
0.0190123	0.917829	-0.0668496	1.28868	-1.02294	-0.541826	-0.211753	-0.480352	-0.538477	0.506352	-0.365554	-0.332281	-1.16868
-0.602067	0.364309	1.23407	0.0468705	-1.06501	-0.733982	-0.172266	-0.683709	-0.114768	-0.230591	-0.521491	-1.72633	-0.717094
0.270699	0.400215	0.877826	0.42392	-1.25451	-0.786391	0.500017	-0.69183	0.220685	-2.44154	-0.586414	-0.511193	-1.79755
-1.4857	1.17558	0.382383	0.958074	-1.5546	-0.489429	0.229698	-0.74876	0.0266025	-0.230467	-0.573323	-1.22805	-0.0875028
0.259469	0.750666	0.56969	0.310526	-1.47029	-0.501078	0.12417	-0.704005	0.326753	-0.714723	-0.391203	-0.0726622	-1.34578
-1.25792	0.890169	0.743739	0.865172	-1.35965	-0.466144	0.0515994	-0.50062	0.962277	-0.693604	-0.872196	-0.968777	-0.812123
0.0928789	0.858202	1.46796	0.477188	-1.41224	-0.501084	-0.165987	-0.459932	-0.0261099	-1.38843	-0.261004	-0.530419	-1.05816
-0.982329	0.672627	0.873093	-0.0815612	-1.35426	-0.0410829	-0.508813	-0.821918	-0.3261	-0.567137	0.12915	-1.3867	-0.975909
-1.38829	0.669238	0.397536	0.917077	-1.0909	0.133599	-0.838457	-0.891051	0.750704	-0.0406427	-0.377847	-1.40644	-1.22195
-0.396021	0.848036	0.578214	0.132916	-1.24355	0.127773	-0.779195	-0.785284	-0.431846	-1.13556	0.168334	-0.350643	-0.866116
-0.551021	0.290944	0.878207	-0.248237	-1.03812	0.069542	-0.660608	-0.769	-1.03191	0.0858247	-0.429678	0.167385	-0.989045
0.489056	0.53047	0.707567	-0.718188	-0.859021	0.069539	-0.186074	-0.834065	0.0272458	-0.419488	0.467562	-0.64906	-0.441708
0.453564	0.769997	1.88254	-0.737316	-1.0222	-0.0294522	0.618041	-1.01709	-0.572814	1.37044	-0.494512	-1.0074	-1.86413
0.501727	1.29531	1.53293	-0.0802106	-1.05373	-0.151735	0.479555	-1.32213	0.309826	0.507156	-0.793474	0.586171	-1.59037
1.69716	0.881105	1.82629	-0.0651858	-1.44861	-0.477817	0.196052	-1.18382	-0.360839	0.296645	-0.000250869	-1.64442	-2.20575
-0.919692	1.19565	1.90754	0.728533	-1.55386	-0.0294611	0.130074	-1.22448	-0.537271	-1.76691	-1.19636	-1.30565	-0.358912
-0.26204	1.08509	0.967979	0.183445	-1.73284	-0.233263	-0.0545541	-1.0577	-0.731354	-0.356007	0.311979	-1.68391	-0.892208
0.0251382	0.695897	0.446022	0.184808	-2.07505	-0.0469356	0.13654	-1.13497	-0.554761	1.62344	-0.32504	-0.0903324	-0.60477
-1.49225	1.12118	2.01208	0.59601	-2.00127	0.00546689	-0.193103	-1.09835	-0.0427961	0.612752	0.000103788	-1.08603	-1.20646
0.229022	0.964186	0.0318276	0.0235997	-1.93802	0.215086	-0.417281	-0.82582	0.981054	-0.334764	-0.415878	-1.20537	-0.727519
-0.188894	0.717882	0.371593	-0.364384	-1.99062	0.535339	-0.265736	-1.00477	0.681064	0.865563	-0.623824	-0.508081	-1.12403
1.31726	1.10744	0.969874	-0.178593	-1.91683	0.541159	-0.166924	-1.11051	1.15773	0.844567	-0.441705	-1.56354	-1.39742
0.301807	0.946875	-0.115517	0.0686742	-2.16426	0.657613	0.281243	-1.03322	0.310549	1.70798	-0.766671	-0.846333	-0.877445
1.36579	0.600548	0.0253894	-0.408108	-2.12208	0.634318	-0.0945414	-1.14709	0.999026	-0.54509	-0.909607	-0.68682	-1.1782
0.0635129	0.565009	0.815902	-0.113026	-1.84819	0.558618	-0.509876	-1.01692	-0.307082	0.381492	-0.363426	-0.90574	-0.972835
0.780919	0.854547	0.128229	-0.460026	-1.79547	0.366462	-0.621996	-1.20401	0.434349	0.170981	-0.714396	-1.46326	-1.15048
0.518362	1.08693	0.308906	0.907467	-1.70589	0.220888	-0.885723	-1.50905	0.646244	-1.30297	-0.662299	-0.825724	-0.835685
1.23577	0.501259	-0.199794	-0.532436	-1.68477	0.145188	-0.925335	-1.41548	-0.659864	0.739652	0.28695	-0.905221	-1.45105
-0.102356	0.844381	-1.32496	0.718936	-1.67417	0.075311	-0.899031	-1.28531	0.0992176	0.802885	-0.844152	-1.12414	-1.54663
0.45969	1.13035	-0.196384	-0.550201	-1.73203	0.174296	-1.28141	-1.01685	-0.218424	-0.607891	-1.45517	-1.00446	-1.71059
-0.280897	1.48061	-0.572511	-0.357579	-1.67931	0.570246	-0.516843	-0.817533	-0.253646	0.803009	-0.895984	-0.147838	-1.21797
0.0899368	0.977107	-1.11435	0.33368	-1.50021	0.459609	-0.0950415	-1.21613	0.328924	-0.923626	-1.36397	-1.16346	-1.21779
0.341263	1.16305	0.358907	-0.566602	-1.79504	0.541126	-0.114879	-1.17951	-0.0593215	-0.64982	-0.284703	-0.904357	-1.75109
-0.0527516	0.695264	-0.739741	0.104165	-1.77918	0.907962	-0.266549	-1.54963	-0.765289	1.098	-0.0765794	-1.12328	-0.943851
-1.00845	0.984802	-0.704894	0.132851	-1.6896	0.488714	-0.87304	-1.50487	1.22938	0.150481	-0.0634886	-1.9198	-1.40875
-0.00422788	0.731354	0.27122	-0.767431	-1.48944	0.226684	-0.635804	-1.41131	0.98234	-0.249546	-0.310442	-1.50136	-1.09396
-0.589455	1.18879	0.756815	-0.117156	-1.53677	0.38972	-1.20934	-1.80177	0.117512	0.445406	-0.960463	-0.505316	-0.587657
-0.529341	0.860324	0.340916	1.16154	-1.56303	0.0519927	-1.47306	-1.32993	-0.447246	-0.291537	0.0537972	-1.38151	-1.21671
0.271721	1.30704	0.700567	1.53176	-1.58404	-0.145987	-1.01831	-1.14688	-0.782538	-0.649449	-0.466202	-2.37721	-1.10709
1.61057	0.878552	1.29222	0.645137	-1.3944	-0.326498	-1.26885	-1.21602	-0.129363	-1.00736	-0.869181	-1.40108	-1.73614
1.32411	1.54675	1.27404	0.448411	-1.25216	-0.0586501	-1.03821	-1.06144	-0.852982	1.09843	-0.179976	-1.12207	-1.88643
0.894241	1.11826	0.844883	0.941581	-1.41534	-0.332326	0.121857	-1.12244	-0.482227	-0.375519	-0.49194	-1.04222	-1.38013
0.39267	0.768363	0.793559	1.29131	-1.46794	0.0985605	-0.201195	-0.910918	0.365111	0.150975	-1.20697	-0.484361	-0.600251
0.512537	1.27224	1.67024	0.889663	-1.70484	0.197546	-0.247399	-1.2241	-1.0469	-0.754426	-1.14187	-0.54394	-1.28402
0.644356	1.07952	0.88314	1.13693	-1.55207	0.494507	-0.596817	-1.50067	-0.870312	-0.417448	-0.634699	-1.00187	-1.16072
0.22644	0.711757	1.46154	0.448398	-1.44669	0.436276	-0.913277	-1.83418	0.559516	-0.333157	-1.01167	-1.49963	-1.39309
1.30237	0.790531	1.25112	1.71343	-1.236	0.477033	-1.03858	-1.95212	-0.252359	-0.185694	-0.465493	-1.63888	-1.70752
0.490077	0.865733	1.96209	1.35277	-1.36758	0.139305	-1.66485	-1.91143	1.15982	0.909347	-0.517413	-1.02127	-0.530952
2.06794	0.858772	0.558528	1.31315	-1.45177	0.0694283	-1.55285	-1.66737	1.42467	-0.606716	-0.725359	-1.00118	-1.06425
0.693961	0.58389	1.89259	0.460683	-1.45171	-0.163488	-1.4079	-1.30129	0.489233	-0.459253	-1.32337	-2.03672	-1.91216
-0.166133	0.977024	2.17932	0.236635	-1.09357	-0.245011	-0.557642	-1.04096	0.29515	-0.332848	-0.790193	-1.2996	-0.53041
2.02122	0.641414	1.71702	0.600023	-0.688042	-0.314888	-0.188574	-1.25652	0.224625	-0.711817	-0.126992	-0.701898	-1.72029
0.252864	0.702326	1.79827	0.478435	-0.735372	-0.221725	-0.228187	-0.951454	-0.0400621	0.635911	-1.23209	-1.41875	-1.77483
-0.153101	0.606058	0.878598	0.732533	-0.909083	-0.466288	-0.51828	-1.19142	-0.534215	-0.437948	-0.763923	-2.41446	-1.88408
1.05429	0.720555	1.25151	0.00301698	-1.14072	-0.338188	-0.346961	-1.24428	-0.269367	-0.627402	-1.19291	-2.27486	-1.18627
0.146388	0.459962	1.18692	0.728429	-1.01428	-0.35566	-0.722745	-1.37036	-0.0398209	-0.311481	-0.633723	-0.940216	-1.92475
0.49332	0.767362	1.5532	0.770776	-1.13006	-0.169332	-0.828274	-1.78929	-1.39888	-1.65909	-1.17973	-1.5774	-0.775546
0.123207	0.578215	1.78691	0.744817	-1.28797	-0.349843	-0.742645	-1.43541	0.383969	-0.711446	-1.02361	-1.33822	-1.04894
1.06768	1.37502	1.95433	-0.285247	-1.3353	-0.332377	-1.01956	-0.963573	0.648817	-0.58504	-0.399418	-0.800275	-1.52752
1.48631	0.860792	2.27421	-0.14044	-1.42476	-0.408077	-0.887786	-0.951357	0.295873	0.404714	-0.69838	-0.959442	-1.22641
0.78158	0.825253	1.56002	0.625956	-1.30359	-0.542005	-0.637367	-1.08557	2.16698	0.278432	-1.04935	-0.879599	-1.60924
1.63044	1.18624	1.6479	0.360925	-1.19821	-0.763276	-0.208974	-0.874049	0.560802	-0.963886	-0.789218	-0.441241	-1.3218
0.877907	1.13998	1.464	0.259829	-1.14022	-0.903027	0.0150783	-0.971653	-0.0216068	0.63653	-2.05034	-0.879254	-0.897571
1.30849	0.890105	0.391869	1.01256	-0.455604	-0.687585	-0.512314	-1.01231	0.207939	-0.921648	-1.1661	-1.93471	-1.14361
0.0540252	0.50091	0.625576	0.890975	-0.681972	-0.920502	-0.0311881	-1.59394	0.772858	-0.942643	-1.43906	-1.65569	-0.842494
-0.435596	1.04408	0.667053	0.721572	-0.729303	-1.01949	-0.505847	-1.7973	-0.53325	-0.458264	-1.28295	-1.71527	-1.40315
0.150352	0.569151	0.635614	1.0713	-0.824026	-0.78076	-1.09916	-1.81762	-0.162495	-0.247629	-1.28286	-0.639552	-1.86805
0.497284	0.587196	0.610805	1.61228	-0.913483	-0.658483	-0.868511	-1.71999	-0.409531	-0.837171	-1.36078	-0.818637	-1.36175
1.52541	0.41591	0.645653	1.19015	-1.14512	-0.448864	-0.85539	-1.5044	0.0847828	-1.21614	-1.52972	-1.21681	-1.10167
1.11944	0.884063	0.806445	0.201067	-1.48733	-0.245068	-0.644521	-1.13425	0.173119	-0.205329	-0.489458	-1.31623	-1.45714
0.151793	0.866385	1.17272	0.639592	-1.23978	-0.163551	-0.163395	-1.21152	0.720387	-1.27919	-0.853431	-1.85383	-0.773015
0.72579	1.14163	0.610995	0.606802	-1.5188	-0.198491	0.324322	-1.22778	1.16175	-1.0475	0.212838	-1.11671	-1.03273
0.24812	0.327338	0.294526	1.77621	-1.08695	-0.349888	-0.137154	-1.52062	0.649943	-1.55281	-0.814247	-0.99703	-0.909442
-0.181747	0.55972	-0.499206	0.821279	-0.765669	-0.437233	-0.288824	-1.58568	0.932442	-0.0366233	-1.49027	-1.1562	-0.567289
0.380299	0.195531	0.0990761	0.952425	-0.802468	-0.769138	-0.26252	-1.43517	0.685406	0.700444	-1.11312	-0.199984	-0.772291
0.775034	0.26716	1.0089	1.50024	-0.407469	-0.967117	-0.631713	-1.77275	0.102997	-0.562932	-0.202878	-0.379069	0.390597
1.07416	0.671011	0.215172	0.8322	-0.423205	-1.0894	-0.93499	-1.53276	0.367845	-0.752385	-0.319809	-1.99221	-0.621462
0.512839	0.313967	0.806826	0.710612	-0.454738	-1.32814	-0.730712	-1.38632	0.191414	-0.941839	-0.73579	-1.05592	-1.3873
0.907574	0.874999	1.60397	1.68193	-0.707436	-1.39219	-1.09331	-0.971432	-0.4616	0.0268577	-1.09976	-1.35451	-1.23665
0.334298	0.30719	0.83675	1.40323	-0.991728	-1.66005	-0.849486	-0.698901	-0.143798	-1.00489	-1.15168	-0.816562	-1.19543
0.621476	0.0537415	1.84601	1.45924	-1.63936	-1.43878	-0.480418	-0.666348	0.015143	-0.541565	-1.42464	-1.19482	-1.41412
1.51814	0.557617	1.21136	0.654591	-1.80254	-1.25828	-0.328874	-0.658199	-0.849685	-1.88917	-1.00848	-1.23448	-0.71631
0.335379	0.361325	1.08049	1.18191	-1.77088	-1.29904	-0.355303	-0.747668	-0.779	-0.309811	-1.28144	0.717604	-0.743487
0.730114	-0.0100085	2.20244	1.12863	-1.42854	-0.978787	-0.230124	-0.95916	-0.19643	-0.162349	-0.527223	-1.67232	-1.70083
1.07705	0.12235	1.707	0.453762	-0.991419	-0.903093	-0.579543	-0.942877	0.703861	-0.457089	-0.605148	-0.477101	-2.52138
-0.225226	0.511912	2.17271	0.427803	-0.759661	-0.873982	-1.23218	-1.15844	-0.125665	-1.04663	-1.22916	-0.576515	-0.619835
-0.117309	0.876468	1.92915	0.757037	-0.438384	-1.10108	-1.50249	-1.20723	1.21591	-0.49908	-0.175898	0.260193	-0.688049
-0.475471	0.383677	0.757587	0.621788	-0.543639	-1.40387	-1.12683	-0.910296	1.02182	-0.499018	-0.227818	-1.35295	-1.3171
-0.283898	0.448162	0.275402	1.06714	-0.675222	-1.66007	-1.15986	-0.820799	0.174647	-0.372612	-0.331747	-0.994264	-0.76976
0.600818	0.00181038	0.224077	1.34173	-0.917388	-1.78236	-1.24561	-0.560471	0.0864715	-1.34119	-1.1638	0.141206	-0.496001
0.505572	0.237765	1.18693	0.461943	-1.05424	-1.71831	-0.454677	-0.625535	1.11032	-0.962093	-0.526602	-1.47194	-2.0005
0.135459	0.212942	-0.0973162	0.326694	-1.05944	-1.82894	-0.61953	-0.796353	0.157237	-0.182911	-0.864571	-1.3921	-1.63099
0.661653	0.184548	-0.241441	-0.122765	-1.5649	-1.87553	-1.04146	-0.88989	-0.354567	-0.119678	-1.17654	-1.47159	-1.35723
-0.305998	0.0311233	0.429755	0.32259	-1.75441	-1.99781	-1.09425	-1.28035	-0.778115	-2.60438	-2.04759	-0.734472	-2.47872
0.435309	0.367101	0.862321	0.49472	-1.69642	-1.38642	-1.32502	-1.13391	1.51662	-0.898673	-1.09834	-0.415619	-0.864428
0.722488	0.378002	0.194534	1.43188	-1.43307	-1.53199	-1.58216	-1.01187	-0.26607	-0.624867	-1.29329	0.460923	-0.248696
-1.27293	0.656824	-0.234622	0.941439	-1.12232	-1.20592	-1.65473	-1.2559	0.969594	-1.13018	-1.08516	-0.0368412	-1.13764
-0.782587	0.0997314	0.250973	1.27067	-0.95902	-0.862372	-1.46363	-1.10539	0.881419	-1.088	-0.682008	-1.5504	-1.6299
0.831125	0.278529	-0.324014	0.486513	-0.953693	-0.844906	-1.43733	-1.18266	0.281358	0.0912663	-0.876952	0.0830095	-0.644842
1.0944	0.153683	-0.660369	0.931868	-0.969428	-0.973012	-1.37147	-1.14604	1.39346	-0.708849	-0.460794	-1.21146	-2.09463
0.556979	0.714715	-0.420033	0.373119	-1.19053	-1.05453	-0.989223	-0.853173	2.18785	-2.05645	-1.12382	-0.613757	-1.54729
-0.8409	0.757766	0.0589329	0.920934	-1.24839	-0.984664	-1.1343	-1.15008	0.828787	0.02828	-0.317592	-0.792842	-0.630621
-0.649327	0.525751	-0.569082	1.61902	-1.35891	-1.14188	-1.2596	-0.727055	0.987728	-0.392804	-0.148475	-0.234979	-1.41014
-0.170936	0.154418	-0.812637	1.20372	-1.66427	-1.2991	-0.732338	-0.783985	0.881901	-2.24578	-0.343419	0.0639563	-0.917517
0.152094	0.376083	-0.612073	1.47148	-1.73793	-1.31657	-1.21359	-0.751432	-0.194741	-0.434795	-0.0442799	-0.234633	-1.46449
-1.00677	-0.109564	-0.822485	1.12448	-1.80106	-1.40974	-1.52346	-1.16223	-0.494731	-1.42443	-0.382248	-1.62869	-1.68317
0.188667	0.226414	-0.0916304	1.15316	-1.43765	-1.29911	-0.99619	-1.15408	0.652677	-1.34013	-1.35732	-1.28992	-1.10848
0.0456186	0.690995	-0.0965542	1.79661	-1.26382	-1.37481	-1.02921	-1.06458	0.54685	-1.10844	-0.31706	-1.0109	-1.75121
1.00204	0.494703	0.819902	1.23103	-1.10578	-1.49127	-0.759017	-1.19473	0.511628	-1.34001	-1.47417	-1.50866	-1.3817
-0.0134145	0.198387	1.41818	0.467358	-0.926683	-1.30494	-0.653613	-1.43062	1.65904	-0.392371	-0.680944	-0.0146765	-1.38151
1.6003	0.848726	0.425594	0.379923	-0.700191	-1.6252	-0.963482	-1.04827	-0.511981	-0.434424	-0.186772	-0.990461	-1.43605
1.06287	0.459531	1.89223	0.859432	-0.884433	-1.7766	-1.25358	-1.05232	0.282404	-1.61357	-0.589752	-0.352928	-1.43587
-0.90864	0.402558	0.110829	1.57801	-0.542093	-1.49711	-1.52389	-1.02384	1.3239	-0.623816	-0.472643	0.424027	-2.20171
0.549713	0.663518	-0.371357	0.725546	-0.805322	-1.17103	-1.50418	-0.942476	1.74761	-0.771155	-0.511561	-1.12937	-1.01146
0.179599	0.28504	-1.39046	1.28019	-1.18967	-1.0604	-1.51743	-1.17024	-0.405752	-0.897437	-0.19942	-0.551585	-1.13439
0.144107	0.235212	-1.22304	1.43183	-0.842059	-1.14774	-1.75479	-1.04007	1.64187	-1.38169	-0.602399	-0.591247	-1.54458
-0.273809	0.074643	-1.53951	1.6791	-0.899921	-1.1361	-1.28685	-1.19868	0.123945	-2.39238	-0.524297	-2.08489	-0.627909
0.575055	0.489211	-2.75747	1.94686	-0.641834	-0.61205	-1.27373	-1.21494	2.03035	-0.770907	-1.01829	-0.849829	-1.61261
0.372253	0.471534	-2.23874	1.04657	-0.694431	-0.874081	-1.31993	-1.21086	-0.211267	-1.36045	-0.459109	-1.06875	-1.32517
-0.559546	0.55388	-1.47474	0.86351	-0.915533	-0.856615	-1.06951	-1.22711	-1.27026	-1.21299	-0.368005	-0.94907	-1.32499
1.26928	0.589786	-1.73818	1.4728	-1.19983	-0.740161	-1.37279	-1.06033	-0.246408	-1.17081	-0.666967	-0.84931	-1.10595
0.564546	0.564964	-0.417376	0.463229	-1.3788	-0.396617	-1.99246	-1.08066	-0.0345137	-0.939118	-0.744891	-0.0723546	-0.722758
0.612709	0.540142	0.0417043	0.621697	-1.31555	-0.565482	-1.98593	-0.885408	-0.14034	-1.88663	-0.822816	0.146911	-1.33813
1.03135	0.508175	-0.440481	0.588907	-1.0522	-0.734347	-2.71767	-0.751169	0.548137	-0.960052	-0.679703	0.445846	-1.98086
0.0636953	0.779852	-0.133859	0.392182	-1.13639	-0.833339	-2.47384	-1.01961	-0.351994	-0.917876	-0.263544	-0.908371	-0.886362
0.207465	0.58356	-0.622673	1.19956	-1.24164	-0.81005	-2.50027	-0.905704	1.09548	-1.78116	0.36065	-0.350508	-0.722035
-0.114845	0.901677	-1.95332	1.28972	-1.45748	-0.384986	-1.55773	-0.820274	0.124749	-0.475549	-0.64043	0.366695	-1.4058
1.2479	0.680379	-0.778351	1.94	-1.19413	-0.513092	-1.3139	-1.34902	-0.104636	-0.370201	-0.731357	0.00835258	-1.58344
-0.138026	0.387636	-1.81071	1.46322	-0.80966	-0.0822048	-1.33374	-1.19038	0.707399	-0.28591	-0.159172	-1.00727	-1.29601
0.686936	0.573578	-1.17929	0.761024	-0.825396	-0.0414479	-0.984444	-1.08461	0.0720368	-1.7388	-0.133079	-0.927424	-1.73355
0.316823	0.766665	-0.799751	1.72551	-1.09916	-0.437404	-1.46569	-1.15375	-0.439767	-1.54922	-0.445043	0.287716	-1.1315
0.436691	0.759704	-1.68628	1.00965	-1.45191	-0.344241	-1.72942	-0.873081	-0.669153	-1.29647	-0.119899	-0.150296	-1.92469
-0.3756	0.770604	-1.54538	0.307462	-1.36232	-0.501461	-1.90087	-0.734775	1.25491	-2.22293	-0.561885	-0.528556	-0.939632
1.0708	0.531445	-1.0863	0.636696	-1.38859	-0.466527	-2.11845	-0.67375	-0.210061	-0.306658	-0.561797	-0.329208	-1.89697
0.497526	0.385165	0.473137	1.12987	-1.60969	-0.449061	-1.87463	-0.673736	0.09009	-0.811971	-0.405681	-0.906642	-0.802481
0.521788	0.971203	-0.360366	0.892157	-1.57277	-0.606281	-1.59125	-0.702195	0.884474	-0.980367	0.0364819	-0.149605	-1.73247
0.354838	0.50699	-0.690093	0.0396898	-1.33575	-0.676158	-1.09035	-0.828271	0.37267	-1.06453	-0.79557	0.288753	-1.65021
-0.409651	0.882264	-0.476272	1.14762	-1.09346	-0.478185	-1.24202	-1.35702	0.655169	-1.40139	0.127675	-0.587444	-1.49956
-0.110521	0.88602	-1.07777	0.978215	-0.661599	-0.56553	-1.13661	-1.37328	0.743506	-0.390578	-0.0282631	-0.886033	-0.733363
0.53518	0.621854	-1.69253	0.590232	-0.550955	0.0866246	-1.09713	-1.10075	1.13191	-0.811662	-0.0411766	-2.24025	-0.828935
-0.42052	0.661333	-2.13494	0.550612	-0.382387	0.476752	-0.971949	-1.38952	0.49655	-1.27486	-0.158108	0.0504348	-0.924506
1.50391	1.12591	-1.68912	0.224104	-0.319135	0.668902	-1.07089	-0.962426	-0.809558	-0.41145	0.791141	-0.84568	-0.801216
0.727473	1.04751	-1.39576	1.06564	-0.261149	0.831939	-0.616126	-0.885132	0.0377797	-0.47456	0.453173	-1.14427	-0.459062
0.871243	0.986962	-1.57303	0.506888	-0.47172	0.575731	-0.748021	-0.596331	0.390884	-1.12727	-0.339873	-1.02459	-1.56687
-0.323473	0.747803	-0.835542	0.105243	-0.566443	0.756236	-0.7349	-0.336003	0.355662	-0.83241	-0.0667377	-0.00862624	-1.17
0.0234595	0.0871142	0.226744	0.536938	-0.650635	0.779524	-0.609722	-0.201764	-1.70945	-2.1379	-0.209673	-0.765318	-0.280694
0.143327	0.344502	-0.99122	-0.274546	-0.529459	1.40256	-0.286795	0.131778	-0.156062	-1.48506	-0.326604	-0.96432	-1.18332
0.741226	-0.0696988	-0.180821	-0.239029	-0.466207	1.40256	0.0690896	0.266017	-0.244237	-1.12703	-0.2355	-1.66126	-0.485516
0.311359	0.37702	-0.384604	-0.155698	0.00251258	1.88003	0.537032	0.221289	1.82103	-0.221501	0.154654	0.490003	0.0755002
0.0129501	0.437932	-1.07891	0.467255	0.123688	1.96155	0.714943	0.428741	1.15037	-0.052981	0.895868	-0.983719	-0.799769
0.718405	0.270219	-1.28269	0.550586	0.160611	2.08965	0.543499	0.392148	0.0560742	0.199768	0.362867	-0.684784	-0.129322
0.228784	0.952708	-1.48647	1.50141	0.576673	2.41572	0.734593	0.579263	0.356225	1.25269	0.974059	0.510439	-0.0333887
1.0418	0.431339	-2.18077	0.512329	0.861089	2.31091	1.18276	0.733839	-1.37351	0.810553	0.831123	0.391107	-0.279428
0.683634	0.774462	-1.83438	0.773257	0.7611	2.74762	1.4134	0.750122	0.921224	0.199954	0.0770844	-0.106658	0.308946
1.71176	0.621037	-2.03153	0.0437416	1.39833	2.81749	1.30128	1.35618	0.70949	0.873849	0.0121621	0.232112	-0.087562
0.791911	0.456896	-0.929476	0.393468	1.46684	2.74761	2.37566	1.52703	-0.367152	0.579109	0.714369	0.770058	1.10268
0.624961	1.04651	-1.51772	0.900299	1.79865	2.67191	2.04601	1.58398	0.303673	-0.157835	-0.0786759	0.710478	0.0632676
1.05555	0.825208	-1.27076	0.0819854	1.51963	2.98052	1.99981	2.01921	0.709731	-0.0946008	0.649536	0.750486	0.0634484
0.398618	0.521748	-1.77946	0.745922	1.59867	3.23672	2.31614	2.11684	0.250881	-0.7052	1.19572	0.431979	0.692859
-0.0551509	0.668395	-2.67924	-0.15436	1.88309	3.26001	2.5402	2.23888	1.32768	-0.262935	1.93693	-0.165373	0.652003
0.829565	0.800753	-2.35274	-0.0437063	2.09379	3.2833	3.06746	2.50328	0.251041	1.04268	1.61196	1.38836	1.06255
-0.68782	0.35083	-1.08496	-0.390706	2.35714	3.81317	2.84329	2.47075	0.586495	0.979568	1.49503	2.0259	-0.29148
-0.00626686	1.09048	-1.75938	-1.12705	2.28874	3.90051	3.12007	2.77175	0.798389	1.59029	1.67715	2.04599	0.105389
-0.352478	1.18711	-2.28796	-0.224043	2.62055	3.90051	3.07387	2.65381	0.674911	2.91696	1.82027	1.05029	0.570653
-0.901853	0.890795	-2.50501	-0.33197	3.17879	4.04608	2.98811	2.64162	2.54602	2.07473	2.49647	1.2098	0.830733
1.81133	1.05888	-1.64821	-0.269131	3.16306	4.16835	3.64062	3.24768	0.49856	2.34854	2.02848	2.18593	1.09081
1.14245	0.758988	-0.453348	-0.185799	3.16312	4.24987	3.5285	3.13788	0.834013	1.92746	2.47064	2.6442	1.63815
-0.0164159	0.666292	-1.46582	-0.519137	3.72662	4.07518	3.28455	3.42261	1.22242	1.40108	1.79462	1.80784	1.0091
-0.0399571	0.584314	-0.847656	-0.90029	3.6319	4.32556	3.76568	3.67074	0.675313	0.874714	2.17177	1.4495	1.50172
-0.72079	0.634509	-0.494634	-0.823789	3.7794	4.22075	3.56127	3.69922	1.31084	2.28561	1.75579	2.00736	1.77548
0.630006	0.188158	-0.811103	-0.965869	3.92164	4.1334	3.74578	3.72364	0.481311	2.32779	2.02892	1.29051	1.95349
-0.803725	0.366955	-0.146535	-1.17626	3.92697	4.24986	3.77867	3.82941	1.25804	0.559041	2.01601	1.60936	1.14661
1.16851	0.099218	-1.3181	-2.24047	3.97969	4.43618	3.68633	4.11414	0.74624	1.35928	2.6532	1.84854	0.312381
0.631087	0.58166	-1.5484	-2.47818	4.1272	4.36048	3.86424	4.01247	0.799274	2.77018	2.25022	0.713417	1.36584
-0.300712	0.442524	-1.02966	-2.17627	4.14832	4.44782	4.07511	4.16704	1.20533	1.97006	1.78223	2.02814	1.42073
0.297187	0.74278	-0.603721	-2.09977	4.13259	4.67491	4.2662	4.40703	0.958295	1.69638	2.97853	0.833268	1.85864
0.0824333	0.453609	-1.54328	-1.91398	4.03786	4.35465	4.00247	4.09793	0.393538	0.706751	2.47153	1.39113	1.84514
0.560824	0.650268	-0.467738	-1.40715	4.13797	4.37794	3.7783	4.27284	2.61767	1.86496	3.32976	2.00875	2.62502
0.65679	1.01125	-1.10238	-1.91125	4.15383	4.4711	4.07486	4.342	1.47042	1.73868	2.95279	2.36743	2.16012
0.442037	1.05788	-0.484215	-1.35661	3.96433	4.4711	4.00888	4.16305	1.20573	2.0546	2.62782	2.66637	1.99615
-0.872186	0.961607	-1.3376	-0.405782	4.38565	4.36046	3.58695	4.36236	-0.947632	1.31766	3.43405	1.3719	2.36566
0.514462	0.683153	-0.580235	-1.47683	4.55949	4.54097	3.98898	4.39085	1.08234	1.21243	2.68001	1.69076	1.40832
-0.393435	0.8298	0.0180472	-1.68039	4.83337	4.40122	3.85708	4.58203	-0.064911	0.117518	1.83495	0.874313	1.06653
-0.381124	0.27628	0.576557	-0.722732	4.61227	4.34299	3.80429	4.3502	-0.50611	1.12833	2.86221	1.67119	1.64122
-0.129798	1.27313	0.333003	-1.30197	4.59653	4.45362	4.31837	4.4519	-0.382472	0.833589	1.71811	2.04979	1.06689
-0.0816342	0.81249	-0.785532	-2.00417	4.53341	4.40121	3.79757	4.41124	0.0588886	0.854708	2.75837	1.49227	1.2449
0.337003	0.459018	0.203839	-1.18313	4.60719	4.28475	4.31165	4.56988	-0.876544	2.39195	2.21237	1.0941	1.72384
0.205905	0.584231	-0.629664	-0.648971	4.71783	4.35462	4.02156	4.51295	1.47115	1.02329	2.51151	0.994682	1.09479
1.11452	0.877342	0.273535	-1.22138	4.49146	4.45943	4.08741	4.78142	0.606317	1.69719	2.71963	1.31353	0.944503
0.242478	0.166642	-0.712426	-0.851164	4.50206	4.49436	4.21259	4.63094	0.0592103	1.29716	3.26581	1.69214	0.835252
-0.306897	0.58121	-1.09518	-0.276026	4.56004	4.22069	3.96205	4.62688	1.93032	2.70806	2.87584	1.37363	1.60145
0.57782	0.584966	-0.775303	0.101023	4.1599	4.4303	4.33771	4.814	0.412395	1.97112	3.16197	0.457601	1.41013
0.398919	0.53871	-1.31715	-0.642154	4.10731	4.3779	4.46948	4.67979	-0.593643	2.07646	2.47295	2.09101	0.945226
1.31949	0.34599	-1.17624	-0.914016	4.42332	4.29637	4.41009	4.85063	-0.0816777	1.92912	2.88911	1.3144	1.57464
1.00913	0.517644	-1.35351	-0.960467	4.26541	4.34878	4.61437	4.56999	0.253775	1.78179	3.13624	1.27474	1.27388
0.710719	0.592845	-0.808256	-1.34162	4.4603	4.21485	4.31109	4.6961	0.359763	1.63445	2.3822	0.836725	1.19199
-0.376439	0.871667	-0.965638	-1.57933	4.34452	4.13332	4.37035	4.72865	0.200983	2.16094	1.82319	1.19541	0.973307
0.627785	0.564634	-0.148611	-1.26376	4.51835	4.04016	4.18573	4.64325	-0.381426	0.16056	2.73343	0.359051	0.617836
0.0784102	0.20759	-0.710341	-0.688618	4.4131	4.01104	4.19226	4.54158	-0.346044	1.15031	2.04441	1.77337	1.00103
0.556801	0.350665	-1.92168	-2.29246	4.43422	4.00521	3.88898	4.58633	-0.681336	0.981918	2.36955	1.47478	1.09696
0.581063	1.19391	-0.580987	-0.965947	4.04988	4.09255	3.98779	4.35044	0.113048	1.23467	1.61551	1.15627	0.522626
0.354359	0.440339	-1.67964	-2.05066	4.17632	3.99356	3.95477	4.48468	0.695618	0.982042	1.84964	0.897514	0.372339
0.868602	0.669149	-1.78399	-3.34712	4.21324	3.88293	3.82287	4.20404	-0.592839	2.07708	2.81189	0.897687	-0.201994
0.355079	0.872953	-1.97451	-1.96596	4.00267	3.86545	3.6778	4.28947	0.625174	1.78234	2.27889	1.25638	0.673637
0.307637	1.14463	-1.44252	-3.48783	3.74471	3.66165	4.24461	4.43184	1.63137	1.61395	1.8109	1.27647	0.646459
0.750175	1.0948	-1.2751	-2.18865	3.74477	3.62671	3.8161	4.29763	1.22548	1.42449	1.47293	-0.137504	1.02965
0.941748	0.47698	-1.23362	-2.27608	3.88174	3.76646	3.75012	4.37899	0.713671	1.02447	2.09712	0.161431	0.78361
-0.730998	0.941561	-0.801056	-2.02198	3.56586	3.87709	4.11918	4.32613	0.307774	0.877126	1.82417	-0.535508	0.222956
0.990271	0.970323	-0.633635	-1.55614	3.73442	3.81886	3.62475	4.36682	0.643228	1.46679	1.68123	1.11782	-0.159873
0.679912	0.824043	-1.65274	-1.8963	3.60284	3.94696	3.52581	4.39124	0.0255161	1.5932	0.654146	-0.2364	-0.228087
-0.478951	0.870666	-1.57812	-1.97008	3.26589	3.76062	3.95421	4.15534	-0.380381	1.25634	1.86344	-0.395567	0.223498
-0.622	0.906573	-1.56979	-2.50834	3.11324	3.42872	3.30157	4.39126	0.36105	1.46698	1.16141	1.61627	0.292073
1.45779	0.956768	-1.95254	-2.6914	3.29234	3.62087	3.38061	4.47262	-0.203708	1.86713	2.3707	0.560818	-0.145471
-0.967851	1.06055	-1.55312	-1.58347	3.22921	3.58593	3.42669	4.62313	-0.591954	0.0352058	1.08357	-0.255626	-0.65141
0.93268	0.685642	-1.92925	-2.59987	3.36092	3.39377	3.24865	4.59468	-0.0976402	0.372184	2.00682	0.899762	-0.336614
-0.0469223	1.08949	-1.39725	-2.25015	3.26093	3.35301	3.24859	4.20015	-0.327025	2.4148	1.57783	1.41779	-0.514259
-0.285577	0.686009	-1.084	-1.68184	3.20307	3.27149	3.07715	4.15135	0.802732	1.15143	2.21503	0.621262	-0.308895
0.993514	1.14345	-1.47339	-2.24742	3.24526	3.05021	3.61101	4.20424	0.379183	2.20435	1.57801	0.302755	-0.377109
0.169272	0.911431	-1.20654	-0.47692	3.29271	3.21325	3.20226	4.11478	-0.397389	1.55164	2.13719	0.761031	-0.541075
0.791072	0.947337	-1.39706	-0.892225	3.44022	3.21325	2.97149	4.22461	-1.0151	0.877868	1.24013	-1.07121	0.0336203
0.301451	0.668883	-1.40861	-0.679112	3.20332	3.10261	3.33397	4.02125	-1.13858	-0.280221	0.863157	-2.14658	-0.390245
1.19812	0.869114	-0.565072	-1.0466	3.3087	2.89881	2.88568	3.96839	-0.379496	0.920106	0.759228	0.602209	-0.00705482
0.911661	0.6371	-0.994229	-0.246054	3.06126	3.03855	2.75378	3.91959	-1.08546	0.688538	0.967352	0.6223	-0.882324
0.756661	0.919493	-0.488748	-1.00972	2.95074	2.71247	2.95806	3.84639	-0.132219	0.22534	1.46152	-0.811587	-1.07365
0.685317	0.669617	-1.61391	-1.39771	3.1667	2.51449	2.76684	3.76913	-0.714628	0.85712	0.993533	-0.37323	-0.854605
1.03225	0.93415	-0.657683	-2.257	3.00879	2.81728	2.70745	3.69186	-1.75597	0.688724	0.382519	0.642736	0.198852
-1.19023	0.780726	-0.0991728	-2.52887	2.85614	2.8755	2.97106	3.6512	-1.57938	0.794072	0.135566	0.0254661	-0.512271
0.435432	1.09527	-0.95919	-2.59581	2.89307	2.78816	2.89189	3.77324	-0.449619	-0.195559	1.33186	-0.691391	-1.31915
0.591152	0.54175	-0.115649	-2.21876	2.76148	2.55524	2.77318	3.47226	-1.42035	0.625737	0.603822	0.224987	-1.08642
0.412251	1.09207	-0.624349	-1.62996	2.75101	2.5203	2.56219	3.35432	0.291892	0.752143	1.08499	-0.113438	-2.16688
-0.686858	0.877912	0.212563	-1.67641	2.77214	2.45625	2.68737	3.64312	-0.449378	1.21546	1.91722	-0.571367	-1.67425
0.0664001	0.660186	0.333584	-0.0288629	2.57737	2.41548	2.64116	3.37875	-0.308088	0.815438	1.60526	-0.0334221	-0.456651
0.819658	0.956869	0.779407	-0.287064	2.84072	2.20586	2.0874	3.75297	0.715762	0.225896	0.747201	-1.64657	-0.319681
0.36589	1.14996	0.900427	-0.517942	2.76179	1.92054	2.37078	3.44386	-1.06693	0.394416	1.21537	-1.10862	-1.05816
1.39402	0.760761	0.935275	-0.994724	2.74079	2.21168	1.94226	3.47234	-0.749126	-0.23724	0.526341	-1.66614	-0.538182
0.486118	1.18962	0.890579	0.550365	2.40911	2.1942	1.90265	3.59031	-0.413673	1.19472	-0.0586693	-1.2477	-0.565359
0.570134	0.839719	0.361993	-1.79801	2.39864	2.11268	2.19262	3.42763	-2.0728	-0.195002	0.565525	-1.66579	-1.74156
-0.110699	0.932782	0.953647	-1.63271	2.31445	2.13597	1.88275	3.28122	-1.22547	-0.595029	1.04669	-0.331147	-1.22159
0.917426	1.06157	0.96198	-1.58354	2.44615	2.08938	2.16613	3.23649	-2.14325	1.57393	0.994775	-1.18743	-0.797358
0.619018	1.24037	1.06974	-0.673697	2.51467	2.03115	2.21221	3.28938	-0.801678	-0.0684729	0.851839	-0.271049	-1.69999
0.105496	1.18696	1.52882	-1.92917	2.31463	2.20001	1.97485	3.19178	-0.0602471	0.984453	0.383849	-2.42197	-1.19369
-0.431928	0.897794	0.410289	-0.951026	2.11459	2.02532	1.62543	3.04943	-1.71938	-0.615839	1.55414	-0.649136	-0.673706
0.106216	1.03372	0.889256	-0.6013	2.15678	1.80988	1.5199	2.95996	-1.54279	0.710832	0.969125	-0.170943	-0.673525
0.78777	0.905306	0.559529	0.0967898	1.85669	1.67595	1.79668	3.00878	-0.377727	0.689837	0.930207	-0.867883	-0.946922
-0.669862	0.744737	1.31027	0.309903	1.78303	1.62354	1.55932	2.88271	-2.44284	0.921529	0.826278	-0.489277	-1.7538
1.45773	0.466282	-0.113182	0.195146	1.9674	1.76911	1.15717	3.05355	-1.17187	-0.152331	0.969391	-0.947207	-0.70034
0.418377	0.798688	0.584529	0.558534	1.76736	1.60606	1.78991	3.07797	-1.3483	-0.76293	0.787449	-0.409262	-1.20628
0.430688	0.831022	0.367489	0.279841	1.97805	1.41973	1.67779	2.96003	-1.22466	-0.215379	0.644513	-1.5643	-1.2061
-0.847682	0.956236	0.017876	0.192406	1.80434	1.38479	1.37451	2.85022	-1.29519	-0.783864	0.826633	-1.06619	-1.37006
0.527015	1.01	-0.00693372	1.06809	1.64116	1.35567	1.39422	2.82583	-1.43632	0.163776	0.722704	-1.88264	-1.17838
-0.273325	1.05305	0.0743147	0.871367	1.83079	1.4139	1.3612	2.75263	-1.08321	-0.257308	-0.603432	-1.42436	-1.24659
1.68696	0.938926	-0.0698105	1.01617	1.69394	1.34402	1.27545	2.72011	-1.40085	-0.467819	0.0597691	-0.448232	-1.50631
0.934422	0.921248	0.362755	0.901417	1.60449	1.23921	1.36108	2.45574	-2.60105	-0.130841	0.48893	-1.4041	-2.12168
1.30526	0.742817	0.21863	0.492941	1.53609	0.977177	1.26214	2.53303	-0.818203	-0.97307	1.30816	-1.145	-0.698894
0.815635	0.982344	1.42012	-0.0726387	1.6836	1.15768	1.05774	2.50864	-1.61243	0.0587984	0.645134	-0.826146	-0.917576
0.206507	0.875359	-0.619797	0.864523	1.58887	0.60451	1.23565	2.27275	-1.80651	0.0167456	0.125135	-1.06498	-1.99803
0.541488	0.664778	-1.12187	1.54895	1.08342	0.884003	1.30809	2.36631	-0.0766117	-0.00424983	-0.849941	-1.02498	-2.18935
2.1552	1.21509	0.212192	0.935557	1.50475	0.773366	1.3278	2.13448	-1.57688	1.25925	0.0212945	-1.34348	-1.71041
1.37876	0.586555	0.379613	1.87272	1.48901	0.866529	1.14318	2.1467	-2.40641	0.164332	0.112399	-1.04455	-1.42297
0.841338	1.09043	0.633206	1.53938	1.37849	0.709309	1.24199	2.14671	-1.59437	-0.404153	-0.381596	-0.984622	-1.98363
0.841699	0.501188	-0.657673	1.2197	1.3101	0.587026	1.22215	2.05724	-0.129244	-0.71995	-0.589543	-1.44255	-2.24335
1.11693	0.579962	-0.238364	0.674616	1.32069	0.953862	0.872733	2.00845	-1.98254	-0.530373	-0.316408	-0.745266	-0.42387
1.27265	0.605152	0.174316	-0.601351	0.93108	0.720946	1.1627	1.8783	-2.33548	-0.0670507	-0.49835	-0.784928	-1.38121
1.06984	0.869684	-1.50102	-0.436052	1.24183	0.6336	0.813283	1.93119	-1.5058	0.122527	-0.25122	0.410295	-1.28528
2.06212	0.630525	-1.49932	0.583077	1.04179	0.464735	0.918687	1.91901	-0.852621	-0.888161	0.502996	-1.10326	-1.46292
0.544731	0.544974	-0.25806	0.338538	1.12084	0.447263	0.556085	2.05731	-1.61154	-0.824927	-0.225038	-0.166967	-1.54482
0.652649	0.759494	-0.634187	1.65822	0.831277	0.307512	1.05039	1.96377	-1.69972	0.564915	0.152114	-1.2025	-1.85925
1.89589	0.823979	-0.897628	0.997007	0.920858	0.0163676	0.694384	1.91905	-1.0995	0.122774	0.425249	0.749584	-1.83171
0.760926	1.04207	-0.42529	0.984709	0.999907	0.0629472	0.944803	1.89872	-1.34653	-0.572054	0.360327	-1.12249	-2.78906
0.916646	0.663594	-1.42451	0.548911	0.626095	-0.123386	0.924966	2.01262	-2.29962	0.354528	0.451431	-0.783718	-1.12005
0.65409	0.756657	-0.766569	0.529783	0.678815	0.0629413	0.779888	1.8296	-0.958046	-0.677217	0.672557	-1.38107	-1.37977
1.27589	1.12121	-1.91825	0.845356	1.05275	0.0396469	0.733684	2.18348	-1.98173	-0.361296	-0.276515	-1.89875	-0.57253
0.212633	1.16426	-1.35974	0.983332	1.20026	-0.0476986	1.01706	1.74015	-2.75831	-1.62467	0.490704	-2.57577	-2.06335
1.19296	0.942966	-2.17335	0.219664	0.810646	-0.257324	0.759925	1.7605	-0.851897	-0.487516	0.165737	-0.743192	-1.77591
-0.6232	1.03603	-1.86673	0.241519	0.768582	-0.135047	0.641214	1.58155	-1.96384	-0.845428	0.269844	-1.69906	-1.52951
1.83902	0.911183	-1.93794	0.618568	0.816036	-0.222393	0.977324	1.53275	-2.31679	-1.03488	-0.575211	-0.444084	-1.4199
2.54447	0.682741	-1.08777	-0.186084	1.02146	-0.420372	1.05636	1.56124	-1.62831	-1.07693	-0.666137	-0.0853957	-1.24189
1.61267	0.729364	-0.801036	-0.17789	0.932008	-0.338855	0.865141	1.45957	-2.05186	-1.22427	0.257107	-0.403903	-1.36482
0.872086	0.754554	-1.17053	-0.251664	0.96893	-0.117591	0.739838	1.47585	-0.886798	-0.676723	-0.210883	-0.543152	-1.61086
0.0836968	0.808322	-1.1158	-0.400575	1.01112	-0.181645	1.02321	1.56535	-1.68102	-0.0238849	-0.223797	-1.26001	-0.885698
0.585989	0.765638	-1.47867	-0.119155	1.03224	-0.437853	0.911095	1.45554	-1.91041	0.0393488	-0.431743	-0.821652	-1.17277
-0.465317	0.855129	-1.91446	-0.42517	1.02704	-0.630009	0.634184	1.52063	-1.08072	0.544786	0.0624291	-0.482881	-1.51457
1.1723	0.858885	-1.80006	-1.82409	0.505785	-0.484441	0.38364	1.4515	-1.38071	0.629076	0.309559	0.154651	-1.3776
0.132941	0.526846	-2.06351	-0.866435	0.816531	-0.478621	0.317662	1.34576	-0.603976	0.123763	0.192628	0.174742	-1.00809
0.766692	0.773517	-1.42545	-1.58229	0.863985	-0.618372	-0.077898	1.56542	-1.04518	-0.29732	0.0236885	-0.621785	-0.912152
0.492185	0.845147	-2.25895	-1.94295	0.679743	-0.571793	0.284579	1.61831	-1.60993	-0.992149	0.0107749	-0.741117	0.0865889
1.10203	0.981077	-1.69382	-1.53175	0.858843	-0.595087	0.337249	1.58985	-1.71576	-0.570941	0.114881	-0.601522	-1.15801
0.71997	1.13844	-2.0368	-2.00853	0.806246	-0.822181	0.192171	1.74036	-1.2744	0.124011	0.453027	-1.67689	-1.0484
1.44933	1.18864	-0.888342	-1.54268	0.506156	-0.647499	0.587605	1.50039	-0.938947	-0.697161	-0.249003	-1.59705	-1.19869
1.60505	0.924472	-0.608234	-1.89651	0.57994	-0.775604	0.350245	1.68344	-0.885913	-0.38124	0.284176	1.03223	-1.23954
-0.450124	0.581716	-0.202183	-2.42794	0.532609	-0.624213	0.679763	1.74447	-1.92725	-0.76021	0.570313	-0.00330562	-0.25448
-0.270502	0.746225	0.124325	-2.1875	0.764367	-0.612571	0.679701	1.48823	-1.37999	-0.486403	0.32336	-0.222225	-0.787777
1.00859	0.785704	-0.351232	-2.22712	0.753897	-0.68827	0.706005	1.70789	-1.09749	0.0822054	1.03857	-1.15817	-1.19796
0.590673	1.07167	-0.455585	-2.90199	0.580187	-0.787262	0.554335	1.49639	-1.97997	-1.91817	0.232522	0.295975	-1.29353
-0.161864	1.03613	-0.546681	-3.00992	0.55392	-0.83967	0.758613	1.40286	-1.4327	-0.0861292	0.7657	-0.400964	-0.472619
0.316527	0.861273	0.117887	-2.75582	0.617171	-0.781445	0.59376	1.63065	-1.07959	-0.06501	0.232699	0.515414	0.744984
1.16539	1.41159	0.0267906	-2.66566	0.606702	-0.915373	0.573922	1.24832	-1.662	0.461484	0.752875	-0.121773	-0.130285
-0.0412753	0.875929	0.121296	-2.50719	0.891118	-0.758159	0.474985	1.52492	-0.585199	0.356259	-0.0271677	1.15312	0.676951
0.616377	1.03687	-0.075858	-2.69709	0.622623	-1.09589	0.692446	1.26055	0.385697	-0.02271	0.297976	-0.699035	-0.663401
0.210411	0.969176	1.67581	-2.27222	0.654279	-0.857154	0.567143	1.35005	-0.0555028	-0.254278	0.38908	1.33272	-1.25141
-0.0760466	1.30873	1.14059	-2.79682	0.285734	-1.02602	0.244091	1.34193	-0.514353	-0.61219	1.05228	-0.499514	-0.170599
0.677212	1.21246	0.983209	-2.5154	0.40691	-0.868805	0.580201	1.25653	-0.831995	-0.0856963	0.805328	-0.579012	-0.0199498
0.187591	0.866131	-0.00275251	-2.42524	0.170009	-1.04932	0.501039	1.37043	-0.902519	-0.612067	0.311333	0.0186862	-0.156558
0.33136	1.14495	-0.57111	-2.00037	0.0752865	-0.961977	0.692134	1.24435	-1.48493	-0.612005	0.844512	0.0387766	-0.361561
0.0449024	1.45235	0.173002	-1.88972	0.449222	-1.17742	0.632747	1.2525	-0.33752	0.777838	0.285506	0.457217	-0.593922
0.451589	1.42396	-0.428499	-3.06323	0.322904	-1.13084	0.520627	1.33386	0.209748	-0.0643917	0.233586	-0.000712665	-0.265447
1.13314	1.417	-0.227936	-2.35831	0.301902	-1.16578	0.303041	1.4315	-0.866895	0.335759	0.389701	-0.6379	-0.59356
0.870586	1.05638	-0.610692	-2.0359	0.301964	-1.34047	0.461177	1.28915	-0.107813	-0.106383	0.103741	0.597158	-0.661774
0.631931	1.44237	-0.443271	-1.63836	0.433671	-0.97946	0.68523	1.39898	-0.460757	1.38875	0.714933	0.537578	0.446399
1.02667	0.960296	0.101982	-1.73946	0.196771	-0.874652	0.428094	1.20783	-0.919607	-0.94855	0.832041	1.07552	0.268754
0.321932	0.785438	-1.36124	-1.2258	0.549643	-1.35213	0.368707	1.32987	-0.937178	-0.0219679	0.390055	0.119657	0.638265
0.692766	1.23573	0.914085	-0.329619	0.497047	-1.11922	0.830058	1.41123	-1.16656	0.146552	0.754205	-0.477695	-0.428509
1.29066	1.30736	-0.847427	-0.3829	0.57083	-0.915421	0.526781	1.10618	-0.00150389	0.294015	-0.0778465	-0.397853	-1.20803
-0.549392	0.861007	0.0491433	-0.654763	0.444512	-0.950361	0.309195	1.34211	-1.14875	0.167733	0.663367	0.7177	-1.08474
0.335324	1.10053	0.687197	-0.776351	0.391916	-1.15999	0.58598	1.06961	-0.583833	-0.821897	0.988511	-0.736104	-1.11191
-0.476967	1.51867	0.0790674	-0.843294	0.481497	-0.927075	0.460677	1.30553	-0.283682	-0.274346	0.624538	-1.11436	-0.400428
-0.21369	0.875847	0.0277431	-1.64795	0.349913	-0.711634	0.0453425	1.39096	-1.28972	1.22078	0.000521323	0.578796	-0.236101
-0.201379	1.32614	-0.0832389	-0.861059	0.450025	-1.00278	-0.165652	1.17947	-0.795406	0.589126	0.000609987	0.578969	-0.400067
0.934303	1.52994	-0.419594	-0.852864	0.571201	-1.0843	0.190233	1.14287	-0.0716262	-0.947994	1.13189	-1.01426	-0.755538
-0.39187	0.954988	0.576405	-0.516799	0.376428	-0.874682	0.176987	1.17543	-1.50129	-0.4215	0.31284	0.53948	-0.96054
-0.0449381	0.962316	-0.482471	-0.460791	0.35016	-1.29975	-0.08674	1.17544	0.140349	-0.295094	0.247918	-0.416387	-1.0014
-0.199938	1.43404	-0.838713	-0.882927	0.139589	-1.12507	0.0845796	1.19579	-0.88334	-0.231861	0.716085	0.241063	-0.481417
-0.522248	1.2056	-0.909923	-0.335112	0.00800567	-0.967856	0.0977004	0.837873	0.846558	0.484149	0.443128	-0.077444	-0.535952
0.69709	1.03431	-0.139297	-1.0578	0.260827	-1.12508	-0.0407861	1.17955	0.493614	0.168352	0.430214	-0.794301	0.654294
0.733303	0.909467	-0.866741	-0.878836	0.129243	-0.88052	-0.034257	1.15109	0.175973	-0.463305	0.755358	-1.03314	-1.34265
0.410992	0.734608	-0.540234	-1.87475	0.208292	-1.24736	0.262303	0.992477	0.317263	0.631735	0.41739	-0.216348	-1.36982
-0.222037	1.15275	-0.0877818	-1.10835	0.27681	-1.10179	0.0842671	1.08604	-0.0180293	-0.210494	0.755535	-0.714113	-1.12342
-0.305332	1.2351	-0.868256	-1.05917	0.208416	-0.98534	-0.060811	0.943695	0.688099	-0.69475	-0.193536	0.2421	-0.494011
0.914005	1.19956	-2.69605	0.00777103	0.00311084	-1.28813	0.0643672	1.07387	0.564621	-1.28429	0.872733	0.580871	-0.945234
0.782907	1.37478	-0.858218	-0.591962	0.229603	-1.07269	-0.0147947	1.04541	0.176375	0.252952	0.404742	0.342034	-1.31438
-0.842035	1.15348	-0.876399	-0.542784	0.345513	-1.18915	-0.0412237	1.06169	-0.141266	-2.14752	0.625868	0.541381	-0.575542
0.65217	1.29656	-0.94098	-0.596066	0.1876	-0.915478	0.136687	1.18373	0.476606	0.0425025	1.64013	-0.175476	-0.876298
0.114746	1.2896	-0.0775531	0.0542091	0.203459	-1.31726	0.136625	1.20408	0.158965	-0.652326	0.105958	-0.812663	-0.83508
-0.0522044	1.40409	-1.39495	-0.531863	0.177192	-1.34637	-0.390767	1.00886	0.776837	0.000511626	1.0032	-1.27059	-0.684431
0.975921	0.972032	-0.843065	-1.07012	0.214115	-1.29397	0.149683	1.25698	1.55357	1.0745	0.691234	-0.573307	-0.985186
1.08384	1.39375	-0.390613	-0.208096	0.129923	-1.13676	-0.272243	1.09837	-0.158515	-0.567911	0.37927	-1.21049	-0.519923
0.928839	1.49038	-0.57451	-1.43625	0.461732	-1.36385	-0.338222	1.17566	1.1654	0.67453	0.678409	-0.792054	0.136846
1.40723	1.32267	-0.400461	-1.05237	0.335414	-1.12512	0.261553	1.36684	1.85388	-0.988933	0.678498	-0.413449	-0.218625
0.881756	1.33714	-1.16105	-0.88707	0.372337	-1.31145	-0.140598	1.20009	1.67745	-0.209752	0.600573	-1.4689	-1.51794
0.6192	1.10155	-1.62335	-0.988166	0.230221	-1.29981	-0.74709	1.1635	1.05974	-0.167576	0.76969	-0.711865	-1.38097
-0.80258	0.837388	-0.0440289	0.461295	0.325068	-1.38133	-0.213231	1.05776	1.20103	-0.862404	0.665761	0.343935	-0.395909
0.643822	0.816138	-0.612387	0.940804	0.240877	-1.43374	-0.298984	0.907282	1.0246	0.59061	1.51099	-0.432675	-1.57211
-0.0728628	1.06995	-0.239478	-0.430793	0.262002	-1.13096	-0.674769	1.02525	0.583398	-0.0410464	0.73095	0.145106	-0.887988
-0.156158	0.584307	0.557662	0.40391	0.362114	-1.11349	-0.430942	1.10255	2.29564	0.106416	0.900067	-0.970101	-0.819412
0.071267	1.24893	0.897428	-0.305114	0.198936	-1.20666	-0.477146	1.15137	2.40163	-0.504183	0.224041	-1.06952	-1.10649
0.716968	1.1098	0.256155	0.379314	0.0410227	-0.997039	-0.378334	0.744641	1.09552	-0.0619182	0.75722	-0.292561	-0.545473
0.394658	1.43506	-0.484547	0.694887	0.0674137	-0.892231	-0.503637	0.93989	2.4371	0.27506	0.107199	-0.67082	-0.340108
1.57814	0.963703	-0.774502	0.0473395	0.193855	-1.07274	-0.0884277	0.931769	1.92529	1.26481	0.328325	0.00654761	-0.326249
-0.727992	1.3354	-0.640225	0.294606	0.204449	-0.863123	-0.233506	0.626727	2.04893	1.70708	0.913512	0.106308	-0.668041
0.467444	1.34988	-0.399889	0.698978	0.483599	-1.10769	-0.72794	0.80164	2.24317	-0.777619	0.666559	-0.351622	-0.490034
-0.452404	1.34649	-0.749502	0.57739	0.241433	-1.12516	-0.266589	0.8708	1.80197	0.843854	0.484617	-1.52658	-0.585606
-0.332536	1.18235	-0.562196	0.899794	0.404735	-0.991234	-0.18096	0.752858	1.99622	-1.83036	0.796759	-1.26748	-0.982113
0.850949	1.23611	-1.18358	1.20171	0.0730505	-1.15428	-0.629253	0.903367	1.29025	-0.33523	0.354773	-0.729536	-1.55645
0.265722	1.01482	-0.207469	1.94078	0.394327	-1.13681	-0.299735	0.671538	1.66101	0.717696	0.393868	0.76445	-1.46051
0.0629197	1.25077	0.0858962	0.985852	0.215351	-1.09605	-0.431629	0.874922	1.50222	0.212383	-0.0741226	0.0276752	-0.584882
0.995439	1.33669	-0.774121	1.72493	0.410249	-0.921372	-0.102111	0.883071	2.57903	1.9602	1.14817	1.26273	-1.35072
0.924095	1.12968	0.288165	1.13885	0.34712	-1.21252	-0.0494405	0.63904	2.20843	0.170392	0.615171	-0.987772	-1.67883
0.219361	1.29062	-0.280193	1.32464	0.415638	-1.32315	-0.313168	0.972582	3.17933	0.612657	0.654266	-0.509579	-1.69233
-0.389768	1.20864	0.344603	1.19623	0.499953	-1.35227	-0.484612	0.891247	1.50255	-0.229573	0.97941	-0.907756	-2.07516
0.0647215	1.17667	-0.396099	0.439387	0.542141	-1.16594	-0.530816	0.858722	3.19714	0.275864	1.21354	-0.927501	-1.18585
-0.293441	1.39476	0.129268	0.966711	0.23152	-1.16012	0.0689586	0.964488	2.34996	1.62359	0.99259	-0.688318	-1.13095
-0.101868	1.75218	-0.750635	1.35059	0.305303	-1.44545	-0.221135	0.9523	1.6793	2.44489	0.29056	-0.17029	-0.269002
-0.0298035	0.948597	-0.622987	2.20578	0.62658	-1.31735	-0.478271	0.927909	1.82059	0.444508	0.979765	0.208316	-0.132032
-0.507474	1.5525	0.319984	2.09786	0.726692	-1.31735	-0.227852	0.988934	1.90893	-0.123977	1.10988	-0.408954	-1.22616
0.831372	1.34192	0.16923	2.65933	0.626704	-1.0495	-0.287239	0.842521	3.30345	-0.123915	0.680891	-0.906719	-1.75946
0.234194	1.49571	0.257107	1.60195	0.405601	-1.06115	-0.748715	0.887277	0.62055	-0.123853	0.212901	-0.448443	-1.15741
1.7762	1.26369	-0.0858768	1.00221	0.216093	-0.927228	-0.142348	0.736796	1.92682	1.0133	0.74608	-0.229178	-0.911007
0.485881	1.60682	-0.230002	1.72763	0.205624	-0.869003	-0.439034	0.826293	2.20932	0.908077	0.408111	-0.0497476	-1.08865
1.13158	0.963988	0.646682	0.424337	0.210951	-0.909766	-0.327039	0.854779	1.60926	0.697566	0.746257	-0.0894097	-1.55355
-0.0511826	1.22495	0.542329	0.992644	0.663874	-0.909769	-0.0766196	0.976815	1.57404	0.823972	1.09741	-0.627009	-0.787354
1.44302	1.38231	1.31958	0.0445476	0.295328	-1.03205	-0.0239492	0.972761	1.59177	2.1717	0.876456	-1.18453	-1.06075
0.367815	0.964539	1.57981	0.715314	0.427035	-0.898129	-0.169027	0.956506	2.4038	-0.102425	2.00774	0.588304	-1.01953
0.0335537	1.00402	0.799331	1.03089	0.379705	-1.1194	-0.386613	0.850766	3.93954	2.92989	1.2407	-0.228141	-0.81417
0.404388	1.36857	0.933609	0.212574	0.153336	-1.29991	0.00222976	1.10703	2.8982	1.51911	1.81288	-0.44706	-1.15596
0.213536	1.04725	-0.118639	0.903832	0.300841	-1.29991	-0.386738	0.736906	2.65116	1.03485	1.27988	0.92742	-0.854845
0.572419	1.26177	-0.753283	0.775414	0.637915	-1.42802	-0.30111	0.936224	1.99815	2.93007	1.30597	0.110975	0.554264
1.03886	0.811849	-0.0224286	0.237156	0.585319	-1.38726	-0.261623	0.94844	3.21616	0.992863	0.889991	-0.127862	-0.279969
-0.717542	1.10853	-0.18644	-0.00738344	0.543254	-1.0903	-0.162811	1.06641	2.45724	1.01398	0.643037	-1.10365	-1.60664
1.60127	0.730054	0.266012	-0.620778	0.53805	-1.58524	-0.360622	0.981007	1.89248	1.30885	1.25423	-1.40224	-1.40128
0.430451	0.551624	0.161659	-1.04291	0.474922	-1.37563	-0.22226	1.09084	1.92786	1.47737	0.994274	-1.22281	-0.443574
0.908842	0.909036	-0.247612	-0.00329284	0.590832	-1.47462	-0.156407	1.1478	1.89264	1.16157	0.864341	0.948375	-1.22309
0.992857	1.03068	-1.101	0.0253933	0.385527	-1.78905	-0.156469	1.09087	0.692441	0.908943	1.52754	0.0721775	-1.08612
0.39568	1.05944	0.478319	0.498071	0.764728	-1.27665	0.153274	1.16816	2.51059	2.69887	0.682487	0.988555	-1.81092
1.12504	0.848858	-0.693244	0.0622736	0.612081	-1.50374	-0.26206	1.11937	2.33416	1.33021	1.17666	-1.40137	-1.66027
0.396401	0.845469	-1.08926	1.00627	0.706928	-1.48045	-0.341222	1.06244	2.15773	0.9723	0.708669	-0.186231	0.172881
-0.212728	0.831364	-0.610291	-0.221886	0.80704	-1.35235	-0.479709	0.887553	2.56379	2.17263	1.86595	0.411466	-1.05804
1.37708	0.749385	-0.383213	0.216638	0.628064	-1.04957	0.0673333	1.21703	3.28757	2.50961	0.838868	0.132794	-1.11257
-0.534677	0.913894	-0.772597	-0.710966	0.564936	-1.22426	-0.163436	0.769625	3.14644	0.825085	0.435889	-0.68365	-0.578916
0.445645	1.05697	-0.68472	0.0690913	0.938871	-1.36983	-0.723786	0.84692	1.89329	1.11995	0.826044	-1.30092	-0.619772
-0.354695	0.857105	-1.00782	-0.544303	0.717768	-1.32325	-0.170152	0.973024	2.75827	0.993667	1.43724	0.133313	-0.660628
1.31877	0.960884	-1.98052	-1.28065	0.686235	-1.18933	-0.321822	0.84288	2.03466	0.888442	1.39832	-0.284782	-1.05714
-0.270319	0.921773	-0.533776	-0.644036	0.433538	-1.59111	-0.578958	1.15202	0.552036	1.26754	0.397237	-0.204939	-1.08431
-0.00704239	0.882662	-1.23471	-0.629011	0.238764	-1.41642	-0.381272	0.948661	2.28193	0.993852	0.0592686	-1.00147	-1.67233
-0.687875	0.679225	-1.25289	-0.559341	0.307282	-1.36402	-0.631816	1.00562	2.68799	1.22554	1.13854	-1.06105	-1.30281
1.58313	0.90089	-1.12524	-0.783389	0.423192	-1.3058	-0.275931	0.903947	1.13477	1.12032	1.07362	0.393105	-0.618688
-0.687155	0.911791	-1.26274	0.310878	0.423253	-1.54454	-0.757182	0.928365	2.97057	1.1625	0.475605	-0.463175	-1.31613
0.651691	0.879824	-0.339651	-0.323009	0.554961	-1.57948	-0.368339	1.16429	3.16481	2.36282	0.111632	-1.12028	-0.905583
-1.20032	0.4299	-0.583205	-0.246508	0.402314	-1.70176	-0.302485	0.895854	0.0053311	2.1102	0.332758	-0.243737	-0.795971
-0.0048803	0.730156	-0.906303	-0.675475	0.555084	-1.52125	-0.579395	1.11144	2.98846	0.952109	0.94395	-0.00455383	-0.918901
1.56103	0.658894	-0.155563	0.200211	0.355045	-1.36404	-0.665149	1.09925	1.75296	2.15244	1.21708	0.533392	-0.508352
0.270708	0.283988	-1.08187	0.433817	0.155006	-1.82405	-0.645437	0.965041	2.91802	1.12069	0.320022	1.50952	-0.453456
1.08372	1.14509	-0.00632356	0.209769	0.286713	-1.55038	-0.671866	1.17656	1.70017	1.6893	0.67117	-0.0637877	-0.685817
-0.361962	0.813053	-0.713883	-0.301166	0.581661	-1.51544	-0.223698	1.17251	1.36488	1.18399	0.359206	0.513993	-1.31487
0.439099	0.488159	-0.0692003	0.827254	0.265774	-1.32911	-0.652216	0.95288	2.05335	1.83682	0.541325	-0.501627	-0.822244
-0.253684	0.870577	-0.312755	0.282166	0.176316	-1.23013	-0.61932	1.31083	2.53001	1.24728	0.736447	-1.07906	-1.04093
0.392017	0.527821	0.12644	1.15785	0.534454	-1.21849	-0.0525035	1.19695	1.0827	1.07889	0.76254	-0.302106	-0.384158
0.989915	0.592306	-0.521462	0.578611	0.197503	-1.35824	-0.626037	1.02207	2.83025	-0.437177	-0.186532	-0.122676	-1.10896
2.30486	0.288846	0.136478	0.388716	0.266021	-1.20102	-0.777707	0.936666	1.17111	0.826322	0.892739	0.913207	-1.0951
0.058477	0.731992	-0.763312	0.39691	0.413526	-1.23596	-0.685486	1.08311	2.28322	0.573696	0.242718	-0.261753	-0.862377
1.21806	0.614291	-1.15932	0.193355	0.550499	-0.927357	-0.777832	1.05465	2.95405	1.16336	0.905919	-0.381085	-1.0537
-0.908814	0.478728	-1.25042	0.925597	0.376789	-1.18356	-0.586737	0.997719	1.38317	-0.394815	1.02303	0.156861	0.0544714
0.0237057	1.15764	-0.804598	1.03625	0.497964	-1.41648	-0.810915	1.03027	3.23663	0.931855	1.62122	0.137116	-1.66889
-0.107392	1.02565	-1.59833	1.60456	0.187343	-1.35243	-0.586862	1.02215	2.19529	1.35306	0.672145	0.157206	-0.396571
0.179786	0.840079	-0.966904	1.68106	0.103151	-1.3932	-0.837406	0.867603	2.46013	-0.542031	0.698238	0.715069	-0.669968
1.39912	0.772389	-0.527709	1.46384	0.319112	-1.36991	-1.07477	1.00998	2.2837	0.447723	0.451285	-0.579396	0.0825524
0.622685	1.10122	-1.07618	1.86821	0.187528	-1.55624	-0.626599	0.932709	1.0835	1.9218	0.373361	-1.43568	-0.696965
-0.309114	1.02639	-1.29322	1.88324	0.208653	-1.40485	-0.666212	1.03848	1.96614	1.71128	0.165414	0.596083	-1.0114
1.01778	0.905115	-1.78866	1.55673	-0.0440442	-1.61448	-0.916756	1.05883	1.6132	1.56395	0.945635	-0.638629	-1.14801
1.49617	0.726684	-0.66672	1.38733	0.061334	-1.64359	-0.402672	0.774121	1.33086	1.2692	0.672677	0.237913	-1.39405
-0.809965	1.14125	-1.69908	1.11547	0.00873763	-1.6203	-0.738907	0.973438	1.5251	0.0690015	0.971816	0.835611	-1.46226
0.564733	0.823503	-2.84413	1.67011	-0.275555	-1.41651	-0.956493	1.08327	1.71935	2.25902	0.906894	0.756114	-1.2569
0.0273092	0.627212	-2.84243	1.16601	0.198431	-1.72512	-0.481959	1.12803	1.82533	0.700844	0.451906	0.796122	-0.914742
0.935927	0.738136	-2.20437	0.422831	0.0879104	-1.6436	-0.462246	1.23786	1.84307	-0.351959	0.712038	0.497532	-1.63954
0.278996	0.663302	-2.24907	0.991138	-0.0384074	-1.60285	-0.851215	0.969426	0.995889	0.616738	0.634114	-0.677427	-0.627124
0.530322	0.734931	-2.27388	0.186485	0.140692	-1.56209	-0.824911	1.14434	3.09646	1.48015	-0.197938	1.0954	-1.24249
0.793599	0.885151	-1.45685	0.495228	-0.0172205	-1.38159	-0.759057	1.17282	1.08431	0.0272579	0.283232	-0.059639	-0.613083
1.55881	0.699576	-2.15778	1.06353	-0.222526	-1.26513	-0.528413	0.892187	0.307733	0.174721	0.348332	1.13558	0.00264837
0.615058	1.17845	-2.11631	1.18102	0.0302956	-1.38741	-0.99648	1.19319	1.22568	0.6591	-0.639747	0.777242	-0.872621
0.0656839	0.696371	-1.72351	1.26435	0.104079	-1.18944	-0.488988	1.181	1.80825	-0.0357284	0.582548	0.916837	-1.14602
0.281158	0.68941	-2.77576	0.439206	0.251584	-1.00894	-0.554967	1.04679	1.54356	-0.0777812	0.439613	0.51866	-1.14584
2.28925	0.943226	-2.32994	0.741118	0.28324	-1.21274	-0.660495	1.21357	0.308055	0.575057	0.595728	0.29974	-1.22773
0.831613	0.60047	-2.16914	0.694667	-0.0168495	-0.979828	-0.423259	1.07529	0.96123	-0.983121	0.582814	0.0409857	-0.47521
-0.207742	0.650666	-2.83693	0.90095	0.22544	-1.2535	-0.673803	1.15258	0.431774	0.175092	1.01198	0.539096	-1.28208
0.569417	0.715151	-2.09945	-0.286219	0.0938564	-1.16616	-0.561808	1.14853	1.40267	-0.351279	0.543985	0.499434	-0.433811
0.521975	0.654605	-1.66688	-0.537589	0.125513	-0.90414	-0.462997	1.17295	1.80873	0.343674	0.921137	0.220762	-0.912392
1.41864	1.05488	-1.91044	-0.823113	0.215094	-1.09047	-0.726724	1.31939	1.40283	-0.372212	0.557165	0.400192	-1.43201
1.58631	1.02292	-1.83582	-0.357265	0.404725	-1.02643	-0.331289	1.18925	1.54412	-0.856468	0.791293	-0.0179025	-1.10354
0.295991	1.23387	-1.46954	-0.410547	0.357395	-1.32339	-0.515917	0.957417	3.07986	0.596547	-0.586851	-0.157152	-1.10335
1.46753	1.28406	-1.71309	-0.969297	0.383786	-1.20112	-0.443472	1.22588	2.72691	0.154406	0.583435	1.99411	-0.473944
0.810595	1.35212	-2.22179	-0.332683	0.0942274	-1.15454	-0.403985	0.928973	1.63262	-1.36166	0.401493	0.619976	-0.39169
0.57194	1.50591	-2.0146	-1.00755	0.246998	-1.18365	-0.707262	1.42521	1.29733	1.22845	0.284562	0.898994	-1.14385
0.88302	1.01669	-2.23164	-1.46384	0.136478	-1.03226	-0.219544	1.25846	1.73869	-0.287612	0.414672	-0.415388	-1.54036
0.751922	1.35981	-1.97142	-0.902367	0.42616	-1.20695	-0.601921	1.31542	0.114857	-0.0980346	0.544783	-0.0965353	-1.34867
0.262301	0.845589	-1.70457	-1.37232	0.215589	-1.38746	-0.83269	1.2951	0.273798	-0.750749	0.219817	0.242235	-1.62207
-0.0958612	0.484973	-1.81555	-1.11139	0.24198	-1.18367	-0.114266	1.28291	0.556297	0.997068	0.961031	0.85985	-0.951621
0.633495	0.920975	-3.00037	-0.782155	-0.0475787	-1.19531	-0.641658	1.3236	1.15652	-0.750625	0.389023	0.680766	-0.896725
0.669708	0.853285	-1.86517	-0.0908962	0.0683311	-1.28848	-0.668087	1.30734	2.00386	-0.139902	0.363107	0.820361	-0.130525
1.01664	0.82489	-1.69112	-0.772597	0.279026	-1.31178	-0.523134	1.37243	2.33931	-0.266184	0.727257	1.13921	-0.827969
1.39942	0.682183	-1.58999	-0.668774	0.157974	-1.14292	-0.562746	1.40905	1.98637	-0.43458	-0.260821	0.741037	-1.63484
1.12492	0.764529	-0.839245	-1.39829	0.342339	-1.25356	-0.641908	1.42534	1.12154	-0.49769	0.0773246	1.89642	-1.16958
0.6831	1.02549	0.0241817	-1.10321	0.442452	-1.45736	-0.503546	1.3074	1.91592	0.155148	0.558495	0.303198	-0.129802
1.47221	0.607716	-1.4523	-1.64147	0.0212479	-1.21862	0.0369038	1.41723	2.03956	1.01856	-0.208546	0.044443	-1.01875
1.05429	1.0723	-1.37768	-1.47617	0.168753	-1.13711	-0.510263	1.07965	1.93373	-0.0763589	0.571674	1.12016	-0.936496
0.935147	0.840282	-1.58146	-1.29038	0.669068	-1.13711	-0.615792	1.53114	0.910045	0.197448	0.831807	1.37926	0.0759241
0.445526	0.568972	-0.280545	-0.503488	0.548015	-1.17787	-0.319231	1.33999	0.504148	-0.834298	0.220792	1.63836	-0.840382
1.53341	0.901378	-1.43885	-1.30131	0.463824	-1.18952	-0.437943	1.36034	0.874904	-0.539434	0.220881	0.383732	-0.293045
1.94009	0.740809	0.206755	-0.0157851	0.516544	-1.16041	-0.49733	1.31968	0.0806802	-0.118226	0.585031	0.50341	0.240613
1.09195	0.70527	-0.0235425	-0.84776	0.300707	-1.08472	-0.339194	1.26682	0.892716	-1.29737	0.338078	0.423913	-0.0464629
1.94081	0.826911	-0.393041	-0.539018	0.227048	-0.968263	-0.589738	1.15294	0.50447	-1.06568	0.377173	1.47971	-0.388255
0.31587	0.998564	-0.530538	-0.510332	0.57992	-1.11384	-0.431601	1.12042	0.0809214	-0.876103	-0.363863	1.00187	-1.0173
-0.0781449	1.3274	0.293118	-1.08274	0.422007	-1.16042	-0.247098	1.14077	0.875306	-1.21296	0.273333	0.344761	-1.3591
1.12924	0.720293	0.434024	-1.32728	0.248297	-1.31182	-0.088962	1.18146	1.74029	-1.57087	0.221413	0.763202	-0.962227
1.38057	0.777634	-0.843598	-1.34641	0.0903837	-1.23613	-0.154941	1.06758	0.981374	-1.38129	0.260508	-0.172748	0.351129
0.281459	1.03502	0.927952	-1.54314	0.3748	-1.14296	-0.201145	1.00252	0.893198	-0.475767	1.00172	1.00256	-0.989223
1.75176	1.16738	0.253536	-0.56499	0.0167859	-1.16043	-0.267123	1.11235	0.716766	-0.159846	0.429714	0.385288	-0.482923
0.951422	1.26759	0.686102	-1.16472	0.106367	-1.10221	-0.0826205	0.689355	1.19343	0.556164	0.377794	0.982986	-0.619531
1.65688	1.17489	0.230431	-0.295867	0.211745	-1.51563	-0.267248	1.03917	0.416857	0.577283	0.533909	0.0271184	0.215063
0.892389	1.24295	0.55031	-0.294504	0.364516	-1.2012	0.108411	0.81954	1.49366	-1.25464	0.859052	0.106961	-0.208802
0.964454	1.12525	1.55957	1.19594	0.522552	-1.29437	-0.142133	0.807351	1.10541	-0.664974	0.716117	-0.0920409	-0.208621
1.29944	1.66127	-0.168801	0.787465	0.132943	-1.06728	-0.702483	0.929388	0.805425	-0.538568	-0.102933	0.286564	-1.02917
0.690307	1.14705	0.402966	0.372159	0.243587	-1.0207	-0.135666	0.819581	0.505435	-2.30732	0.534263	0.226985	-0.7007
0.941633	0.907889	-0.582995	-0.357356	0.38056	-1.07311	-0.214828	1.0189	2.05882	-0.749017	-0.180769	0.884435	-0.850988
2.12512	1.2653	0.207517	-0.451622	-0.0564409	-0.997419	-0.25444	1.02298	1.10574	-1.3175	0.0663617	0.506176	-1.09703
0.786994	1.55841	1.34272	-0.0950646	0.117393	-1.06147	-0.0040211	0.937578	1.97073	-1.59118	-0.0635716	0.765276	-0.823268
-0.264312	1.0299	-0.120505	-0.51037	0.0753283	-0.968311	-0.188649	1.30366	1.52953	-0.0749985	0.326583	1.1638	-0.440078
0.261882	1.21941	1.11413	1.24647	0.185972	-0.968314	-0.0568791	1.13691	1.17658	-1.04357	0.781749	0.885127	-1.13752
-0.0126255	0.851651	0.366795	1.20002	-0.00880119	-1.11971	-0.29424	0.949822	1.03545	-0.306505	0.885855	-0.249998	-0.631221
1.57719	0.826828	0.719817	1.48144	-0.161448	-1.0149	-0.142695	1.13694	0.40009	0.388447	0.443869	0.248112	-0.808866
6.22639	1.05207	0.0255152	2.4186	0.0123858	-1.04984	-0.0834331	0.949849	-0.50004	0.0937071	-0.167146	1.90144	0.395059
1.27914	1.32374	0.776256	1.92133	0.107232	-0.805287	-0.353752	1.01901	0.100181	0.388571	0.691088	0.467551	-0.124559
1.57827	1.10602	0.665274	1.84755	-0.0138197	-1.25947	0.087824	0.897	0.982821	-1.19066	1.06824	0.706733	-1.21869
1.05279	0.581076	0.156574	2.2246	-0.171732	-1.06732	-0.0968038	1.04344	0.312156	0.178122	0.587248	0.149216	-0.985969
1.12486	0.699145	0.761484	1.13306	-0.176936	-1.17213	-0.248474	1.08413	1.05359	-0.979967	-0.0757758	1.40419	-1.28672
1.80641	0.167058	-0.343793	1.27787	-0.297988	-0.962515	0.252427	0.921446	0.612387	-0.895676	-0.80381	0.767005	-0.0554414
1.31679	0.920994	-0.521061	0.910378	-0.0346356	-1.03822	0.0216578	1.05568	0.683072	-0.158609	0.0544235	1.34478	-0.958069
1.41276	0.128131	0.534596	0.515564	-0.524295	-1.07316	0.127061	0.925541	1.40685	-0.642865	0.678618	0.568175	-0.739025
-0.343643	0.0997362	-0.0205043	0.0729355	-0.355727	-1.09645	0.496129	0.962162	0.895047	-1.16924	1.27681	1.26546	-0.944028
0.624728	0.264245	0.637435	0.286049	-0.313539	-0.997464	0.351051	1.27537	0.718616	-0.432168	-0.0363259	-1.46306	-0.642911
0.577286	0.268001	0.857885	-0.341007	-0.297679	-1.01494	-0.0247336	0.933718	-0.393329	-0.495278	0.496853	0.0508389	-0.39651
0.649351	0.107432	0.203355	1.20408	-0.11858	-1.15469	0.0872614	0.994743	1.14241	-0.726847	0.418928	1.12656	-0.710944
-0.437808	0.379109	1.5573	1.32157	-0.413404	-0.980005	0.284947	1.21033	1.56611	-0.579384	-0.0880687	1.40557	-1.0117
0.243746	0.747237	1.47946	1.16583	-0.123722	-1.14305	-0.0908373	0.876815	0.648333	-0.0318327	0.419106	1.8041	-0.560115
0.220204	0.315175	0.765275	1.56337	-0.0815333	-1.22457	-0.196366	1.03546	0.860228	0.473604	0.00312402	0.788478	0.041938
-2.58786	0.476111	0.316232	1.59205	0.0185791	-1.02077	0.396817	1.06801	1.60166	-0.810829	-0.00978951	-0.525904	-0.422964
0.029713	0.429855	0.165478	0.719094	0.150286	-0.857737	0.067174	1.06803	-0.798824	-1.58989	0.120321	1.04775	-0.231279
0.281039	0.858713	0.0942682	-0.372446	0.0502977	-1.03243	0.179169	1.05177	-0.533976	-0.894934	0.146414	0.709326	-0.20374
-0.591006	0.469518	-0.155915	0.428103	-0.212932	-0.840274	0.390038	0.954165	0.631084	-2.64263	0.536569	0.271314	-0.873826
-0.530892	0.141052	0.130821	0.634386	-0.0443634	-0.828632	0.370201	0.982651	0.86063	-0.536837	0.172596	-0.00735781	-0.217057
-0.494679	0.39844	0.556758	-0.491307	-0.254934	-0.857749	0.350364	1.05995	1.14313	-0.557832	0.198689	1.04844	-0.339987
0.652954	0.516509	-0.442461	0.999137	-0.14429	-1.23041	0.337118	1.08843	1.761	-0.726228	0.614848	0.570595	-0.462916
0.0438258	0.109452	-0.347955	0.126178	-0.0389121	-1.06738	0.106349	1.14132	0.507847	-2.05278	0.588932	0.331758	-0.120763
-0.887973	0.406135	-0.0347044	0.284647	-0.0441161	-0.9451	-0.117829	1.12913	0.54323	-1.48417	0.680036	-0.0863364	-0.736133
-0.612745	-0.0402163	-0.278259	-0.77274	-0.207295	-1.20713	-0.144258	0.8729	1.1611	-1.58939	0.914164	0.312187	-0.544447
-0.731892	0.577972	-0.839988	0.219067	-0.359942	-1.33524	0.139119	1.20237	0.38453	-0.0100334	0.394165	0.292442	-0.681056
-0.839089	0.456698	0.169269	0.138463	-0.338817	-0.939287	0.0665489	1.08037	1.21422	-1.08389	1.40843	0.65113	-0.0242871
0.583412	-0.011087	-1.29395	0.28327	-0.0491346	-1.27701	-0.098304	0.982762	0.684761	0.0953767	0.316329	-0.962015	0.140041
0.308905	-0.282397	0.146164	-0.951713	-0.233376	-1.31778	0.264173	1.17801	1.12612	-1.905	1.27858	-0.364317	0.181258
-0.0492578	0.439388	-0.475223	-0.0896883	-0.185922	-1.02082	-0.230261	1.10074	0.543712	-0.915249	0.979619	-0.324309	-0.393075
0.787656	0.228807	-0.692263	0.0892721	-0.443886	-1.32361	-0.263282	0.995005	0.279025	-2.87351	1.00571	-0.742404	0.00379387
0.441444	0.0718102	-0.398898	0.746378	-0.343773	-1.02664	0.0991945	0.925873	1.07341	-0.220235	0.407699	0.193892	-0.597897
0.812278	0.289903	-0.556281	0.365225	-0.470091	-0.985887	-0.368873	0.877078	-0.0738384	0.91692	0.576817	1.32936	-0.214707
0.752884	-0.00998492	-0.773321	0.564677	-0.559548	-1.00918	-0.349161	0.787608	0.826453	-1.02029	0.563903	0.592587	-0.228205
0.000346964	0.286698	0.12325	0.688992	-0.433107	-0.875259	-0.276715	0.974723	0.702975	0.285325	0.238937	1.13053	-0.28274
0.634097	0.147563	-0.100419	0.382977	-0.296134	-0.950959	0.0132534	0.942198	2.43287	-0.219988	1.2922	-0.0643445	-0.200486
-1.17011	0.301355	0.0073437	-0.189434	-0.101236	-0.805391	0.250489	0.824257	0.597229	-1.39913	0.21311	0.613023	-0.200305
-0.0224735	0.483725	-0.488099	0.66576	-0.138035	-0.916028	0.0460865	0.637169	0.261936	-0.114578	0.46024	0.374186	-1.65009
0.0137391	0.00879487	-0.241135	-0.985892	-0.248556	-1.00337	0.586537	0.970711	0.509134	-1.14632	0.148276	0.732874	-0.432485
-0.738798	0.0839965	0.522863	0.122036	-0.517051	-0.851983	0.289851	0.97886	1.17996	-0.851459	0.733464	0.952139	-0.582772
-0.642832	0.273511	0.0605633	-0.0200442	0.0148591	-0.92186	-0.191399	0.840582	0.43869	-1.77792	-0.0855861	0.155612	-0.309013
0.4809	0.348713	0.519644	0.452634	-0.232573	-0.787938	0.520433	0.844663	1.12717	-1.56728	0.941676	-0.103142	-0.541374
0.863684	0.37033	0.276089	0.283231	-0.248308	-0.747181	0.243523	0.844677	0.862479	-0.998675	0.629712	1.37093	-1.06099
0.111147	0.291923	-0.00723736	1.35701	-0.274576	-0.962629	0.329151	0.934174	1.16263	-0.135264	0.694812	-0.222302	-1.03345
0.350522	0.131355	0.186698	1.60427	-0.184995	-0.718073	0.427963	0.982996	0.615523	-1.06172	0.967947	0.0965513	-0.321969
0.386735	0.485194	-1.23012	2.10427	-0.20073	-0.863647	0.329026	0.897595	0.721511	-1.27223	1.08505	-0.0227809	-0.568009
-0.401655	0.203167	-0.671615	0.889782	-0.458694	-0.939346	0.0191574	0.83253	-0.266876	-0.240365	0.266005	0.594835	-0.731975
-0.257885	-0.178883	0.191812	1.77913	-0.290126	-0.89859	-0.0600045	0.917959	0.209787	-1.14577	-0.657062	1.43154	-1.12848
-0.102165	-0.0322357	0.0609443	1.41164	-0.200545	-0.910238	0.0190324	1.01559	2.16915	0.328305	0.201172	0.75452	-0.622182
0.388176	0.896741	-0.5737	0.313268	-0.126762	-1.06164	0.104661	0.690211	0.68653	-0.00854927	-0.0717859	1.7904	-1.00501
0.567798	0.000282149	-0.83714	0.464906	-0.347864	-1.03252	-0.277715	0.787843	2.18696	-0.76655	0.643424	1.03371	-0.799646
0.496454	0.518447	-0.736006	-0.271441	-0.484714	-1.06164	-0.0800294	0.950554	1.18092	-0.387457	0.279451	1.37248	-0.348061
-1.00898	-0.0172119	-0.455899	0.768181	-0.421462	-0.91025	-0.211924	1.04005	-0.248742	-0.682197	0.513579	2.48803	-0.361559
1.27397	0.38664	0.0164391	0.243585	-0.221299	-1.10241	-0.258128	1.06447	0.633898	0.0759272	0.812718	1.43258	0.00795193
-0.303166	0.0188783	0.0181439	-0.014616	-0.226503	-1.06165	-0.027484	1.23938	0.0867915	-0.808417	0.162697	0.5763	0.0491694
-0.804737	0.390579	-0.490556	-0.129373	-0.110593	-0.875322	-0.139604	1.14991	1.81669	-0.345095	0.812895	-0.12064	0.295571
1.01214	0.172854	-0.117648	-0.0528728	-0.247443	-1.16064	-0.607671	1.23941	0.139906	-1.18732	0.0198501	0.218131	-0.429231
0.928843	0.394519	-0.288288	-0.495501	-0.321102	-1.16647	0.150302	1.14587	1.02255	-2.5981	-0.123085	0.656489	-0.962528
0.965056	0.701919	-1.68522	0.175266	-0.236787	-1.18976	-0.0343256	1.39807	0.740207	-1.56623	-0.227014	1.53303	-1.04442
1.65856	0.144827	-0.304764	0.313242	-0.199865	-1.32369	-0.172812	1.04828	0.387264	0.181585	0.735237	2.05106	-0.934808
-0.87464	0.452226	-0.508547	0.15067	-0.0734232	-1.28876	0.0182823	1.15812	-0.000982047	-1.52399	-0.252841	1.63296	-0.661049
0.165436	0.688181	0.0101915	0.3228	-0.273463	-1.42269	0.196194	1.28015	1.30529	-2.23988	-0.0187132	1.05553	-0.291538
0.930645	0.409726	0.210755	0.843292	-0.157553	-1.31206	-0.140042	1.33711	1.41127	-0.913209	-0.317675	1.91216	-0.619651
0.548581	0.484928	-0.132229	0.346019	-0.146959	-1.51586	-0.120329	1.13782	0.987726	-0.365657	1.00864	0.796948	-1.28974
1.505	0.345793	-0.945846	0.169786	-0.0468468	-1.37611	0.0839485	1.47543	0.0169908	-0.913085	-0.200478	0.836956	-0.715042
0.286385	0.224519	-0.148705	-0.0747542	-0.336405	-1.36447	-0.26547	1.17039	0.122978	-1.54474	0.0466525	1.77325	-0.413925
0.860382	0.324726	-0.405517	-0.49006	-0.130976	-1.28878	-0.107333	1.35344	0.28192	-1.56574	0.0207368	-0.576841	-1.07033
0.299057	0.0891394	0.172879	-0.550172	0.0691868	-1.20144	0.367201	1.39006	0.299651	-1.94471	-0.265223	0.47896	-0.96072
1.19572	-0.282194	-0.567823	-1.22504	-0.0465995	-1.36448	-0.0613172	1.36973	0.476244	-0.870723	0.306962	0.399463	-1.04261
1.12438	0.285982	-1.08315	-0.39034	-0.130791	-1.37613	-0.133887	1.50804	0.0879976	-0.617974	0.0210028	1.33576	-0.194339
0.766217	0.175425	-0.716872	-0.375316	-0.1044	-1.5217	0.10994	1.39416	-0.759179	-1.86029	-0.368974	0.658736	-0.631883
0.814381	-0.360233	-0.973684	0.336435	-0.146465	-1.53917	-0.20652	1.64636	-0.794401	-0.15459	-0.446899	1.63487	-0.631703
0.754987	-0.134996	-0.978608	1.02769	-0.109542	-1.35867	0.00434898	1.38199	-1.48272	-1.69171	-0.0567444	0.639164	-0.713595
-0.929709	-0.17768	-0.426727	-0.576144	-0.135809	-1.51589	0.175669	1.58131	0.282482	-0.617726	-0.19968	-0.256951	-0.740772
0.672053	0.522671	0.350528	0.538614	0.0854171	-1.57994	-0.0616922	1.61793	0.865052	-1.69159	0.710563	0.918355	-0.521729
0.552905	0.237072	-0.370288	-0.81249	0.0802131	-1.43437	0.122811	1.28848	0.0531777	-1.08086	0.0475391	0.34092	-0.836163
1.96346	0.0300637	-0.945275	-0.298828	0.296174	-1.70805	-0.048634	1.29256	0.0179557	0.351094	0.112639	0.241505	-0.671835
1.07946	0.119554	-0.439794	-0.741456	-0.0355113	-1.65565	0.366575	1.43087	1.02415	-1.20708	0.489791	1.57615	-0.616939
0.00425147	0.234051	-0.00722769	0.072754	-0.0881077	-1.55666	0.465387	1.18277	0.37114	-0.533188	0.502882	-0.0369938	-0.110639
0.721657	-0.290891	-0.376726	0.449803	0.122587	-1.65565	0.20166	1.38615	0.318267	-1.50176	-0.407183	0.739962	0.381983
0.530806	-0.290707	-0.971599	-0.491462	0.127915	-1.64401	0.491629	1.41871	0.583116	-1.10161	0.308026	0.799887	-0.493287
0.399708	-0.361969	-0.84395	0.165643	0.222761	-1.32958	0.307001	1.52041	0.371382	-0.954148	-0.276984	0.56105	-1.32752
0.854197	-0.104581	-1.15379	-0.0105902	0.291279	-1.37617	0.181698	1.40653	-0.669958	-0.911972	0.282199	0.461635	0.0952682
0.735049	-0.175843	-0.489223	0.257169	0.00698624	-1.31212	0.418933	1.39841	-0.475715	-1.66997	-0.419831	-0.235305	-1.0399
0.388838	-0.232816	-1.44204	-0.438194	0.191352	-1.18984	0.115656	1.37402	0.389274	-0.364359	-0.224709	1.11926	-0.793499
0.293592	-0.0468734	-1.76514	0.382847	0.186148	-1.19567	-0.0491966	1.5408	0.159889	-1.92254	0.321472	0.820669	-0.300878
0.72418	0.614182	-0.537137	0.80088	0.254665	-1.30048	-0.154725	1.35778	0.265877	-1.14335	-0.289543	0.960264	-1.14879
0.700639	0.475047	-0.648119	-0.174539	0.481157	-1.02681	0.155019	1.69539	0.230655	-0.111486	0.26964	0.741344	-1.10757
0.390279	-0.0641838	-0.593386	-0.603506	0.407498	-1.34707	-0.016426	1.66286	-0.334103	-1.77495	0.386749	1.13987	-0.49184
-0.266652	0.464698	-0.730882	-0.68411	0.328572	-1.34707	0.0560193	1.75236	1.4664	0.204497	-0.172257	1.3193	-0.272797
1.33511	0.318418	-1.17992	-0.641763	0.281242	-1.65569	0.345988	2.04116	0.478013	0.604647	0.64697	1.02071	-0.505158
1.31157	0.407908	-1.45662	0.486657	0.133861	-1.43442	0.108627	1.71171	0.107418	0.183563	0.465028	0.941211	0.124253
1.26413	0.486682	-1.79961	0.358239	0.523593	-1.46354	0.220622	1.9151	0.460522	-1.75364	0.140062	1.04097	0.179149
1.71862	0.201083	-2.04316	-0.501059	0.318288	-1.5043	0.477633	1.95985	0.56651	-0.30063	0.205161	0.124939	-0.463578
1.36045	0.26914	-1.41174	-0.0693649	0.297287	-1.60329	0.286413	1.80937	0.354776	-0.426912	0.452292	-0.0143105	-0.983196
1.37276	0.422932	-0.647738	-0.197784	-0.00280341	-1.58583	0.141335	2.0697	-0.633611	-1.52183	0.5694	-0.55191	-0.682079
0.536571	-0.352069	-0.473689	-0.387678	0.19736	-1.53925	0.57632	2.10225	-0.139297	-1.18485	0.0233967	-1.24885	-0.121063
0.704242	0.380432	-1.65188	0.235274	-0.123794	-1.59748	0.0621108	2.19989	0.0196444	-0.363555	0.439556	0.145548	-0.845865
1.67261	0.176996	-1.57726	-1.75791	0.181686	-1.77217	0.253205	2.05347	-0.0685312	-0.131863	0.023574	0.643658	-0.202775
-0.191344	0.237908	-1.49601	-0.83441	0.234406	-1.74888	0.503624	2.1389	0.672899	-1.22678	-0.0803549	1.69946	-1.05069
1.39847	0.180936	-1.60037	-1.27021	0.260797	-1.71395	0.391504	2.16739	0.496468	-0.82663	0.0107491	0.106232	-0.544386
0.992502	0.0310834	-0.617624	-1.19371	0.118681	-1.63825	0.582599	2.04538	-1.10971	-0.426479	0.231875	0.803517	0.221813
0.945059	0.367062	-1.37821	-1.61584	0.134541	-1.65572	0.332055	1.91524	0.832001	0.100015	0.218962	0.00698988	0.0988839
0.359832	0.520853	-0.117067	-0.466932	0.166198	-1.31218	0.681348	1.9844	1.18511	0.373821	0.0760261	0.0469977	-0.803743
1.50747	0.481742	-1.27537	0.449738	-0.112829	-1.60915	0.562636	1.81358	0.514441	-1.35281	0.115121	0.983293	0.153961
0.647371	0.389046	-0.29263	0.0822469	0.250574	-1.38788	0.358234	2.09831	0.761638	-0.91055	1.03837	0.266436	0.414041
0.241406	0.289206	-0.12521	-0.906833	0.419142	-1.22484	0.727302	2.04545	0.93823	-0.97366	-0.0147233	0.804381	-0.105577
0.671993	0.014324	-0.792997	-0.461478	0.234901	-1.3646	0.661323	2.078	-0.0854587	-0.699853	0.154394	-0.510001	-0.953488
0.218225	-0.0104983	-1.03655	-0.173227	0.445595	-1.47523	0.443737	2.10242	0.302948	-0.573448	1.07764	0.486047	-0.0231416
1.10294	0.0932816	-0.623871	-1.10083	0.345606	-1.62081	0.621648	1.96821	-0.508927	-0.341756	-0.430528	0.207375	-0.624833
-0.605657	0.197061	-2.00092	-1.03799	0.393061	-1.35296	0.430429	2.0333	0.0559921	-1.64725	0.336691	1.38268	-0.02278
1.13951	0.107938	-1.28995	-1.41914	0.424717	-1.45195	0.278759	2.01705	-0.632324	-0.215288	0.804858	0.705658	-0.39193
-0.306167	0.218862	-0.187896	-0.331708	0.551159	-1.4636	0.483037	2.13908	0.991666	-2.06827	0.0638219	1.36311	-0.13185
0.733909	0.108305	-0.491108	-0.569417	0.45117	-1.60917	0.660948	2.20011	0.815235	-1.01534	0.662012	-0.847561	-0.678825
-0.329348	-0.213016	-0.1182	-0.322151	0.546017	-1.27727	0.489503	2.15131	-0.455571	-0.636248	0.324043	1.42321	-0.117809
1.8341	-0.655795	-1.48199	-0.846747	0.698787	-1.39956	0.3642	1.99676	1.6803	-0.362442	1.16927	0.62668	-0.295454
1.73885	-0.334106	-0.234106	-0.722432	0.551406	-1.27728	0.90465	2.12287	-0.0670838	-0.236036	0.662278	0.427677	-0.00801641
0.938513	-0.00527289	-1.44544	-1.07626	0.414557	-1.40539	0.364075	1.90324	-0.667144	0.50103	0.779386	0.487603	0.730825
0.233779	-0.290872	-1.26476	-1.45058	0.693707	-1.46944	0.317871	1.91139	1.18631	-0.383314	-0.0266615	0.268683	-0.404343
1.60848	-0.29426	-0.944884	-1.01206	0.714832	-1.57425	0.970379	1.99682	-0.384564	0.185295	1.05261	1.30457	0.238746
1.17861	-0.129752	-1.23484	-2.0148	0.82021	-1.31223	0.271605	1.92769	0.974658	-1.33077	0.11654	0.946224	0.334679
1.39408	-0.46179	-1.11382	-2.62819	0.778146	-1.34135	0.42315	1.77721	0.586413	-1.66762	-0.0263955	1.0659	-0.0891859
0.438383	-0.375872	-0.721025	-2.14869	0.788739	-1.24236	1.06247	1.72434	0.568842	-1.39382	-0.260346	0.30921	-0.143721
0.486547	-0.561447	-1.04412	-1.53256	0.704548	-1.21907	0.706464	1.59013	-0.525452	-1.64644	0.37685	0.3293	-0.362403
1.50272	-0.772028	-0.187324	-0.998411	0.567698	-1.51604	0.310905	1.46812	-0.260604	-0.319771	-0.130147	-0.586732	0.11654
-0.25368	-0.736121	-0.490537	-0.778466	1.12067	-1.16085	0.62724	1.6105	0.586734	-0.46711	-0.0130386	0.429233	0.00728957
1.08517	-0.257252	0.101116	-1.18011	0.862708	-1.27731	0.47557	2.00098	1.75179	-1.14088	-0.298998	0.807839	0.226333
0.129465	-0.66788	-0.0960378	0.187382	0.989149	-0.92212	0.356858	1.53324	0.269173	-0.719674	0.260185	1.20636	0.554808
1.02613	-0.696275	-0.279935	-0.0298353	0.78911	-1.21327	0.231555	1.62681	2.12263	-0.382695	0.4163	0.688679	-0.0468837
1.34916	-0.71038	-0.76212	-0.103609	0.641729	-1.21327	0.205126	1.73258	1.32841	1.68098	-0.16871	0.210832	-0.0193451
1.99486	-0.181499	0.0747923	-0.382302	0.536474	-0.957066	0.264388	1.52108	1.34614	-0.403629	-0.298644	-0.0479224	-0.00548541
1.06307	-0.0384242	-0.135619	-0.0872205	0.789296	-1.3996	-0.0784384	1.72854	-0.24239	0.122865	0.104513	0.689198	0.747035
0.96782	-0.2883	-0.173686	-0.659631	0.852547	-1.38796	0.277446	1.59026	-0.736543	-0.782536	0.572681	0.689371	0.993437
-0.597369	-0.123792	-1.23919	-0.378211	1.00005	-1.35303	0.152143	1.51299	-0.189275	-0.803532	-0.376391	0.769214	-0.0459798
1.06415	-0.652306	-0.959084	-0.0831299	0.789481	-1.4462	0.00706507	1.70011	0.516853	0.228337	1.02794	0.868974	0.0362745
1.82936	-0.762863	-0.937493	0.205121	0.678961	-1.23658	0.36295	1.41133	-0.559789	0.0599406	0.494934	0.231787	0.337391
1.62655	-0.612643	-1.26722	0.254299	0.752744	-1.31228	-0.0128348	1.43168	-0.100778	-0.550659	0.208974	1.5266	0.693224
1.04133	-0.390978	-1.06666	-0.755273	0.737008	-1.43456	0.125527	1.47644	-0.365465	0.670726	0.495111	0.909328	0.419826
0.408297	-0.883769	-1.43616	0.209211	0.789728	-1.60343	0.250705	1.15106	0.323012	0.165413	-0.440959	1.48711	0.433686
1.77104	-0.769273	-1.60017	-0.247078	0.816119	-1.23659	0.336333	1.33411	0.605511	-0.550473	0.833345	1.06901	-0.332152
1.36508	-0.765517	-0.87594	0.0206804	0.942561	-1.02697	0.0462397	1.24057	-0.329922	-0.276667	0.430366	1.34803	0.28358
1.79567	-0.72961	-1.45756	0.356746	0.932091	-1.30647	0.296659	1.21618	0.535067	-0.0660321	-0.076631	0.870184	0.270081
-0.319258	-0.34362	-1.77402	0.426416	0.689925	-1.45787	0.586627	1.21619	0.658706	0.86055	-0.622635	1.16912	0.379693
1.68883	-0.718526	-2.13027	-0.357745	0.71105	-1.42875	0.349267	1.40331	0.217506	-0.192252	0.703678	1.46805	1.81616
1.04385	-0.389692	-0.796206	-0.178785	1.01126	-1.45787	-0.0331097	1.12267	-0.417856	-1.0766	0.0926636	1.6674	1.15975
1.76125	-0.114443	-0.973475	0.423676	1.06398	-1.36471	0.533707	1.15116	-0.082403	-0.0657848	0.560831	0.950546	1.09154
1.4987	-0.203566	-1.66115	-0.223872	1.02192	-1.25408	0.138147	1.09829	-0.735417	0.165907	-0.375238	1.18973	0.626637
2.13245	-0.482021	-0.94355	0.28979	0.964057	-0.997877	-0.112397	1.07797	-0.170498	-0.69738	0.131936	0.911056	0.230129
1.33211	-0.492554	-1.19373	0.0179274	1.06944	-1.07358	0.395095	1.06171	-0.011557	-0.234058	-0.466076	0.672219	0.380778
1.04565	-0.656695	-1.29809	-0.62279	0.99051	-1.00953	-0.0136474	1.0902	0.217989	0.503009	0.262135	1.90728	1.54367
0.149704	-0.656511	-0.839007	-0.66241	0.948445	-0.881429	-0.099401	1.30172	-0.0113962	0.482014	0.925336	0.851822	1.02405
1.4766	-0.484858	-1.01627	-1.19384	0.86952	-1.02118	0.0785102	1.22445	-0.258433	-0.191757	0.288317	1.94746	0.477073
0.102622	-0.741879	-1.52497	-1.11734	1.05389	-0.951309	-0.145667	1.2448	0.024067	0.166278	0.184388	0.772498	0.381501
1.29806	-0.366606	0.332747	-1.0545	1.11714	-0.875615	-0.284154	1.27736	0.571334	0.924402	0.548538	1.1511	-0.0834008
1.31037	-0.262826	-0.460984	-0.185641	0.990819	-1.2017	-0.369907	1.17162	0.518461	1.00869	-0.0234696	2.02765	0.737515
1.09562	-0.216202	-0.399622	-0.744391	0.79078	-0.863976	-0.0931219	1.35873	0.589146	0.04012	0.145648	1.90831	1.68154
0.916715	0.112631	-0.212315	-0.613245	0.585474	-0.951321	-0.304116	1.33841	0.571576	1.05093	-0.374352	1.31096	0.68316
1.22779	-0.155106	-0.416098	-0.229365	0.880422	-1.09107	-0.422828	1.44011	-0.0284845	0.671962	0.431873	0.992455	1.08003
2.55469	-0.115627	-0.851883	-0.460244	0.959471	-1.01538	-0.264692	1.49707	0.677644	0.924712	0.30194	1.57024	1.217
2.16067	-0.179745	-1.37384	-0.00805761	0.870014	-1.09108	-0.310895	1.51335	-1.1227	0.461513	-0.309075	1.55049	0.505877
1.62325	-0.608235	-1.04733	0.833475	0.712101	-1.13184	-0.475748	1.50116	-0.610733	-0.801862	0.588166	0.096686	1.28576
0.787058	-0.290118	-0.409279	1.05342	0.928062	-1.09691	-0.225329	1.29374	-1.3167	-0.212196	0.133177	0.813889	0.519918
2.59198	-0.425681	-1.87913	-0.994411	0.749086	-0.811591	-0.311083	1.39137	-0.186943	0.651214	0.0682551	0.734392	-0.273278
3.05842	-0.58625	-0.863245	-0.644684	0.896591	-0.858177	-0.232046	1.3141	0.678046	0.46176	-0.412738	1.53126	0.465563
1.23032	-0.0537966	0.238813	0.347123	1.13361	-1.22502	-0.2387	1.30598	0.0426832	0.377593	-0.282627	1.33226	-0.710642
0.896056	-0.407269	0.678008	0.539745	0.996765	-1.32983	-0.0607889	1.22058	0.254578	0.356598	0.146534	1.57145	0.301778
1.17128	-0.77503	-0.188639	0.520616	0.817789	-0.80578	-0.212459	0.891132	-0.557297	1.15684	0.497682	1.5517	0.151491
0.825072	-1.11064	1.17194	0.665423	1.01269	-1.12022	-0.594835	0.854539	0.466553	1.28324	0.536778	0.615751	0.438929
1.47077	-0.345989	0.848838	-0.391963	1.07594	-1.00959	-0.52239	1.09453	0.890262	0.798986	-0.0352305	-0.559209	0.575899
1.87746	-0.51013	0.333509	0.149021	0.975949	-1.06199	-0.779525	0.939982	0.11369	0.820105	-0.620241	0.755519	0.753905
1.34004	-0.888608	-0.0757613	-0.635139	1.08133	-0.846552	-0.766405	1.00101	0.731562	1.3466	1.31718	1.01462	0.849838
1.30454	-0.902714	0.0850307	-0.299074	1.13405	-0.852378	-0.291871	0.927807	-0.574546	0.820229	-0.373022	0.95504	1.26039
2.77485	-0.773928	-0.118752	0.433168	1.14464	-0.596176	-0.779713	0.809866	0.113931	0.357031	0.0951461	1.13447	0.795484
0.707727	-0.823756	0.486158	-0.125581	1.17103	-0.776687	-1.10276	0.765138	-0.556734	0.967754	0.381283	1.09481	0.946133
2.35729	-1.06292	0.567407	0.511033	1.35013	-0.957198	-0.588681	0.712276	-0.415444	0.630899	1.00548	0.457621	0.86424
0.636743	-0.676925	0.622141	0.737807	1.12903	-0.590362	-0.872183	0.9482	-0.150595	0.399331	0.6155	2.38979	0.207834
1.06733	-0.673169	1.08122	-1.20756	1.23441	-0.782519	-0.410832	0.923809	-0.468237	1.26274	0.0824986	-0.0399707	0.153299
0.756971	-0.615829	0.565892	0.822502	1.29766	-0.817459	-0.226329	0.931958	0.432055	-0.716582	-0.489509	-0.17922	0.249232
0.57807	-0.704953	1.64144	-0.986255	1.23453	-0.631131	-0.417549	0.99705	0.573345	0.252115	-0.879487	-0.0993775	0.00319229
1.19987	-0.861949	0.549416	-0.745819	1.11874	-0.514677	-0.37147	0.931985	-0.503298	-0.253198	-0.151275	0.717413	0.865144
1.33169	-1.10468	-0.012313	-1.07916	1.22412	-0.724302	-0.48359	1.01335	1.20895	1.17876	0.00484008	0.359071	0.413921
0.662807	-1.10092	0.67877	-0.326423	1.13993	-0.677723	-0.608893	1.2452	-0.0265546	0.905076	0.577025	2.09207	-0.133054
0.24489	-0.904266	-0.333706	-1.09009	1.06101	-0.701017	-0.173909	0.936094	-1.1385	0.315534	0.0570262	1.81339	0.756255
0.376709	-0.789769	-0.305487	-0.678889	1.2559	-0.555449	-0.562877	1.15575	0.732608	0.526169	-0.202929	1.3953	0.975299
1.54824	-1.15039	0.60434	-0.0695982	1.02953	-0.602035	-0.325641	1.10695	0.503222	0.799976	0.616298	1.13654	0.674544
0.317676	-1.44313	-0.023675	-0.949388	1.43506	-0.334187	-0.424578	1.05409	-0.202745	-0.126483	-0.0337232	0.220513	0.442183
0.760214	-0.978549	0.859638	-0.387912	1.42459	-0.246848	-0.78718	1.11918	-0.273269	1.05279	0.304423	1.79417	1.37253
1.56128	-0.914064	0.171965	-0.543653	1.56683	-0.200268	-0.523577	0.867017	-0.979237	0.968619	-0.306592	-0.277079	1.11281
1.56164	-1.14608	-0.45605	-1.13656	1.42472	-0.171157	-0.668656	1.10294	-0.961505	4.60771e-05	0.278596	0.878309	0.552157
2.05198	-1.19233	0.175374	-1.48355	1.44058	-0.450656	-0.714859	0.862978	-0.502494	0.0632798	0.642746	-0.0775585	0.374511
1.58626	-1.17072	0.455482	-1.57782	1.78292	-0.153694	-0.629231	1.18432	-0.0258309	0.652946	0.538817	1.93428	0.306298
2.91315	-1.34558	0.0727259	-1.6311	1.66713	-0.147875	-0.418362	1.24128	0.962716	0.0634034	0.187846	0.520312	0.101295
0.523361	-1.52758	-0.780663	-1.49996	1.49869	-0.0896493	-0.451382	1.1396	-0.361043	0.947871	0.27895	1.99438	0.361375
1.82635	-1.16302	-0.507184	-1.3893	1.65146	0.20149	-0.543727	1.09488	1.2453	0.73736	1.02016	-0.0171145	0.0606197
1.74306	-0.923495	-0.750739	-1.44941	1.45668	-0.124592	-0.695397	0.968799	-0.149068	0.189933	-0.422991	0.361491	0.3207
-0.0252925	-1.55561	0.0928023	-0.457607	1.37776	0.119964	-0.359287	1.04203	0.415851	0.674312	-0.318885	1.47704	1.03218
2.1023	-0.958851	-0.449041	-1.36472	1.56212	-0.0256101	-0.418674	1.16813	-0.713745	0.463801	-0.214779	0.401672	1.01869
2.46119	-1.55524	0.0365542	-0.939856	1.47793	-0.0489044	-0.339637	0.989178	-0.784269	0.800779	-0.422725	0.302257	1.33348
1.44573	-1.82655	-0.372716	-0.733573	1.85187	0.207297	-0.491307	0.932248	0.363139	0.379696	0.214471	1.03938	0.649717
1.75681	-1.36911	0.941458	-0.622919	1.45173	-0.136253	-0.906641	1.09089	0.0454976	0.148127	0.422595	0.88021	-0.170837
2.09179	-1.80832	1.22157	-0.150241	1.65189	-0.142079	-0.56394	1.11938	0.186788	0.232418	0.00661337	0.541786	-0.62206
1.1839	-1.42947	1.49504	-0.852434	1.63616	0.0733632	-0.544227	1.20074	0.504589	0.632569	0.00670203	1.21915	0.294607
1.32767	-1.415	1.33103	-0.53003	1.54143	0.224754	-0.972745	1.09093	0.645879	1.91712	-0.29226	3.05174	1.10184
1.66265	-1.77562	0.663246	-1.00681	1.77846	0.0151289	-0.794834	0.968924	0.840123	0.253661	0.0848925	0.124037	1.6355
1.67496	-1.64326	0.830666	-1.29917	1.93649	0.04424	-0.788305	1.2984	0.716645	0.843327	0.839109	0.422972	-0.265685
1.23314	-1.88599	-0.221582	-1.07239	1.95235	0.160694	-0.992708	1.01776	0.48726	-0.546392	0.761184	0.482897	0.281652
0.767421	-1.67147	-0.54468	-1.56283	1.80497	0.0500569	-1.17074	1.08692	0.240224	0.674992	0.0201475	1.18018	0.81531
1.38922	-1.75702	0.225946	-1.63661	1.74711	0.108282	-1.30264	1.0666	0.0637921	1.13831	-0.0317726	0.961263	0.856527
1.92737	-1.14955	0.0221636	-0.699446	1.84196	0.248027	-1.09836	0.968993	0.32864	1.72798	0.436395	0.602921	0.801993
0.42193	-1.43872	-0.221391	-1.06011	1.97893	0.0791621	-1.31595	0.871389	0.116906	0.696235	0.0984267	1.5193	1.36301
1.91614	-1.33137	0.860781	-0.150267	2.25808	0.14321	-1.14463	1.08698	-0.165432	-0.546083	0.65761	0.842277	1.08961
1.31896	-1.30261	0.915515	-1.13252	2.03698	0.248018	-1.16446	1.26189	-0.200654	0.148869	-0.187444	0.802615	1.2813
2.28733	-1.36672	1.17574	-1.33607	1.88433	0.108267	-1.37546	1.16022	-0.0946666	-0.103756	-0.434397	0.62353	0.24188
2.86133	-1.41298	2.03253	-0.590169	1.92125	0.0383903	-1.11186	1.22531	-0.677076	-0.0405226	0.696882	0.225353	0.597713
2.07294	-1.00556	1.62989	-1.21039	1.61063	0.224718	-1.33603	1.16024	0.664496	1.05452	0.0338591	2.29695	0.00970057
2.32426	-2.04848	2.53972	-1.37297	1.62122	0.17231	-0.841725	1.3921	-0.623961	0.00171568	0.280989	2.17761	0.0235603
2.59949	-1.30526	2.23651	-1.69947	1.81612	0.253826	-0.802238	1.32704	0.205725	0.591382	0.866177	0.803479	0.174209
2.32498	-1.09788	0.899229	-2.06013	1.65294	0.178126	-0.828667	1.33518	0.347015	0.0228966	0.177149	0.524807	0.721546
1.27368	-0.797629	1.73614	-1.73773	1.72673	0.352808	-0.973745	1.24978	0.241189	1.09688	-0.368854	1.24201	0.31136
2.34961	-1.20469	1.03521	-0.431713	1.8795	0.376097	-1.17815	1.2864	0.947317	2.61307	0.528386	1.93929	0.749266
0.688811	-1.39383	0.8712	-0.594285	1.74791	0.119889	-0.980462	1.5386	0.364908	0.886431	0.346444	1.30211	0.530584
1.81254	-1.0257	1.33028	-0.408494	1.72691	0.218874	-1.21782	1.44506	0.453244	3.07645	0.359535	2.1189	0.571801
1.92046	-1.43633	0.152089	-0.871615	2.01133	0.183934	-1.51451	1.47355	1.28293	1.18136	1.10075	1.72072	0.763487
2.60201	-1.73265	1.18123	0.113362	2.12724	-0.0780964	-0.881775	1.7054	-0.49976	0.718158	-0.160376	1.42213	1.16036
1.37145	-1.16804	-0.0234748	0.319645	2.06937	-0.00822532	-1.49486	1.68915	-0.0583993	1.05514	0.59384	2.45801	1.01007
-0.265448	-1.36434	1.20453	0.949428	2.00098	-0.386713	-1.46855	1.81118	0.347659	-0.187182	-0.10819	1.1038	0.148478
0.499761	-1.29628	-0.225553	1.11473	1.78514	-0.00240847	-1.10608	1.58342	-0.658379	-0.271349	0.437991	1.62182	0.189696
2.16128	-1.31038	-1.0458	0.214445	1.99057	-0.14216	-1.20501	1.5875	-0.0405069	1.37118	-0.368056	1.20373	-0.671895
1.30118	-1.17445	0.593179	-0.187199	1.75894	-0.101403	-1.48193	1.57125	-0.00512408	0.170978	0.230133	1.0844	-0.302383
2.26955	-1.42076	0.329738	-0.629828	1.90644	0.201382	-1.31061	1.56313	0.436236	-0.0395332	-0.146842	-0.210066	0.121844
2.73599	-0.798998	0.821962	-1.70771	1.9381	0.0558079	-1.26453	1.77871	0.100944	1.43454	0.646381	1.08474	-0.343059
1.01545	-1.36681	-0.35623	-1.02328	2.09087	0.213021	-1.23163	1.49808	-0.869791	0.550194	0.984527	1.46335	0.765114
1.01581	-1.3702	0.0630784	-0.475463	1.94876	0.242133	-1.52172	1.58757	1.21313	1.07669	0.789582	1.68261	0.286533
2.65342	-1.24498	-0.233505	-0.494591	1.68026	0.166433	-1.06697	1.85604	0.630721	0.887235	0.399605	1.60312	0.779154
1.73357	-1.1805	-0.748834	0.305958	1.65399	0.183898	-1.39661	1.53066	0.0130096	0.171349	0.516714	0.627333	0.84773
1.62638	-0.876669	-0.177067	0.320982	1.75411	0.114021	-1.42963	1.83573	0.825045	0.00295242	0.217752	0.906351	0.396507
2.89352	-1.17299	-0.274791	0.513604	1.92794	0.247944	-0.77053	1.52255	0.736869	-0.291788	0.256847	0.448421	1.34053
1.85416	-0.98347	0.403034	-0.147605	1.7279	0.207181	-1.13972	1.76661	1.08997	0.550566	0.998061	0.607934	0.164327
1.91427	-1.3298	-0.0393797	0.277259	1.61738	-0.00826721	-1.3639	1.669	1.77845	0.276883	0.46506	1.20563	0.0550761
1.24539	-1.67255	1.44714	0.626985	1.58058	-0.241184	-0.849817	1.46158	0.242877	-0.102087	0.205104	1.38506	-0.505578
1.06649	-1.21869	0.799238	0.484905	1.33315	-0.0606787	-1.27833	1.70157	0.896052	-0.186254	0.751285	1.06656	-0.683223
2.02291	-1.38283	-0.0806658	0.110583	1.22263	-0.0781502	-1.53547	1.73412	-0.180591	-0.565223	0.400315	2.10244	0.424949
1.50939	-1.00399	1.41248	-0.359368	1.44912	-0.0665075	-1.02139	1.83176	0.401979	1.14048	0.725458	1.82377	-0.395605
1.72486	-1.18599	0.658522	0.63927	1.52817	-0.287778	-1.17306	1.93345	1.14341	0.0245044	0.855569	0.608971	0.671531
2.46617	-1.59304	1.40263	0.490359	1.50717	-0.136388	-1.20608	1.88059	-0.48042	0.129853	0.673627	1.68469	1.30094
0.86513	-1.62144	0.158156	1.45484	1.4967	-0.223733	-1.51595	2.02297	0.737593	0.108857	0.894753	1.3861	1.35584
1.31962	-1.37834	0.318947	1.2308	1.43357	-0.264496	-1.08096	2.02298	-0.286096	1.01438	1.10288	1.74479	0.234348
1.29608	-1.06022	0.585798	1.34145	1.37571	-0.200448	-1.30514	2.0474	-0.074201	-0.564852	1.12897	1.52587	0.521786
1.4757	-1.11362	-0.400164	0.427507	1.54954	-0.287793	-1.20633	2.10029	-0.903727	0.151157	0.42694	0.291155	1.4111
0.830719	-1.2992	0.986925	0.340072	1.7971	-0.124757	-0.824076	2.23453	-0.232901	0.29862	0.765085	-0.0871041	-0.0523665
1.02229	-1.54193	1.18749	0.0340564	1.79716	-0.328559	-0.659348	2.25894	-0.462286	1.28837	0.102062	0.630099	0.50865
2.48064	-1.56675	0.18827	0.322307	1.36542	0.178025	-0.975808	2.20201	0.0849814	1.22526	-0.326922	0.929034	-0.147757
-0.387177	-1.70946	0.402091	0.665203	1.53926	-0.0083091	-0.64629	1.91324	0.808761	-0.627715	0.778354	0.092672	0.563727
0.318278	-1.79858	0.48334	0.529954	1.70783	-0.0316034	-0.942975	2.21831	0.0851422	0.488383	0.804447	1.30781	1.09739
1.15519	-1.94486	0.551331	0.182954	1.60257	-0.485788	-1.11442	2.12884	-1.43278	0.0883565	0.583498	0.730378	1.02917
2.58964	-1.31239	0.00285886	-0.457763	1.76587	-0.491613	-1.1804	2.11665	0.403025	-0.669644	0.453565	1.70651	0.277012
0.558374	-1.56226	0.561369	1.53132	1.68695	-0.281994	-1.04204	2.16548	-0.85013	-0.60641	1.11677	0.113281	-0.256285
1.99283	-1.72998	0.82159	2.42067	1.60276	-0.404277	-1.27281	2.015	0.367883	-0.0167445	-0.74246	0.989824	0.222658
-0.874996	-1.29397	-0.0185413	1.77312	1.36586	-0.264532	-1.12126	1.99467	1.44469	0.720322	0.284802	2.68298	0.168123
1.50357	-1.82963	0.659284	1.03677	1.32906	-0.200484	-0.930167	2.09637	1.16235	2.08911	1.11703	0.193469	-0.351495
1.19321	-1.38291	0.548302	0.218458	1.34492	-0.264538	-1.08184	1.84827	-0.00255091	0.109785	0.16796	1.38869	0.182164
0.715536	-1.74353	-0.431031	0.493047	1.73992	-0.252895	-1.33238	1.88083	0.544717	-0.248127	-0.0789935	0.114145	0.592712
1.26563	-1.80408	0.226909	-0.564339	1.68732	-0.142264	-1.02923	1.97846	0.703658	0.320481	0.740234	-0.124692	0.798076
1.09868	-1.56098	0.288271	-0.884016	1.64525	-0.113153	-1.26659	1.92966	-0.372985	-1.40615	-0.0138052	0.473006	0.319495
1.09904	-2.06091	-0.147514	-1.49058	1.80856	-0.165562	-1.25347	2.11271	-1.36137	0.657522	0.389352	1.05079	-0.0770125
1.25476	-2.46797	0.596598	-0.0274583	1.66118	0.00912051	-0.798709	1.95816	-0.708197	-1.11123	-0.0786388	0.553022	0.429288
-0.872113	-2.04983	0.154184	0.950688	1.77182	0.143043	-1.09539	2.11274	0.880491	0.0680412	-0.455614	1.05113	0.087496
2.49836	-1.96391	-0.506974	0.241664	1.59284	-0.0316453	-1.28661	1.97446	-0.284407	-1.23745	0.298602	1.15089	0.197108
0.813664	-1.88514	0.00513513	1.47937	1.61397	0.00911154	-1.43169	1.99888	-0.0548612	0.194509	-0.260404	1.5295	0.156252
2.0569	-1.90639	-0.105847	0.517617	1.76674	-0.293679	-1.22082	2.08431	0.439453	0.699945	0.0257334	-0.302739	0.388974
1.24461	-2.0741	-0.621175	0.0749885	1.69835	-0.229631	-1.37249	1.77927	-1.11377	-0.963518	-0.156209	1.21116	-0.226396
0.360617	-2.0632	-0.831587	1.57226	1.95643	-0.34609	-1.34619	1.70607	0.722033	1.31073	1.78121	2.22713	1.27847
1.97433	-2.29879	-1.75789	0.350941	1.7406	-0.078243	-1.3858	1.72642	-0.301656	0.194756	-0.0780182	0.833077	0.143296
2.26151	-1.67345	-1.85562	0.816789	1.55109	-0.45673	-1.2013	1.79151	-1.23709	1.2898	-0.0389229	1.27143	0.690633
1.66433	-1.91261	-0.727043	1.07089	1.8513	-0.241288	-1.62982	1.72644	0.722274	-0.142037	-0.649938	0.016805	0.895998
0.505467	-1.7231	-0.552994	0.150113	1.85136	-0.218	-1.10255	1.58817	-0.37202	0.552915	0.949421	1.90914	0.950894
2.32234	-1.89438	-1.53896	0.602299	1.76717	-0.386865	-1.55084	1.62885	-0.283683	-0.141913	0.377413	2.20808	1.01947
2.96804	-2.24071	-0.549584	0.282622	1.76723	-0.450919	-1.75524	1.80783	-0.424813	0.953127	0.0914537	1.69039	0.376742
2.83695	-1.96903	-0.826282	1.14465	1.84628	-0.351934	-1.26753	1.5638	-0.460035	-1.23677	-0.0774862	0.475599	0.582106
2.31147	-1.75094	-1.5935	1.17333	1.54093	-0.346114	-1.56421	1.6289	0.599118	-0.12067	-0.714505	1.03346	0.623324
1.75015	-1.9258	-1.48574	0.546277	1.6937	-0.584854	-1.47199	1.46621	-0.971758	0.616396	-0.116315	1.01372	0.418321
1.53539	-2.11137	0.0339259	0.581794	1.48313	-0.497514	-1.45228	1.46216	0.899349	0.827031	-0.779339	0.555787	0.336428
0.926266	-1.87542	-1.62816	0.965674	1.76754	-0.58486	-1.4853	1.64114	1.25245	0.490176	0.273928	0.31695	0.500756
2.25316	-2.09315	-1.21548	0.14736	1.87819	-0.771193	-1.60401	1.64522	0.546486	-0.373111	0.222008	1.47234	0.4599
1.64403	-2.0108	-1.43252	1.33042	1.78346	-0.503346	-1.83478	1.55168	1.99396	1.64845	0.118079	1.07416	0.131787
0.150548	-1.89273	-0.820977	0.443804	1.78879	-0.619806	-1.76893	1.7266	0.29953	-0.394044	-0.310905	0.914994	0.542335
1.11892	-2.3748	-0.288982	1.07359	1.77306	-0.579049	-1.9997	1.4785	-0.071065	0.553596	-0.167792	1.37327	1.67787
2.24265	-1.89951	-0.439736	0.070846	2.07854	-0.532469	-2.00635	1.54766	-0.141589	1.88027	-0.180706	1.6722	1.58229
1.95619	-2.07794	-0.809234	0.823581	1.89956	-0.491712	-1.63069	1.42565	0.176213	0.174688	0.287462	0.2184	0.611272
0.307349	-1.75268	-0.409812	0.934234	2.13132	-0.637286	-2.09217	1.46227	0.741131	-0.414854	-0.66161	1.59288	0.365232
-0.15837	-2.38479	-0.222505	0.375485	2.09978	-0.718809	-2.09882	1.31586	-0.847396	-1.27814	0.105609	-0.279192	0.461165
1.38364	-1.67372	-0.896921	0.199252	2.14724	-0.77704	-1.64406	1.23452	-0.123617	-0.393673	-0.0503292	0.0396611	0.652851
2.08909	-2.413	0.198508	0.0230185	1.963	-0.759575	-1.90779	1.36469	-0.600118	-0.583127	-0.544324	2.66894	0.270022
1.19315	-1.81267	0.624446	0.359084	1.93673	-0.829452	-2.07923	1.27522	-0.47648	0.0907681	-0.0501518	1.41431	1.55602
0.787181	-2.02682	0.294719	0.0257456	1.58925	-0.567427	-1.88155	1.18575	0.159044	-0.646175	-0.0890698	1.55391	0.831219
0.237807	-1.53724	0.515169	0.532577	1.78941	-0.584899	-1.92116	1.37287	-0.105644	-0.688228	-0.739091	0.45862	0.995547
1.38544	-1.94787	-0.0995895	1.45608	1.68416	-0.608193	-1.95418	1.21425	-0.829262	0.364698	0.314176	1.11607	0.202351
0.824114	-1.86909	1.29413	0.726562	1.90012	-0.75959	-2.11244	1.25087	0.953589	-0.182729	-0.89494	1.53451	0.995908
0.071577	-1.76531	0.208737	1.5476	1.56317	-0.660604	-1.84225	1.32817	0.67125	1.96518	0.522388	0.419304	-0.043508
1.44627	-2.43315	1.37045	1.61727	1.55796	-0.526682	-1.94778	1.2631	-0.37009	1.18612	-0.257655	1.23609	0.585903
1.21957	-1.53275	0.702666	1.01071	1.9319	-0.602382	-2.17195	1.3526	-0.246451	0.217545	-0.153549	0.0412169	1.22899
0.359476	-1.48612	1.1286	0.533927	1.71606	-0.369472	-1.73697	1.38922	0.159607	1.03884	-0.608537	0.479575	1.54379
1.05298	-1.97534	1.35568	-0.00433001	1.94255	-0.474286	-2.06661	1.42178	-0.440453	-0.140305	-1.06353	1.95364	1.61236
1.28041	-1.74653	0.442635	-0.829475	1.88996	-0.817836	-2.17214	1.35264	0.124465	-0.182358	-0.582355	1.07745	0.983314
0.145444	-2.02141	0.987887	-0.739313	1.73204	-0.689736	-1.95468	1.31198	-0.793317	-0.814015	-0.894319	1.65523	1.18868
1.06601	-1.56755	0.545474	-1.42101	1.60046	-0.584928	-1.91519	1.27539	-0.722631	-1.29827	-0.920235	1.15746	1.1615
1.23368	-1.5888	-0.208486	-0.326747	1.7111	-0.678097	-1.84934	0.994752	-0.281271	-0.98235	-0.452067	0.898707	0.546131
0.194328	-1.68864	0.780885	-0.871835	1.61638	-0.683923	-2.11307	0.986631	0.0365308	-0.708543	-0.217939	0.978549	1.40808
0.481506	-1.87064	0.815733	0.850851	1.61644	-0.736331	-2.24496	0.840217	-0.0692959	1.20773	-1.06299	0.560455	1.84599
2.25058	-1.78115	-0.488403	-0.349979	1.51119	-0.608232	-2.08023	0.832096	-0.863519	-0.85582	-0.269771	1.79551	0.697142
1.68925	-1.18797	0.0634787	0.853578	1.56391	-0.625703	-2.04734	0.539256	0.30154	-0.287212	0.0423708	0.859563	0.533176
0.386981	-1.58431	0.0254117	0.752482	1.41653	-0.544187	-1.81669	0.604349	-0.775102	0.449855	-0.360609	1.03899	1.05315
0.411243	-1.5484	-0.450145	0.753846	1.47451	-0.584949	-2.00791	0.596228	-0.633813	-1.27678	0.40661	1.93545	0.424106
0.937437	-1.34817	-1.05827	0.925975	1.71154	-0.88774	-2.0673	0.579972	-0.951454	1.75553	-0.360431	1.25843	0.848333
1.61899	-1.09436	-1.20903	-1.23115	1.50097	-0.998377	-1.84984	0.539311	-1.00433	0.239468	-0.46436	0.58141	1.14945
0.0896537	-1.92652	-1.11452	0.566678	1.45363	-0.945974	-2.46951	0.604404	-0.104035	-0.0552725	-1.47844	1.41812	0.178428
0.472438	-1.72271	-0.754872	-0.0603776	1.43263	-1.10319	-2.46299	0.693901	-0.333421	0.239591	-0.91926	0.0639002	1.27292
1.20179	-1.28314	-1.56849	0.111752	1.00616	-1.1032	-2.17961	0.514948	0.2668	-0.286779	-1.03619	-0.294442	0.0556793
1.59653	-1.44728	-1.44747	0.925962	1.20106	-0.963452	-2.19945	0.510895	-0.386213	-0.602576	-0.294977	0.900781	0.00114443
-0.327181	-1.17203	-0.352039	0.975141	1.03262	-1.23131	-2.31816	0.392953	-1.39225	-0.455114	-0.77597	0.203841	0.589518
0.975811	-1.3326	-0.217762	0.942351	1.16959	-0.806241	-2.33799	0.49872	0.69067	-0.349765	-1.16595	0.522694	0.480268
2.00394	-1.48602	-0.00394093	0.704642	1.36975	-1.04498	-2.29192	0.535341	-0.121204	-0.118073	-0.489744	0.74196	1.00025
0.211684	-1.3751	0.170108	0.234691	0.95908	-0.806247	-2.56883	0.311646	-0.933079	-0.581272	-1.11376	0.981142	0.0976199
1.41907	-1.56782	0.218214	0.208732	1.27509	-0.707262	-2.39751	0.356402	0.567353	-0.728611	-0.515571	1.97719	0.289305
0.881647	-1.25327	-0.0385984	-0.110945	1.32781	-0.526757	-1.87683	0.364551	0.638038	-0.854893	-0.684511	0.802231	0.24845
0.559337	-1.27452	0.579569	-0.143735	1.21729	-0.683976	-1.7187	0.506924	-0.120883	-0.454743	-0.918462	0.483724	0.658998
1.55161	-1.47796	0.720475	-0.791283	1.57543	-0.649042	-1.79127	0.567949	-0.297314	0.871928	-0.242259	1.4001	0.960114
1.9822	-1.42419	0.0460596	-1.95796	1.54916	-0.462715	-1.40242	0.689985	-0.68556	-0.517791	-0.710249	2.05755	1.08341
0.715778	-1.19895	0.206852	-0.795386	1.87044	-0.189044	-1.0004	0.897438	-0.314804	-0.66513	-1.37327	0.245232	0.700577
-0.562593	-1.16305	0.765362	-0.288555	1.74939	-0.328795	-1.11252	1.12116	-0.84426	-2.05485	-0.866098	0.9226	0.304069
0.573089	-1.62369	0.621236	-0.246207	1.81264	-0.0551252	-0.578657	1.32048	-0.526458	-1.02298	-1.13906	1.6398	-0.0787596
1.48171	-0.859036	0.496997	0.335761	1.8127	0.142848	-0.934667	1.40184	-0.791145	-0.707059	-1.06095	0.942863	-0.256405
0.490155	-1.15892	0.55836	0.473737	1.90228	0.218542	-0.638107	1.58489	-1.16174	-0.22268	-0.878835	1.10238	1.16638
0.466613	-1.34093	-0.129313	0.639036	1.9708	0.521327	-0.578845	1.96317	0.126878	-0.538477	-0.670711	1.44115	0.345829
-0.405432	-1.00852	-0.465669	0.893134	2.18149	0.457272	-0.677782	2.10554	-0.508485	-2.11771	-0.462587	0.505197	0.0724315
0.120762	-1.28698	0.464044	0.833022	2.11836	0.6436	-0.493279	1.93879	-0.667265	-1.27536	-0.371483	1.42157	0.236759
-0.117893	-1.2475	0.26689	1.55843	2.2922	0.474735	-0.48675	2.03236	0.250677	-0.285604	-0.800467	0.963645	0.0591142
1.9141	-1.36163	0.739228	1.2046	2.11322	0.61448	-0.282472	2.06491	-0.667105	0.304062	-0.39731	-0.191397	1.0305
0.683529	-0.99707	1.25797	1.55433	2.39237	0.655237	-0.22321	1.80461	0.215536	-0.0538502	-0.670267	1.14325	1.49576
0.337317	-1.22908	1.16687	0.0871047	2.53461	0.928907	-0.41443	2.0202	0.12736	-0.34859	-0.215102	1.02392	1.05822
0.110613	-1.42895	1.25475	0.368525	2.58733	1.02789	0.0601045	1.92666	-0.278537	0.325305	-0.657088	0.526151	0.333416
1.11484	-0.703591	0.606846	1.13492	2.31357	0.818267	0.106183	1.93481	0.692359	-0.537982	-0.761017	1.54212	0.949147
1.23471	-1.24997	0.0119736	0.999671	2.21885	0.824087	0.231362	2.06905	-0.578447	-0.53792	-0.461878	1.04435	0.92197
1.89236	-1.37839	-0.350896	1.25377	2.24524	1.07447	0.705896	2.0772	-0.772529	-0.937947	-1.20291	0.0287326	0.580178
0.590085	-0.895944	-1.34349	1.06387	2.26636	1.09775	0.890398	1.95519	-1.21373	-2.09604	-0.565718	0.30775	1.23695
0.447036	-0.935055	-0.33423	1.95322	2.07159	1.22003	0.916702	2.04875	-1.46077	-1.52743	-0.552627	0.228253	0.785723
-0.568418	-1.1242	0.0784504	1.68136	2.23489	1.45876	0.995739	2.12198	-0.154496	-1.37996	-0.890595	-0.369099	0.471289
1.67868	-1.21333	0.232614	0.842553	2.36133	1.61598	0.923169	2.47586	0.0220961	-1.21144	-0.890507	-0.0701635	1.19645
1.61929	-1.31674	0.903811	0.973699	2.46671	1.52281	0.837415	2.58162	-1.81355	-0.727065	-0.526357	0.149102	0.85466
0.723345	-1.388	0.93203	1.34392	2.86698	1.66255	0.804395	2.52469	0.287025	1.33661	-0.513266	0.169192	-0.020609
1.52441	-1.05559	1.77557	1.57752	2.67747	1.9304	0.685683	2.91518	-1.12499	-0.221566	-1.54035	-0.0895624	0.595123
0.712115	-1.58411	1.04813	0.540628	2.79338	2.06432	0.632888	2.78504	0.446046	-1.23225	-0.682117	2.08162	1.19718
-0.0882256	-0.948058	1.30172	0.548823	2.86716	2.27394	0.349386	2.88674	-1.10718	-0.179328	-0.434987	-0.706659	0.937457
1.38208	-1.05862	-0.0885892	-0.15337	2.8251	2.50685	1.04803	2.72812	-0.206887	-0.916271	-0.512911	0.528399	0.841885
0.0917564	-1.12631	-0.703347	0.0460819	3.24643	2.55926	1.2589	2.80542	-0.40097	0.0945402	-0.0317411	0.867169	0.951497
-0.529323	-1.14398	-0.171352	0.921768	3.14117	2.31469	0.777653	2.64273	-0.0478654	-1.08461	-0.0446547	-0.188286	0.500274
0.917079	-1.88326	-1.27663	0.212745	3.1623	2.6233	1.66746	2.78104	-0.489065	-1.253	-1.38379	0.58867	-0.101417
-1.79538	-1.02573	-1.58647	0.460011	3.25188	3.18811	1.50261	2.78105	0.111156	-0.663337	-0.655581	0.867688	-0.210667
0.0931978	-1.8043	-0.676642	0.440883	3.22034	2.88532	1.33116	2.89495	-1.01844	-1.61085	-0.0443887	-0.0881795	0.623927
-0.0259494	-1.304	0.836391	0.141698	3.28886	2.78051	1.69364	2.74854	0.517295	-1.5055	-0.720414	0.748528	-0.333416
1.3368	-1.16093	0.811581	-1.07279	3.25206	3.06	1.37059	2.86651	0.270258	-0.957953	-0.499288	0.330434	-0.223804
0.189885	-1.62514	0.972373	0.0214735	3.25739	2.9843	1.35075	2.91533	-0.576919	-0.768376	-0.79825	1.0078	0.952763
0.787783	-1.56423	0.549845	0.104805	3.3575	3.00177	1.21885	3.0089	-0.541536	-0.936772	-0.447102	1.18723	0.542576
-0.490588	-1.59977	0.0345168	-1.08236	3.22065	2.95518	1.42972	3.46853	-0.241385	-1.52631	-0.173967	0.51021	0.105032
-0.37072	-1.52456	-0.613385	-0.172525	3.08907	3.04834	1.00121	3.30991	0.411789	-0.136472	-0.0828633	1.46642	0.419828
1.03983	-1.53867	-0.121161	-0.184822	3.24711	2.98429	0.94841	3.41975	0.0588459	0.747996	0.294289	1.00849	0.502082
0.227539	-1.59564	-0.0863129	-0.900677	3.30509	3.11239	1.24497	3.35468	-0.241144	-1.12604	-0.888822	-1.04284	0.0371799
-0.524998	-1.58474	-0.12438	0.903977	3.48419	2.76884	1.08012	3.32622	-1.33544	-0.641661	0.346475	0.331644	0.557159
0.491176	-2.00609	-0.0298743	0.399873	3.38947	2.72225	1.06687	3.33031	-1.33536	-1.71552	-0.0955108	-0.126286	0.707808
-0.906702	-1.88445	0.0778886	-0.0769086	3.32634	2.79212	1.41617	3.37506	-0.382112	-0.452022	-0.19944	0.391742	0.119796
0.874321	-1.75566	0.735828	-0.369263	3.3422	3.05415	1.33041	3.4971	-0.805661	-1.08368	-0.160344	0.75043	0.70817
-0.416	-1.06603	1.08885	-0.422544	3.39492	3.05997	1.3699	3.33035	-1.1233	-0.578242	-0.30328	1.52739	0.489488
-0.296132	-1.52667	1.43524	-0.147955	3.71093	3.05414	1.67964	3.17173	-1.01731	-1.63104	-0.953301	0.0735806	0.366558
0.708092	-1.4336	0.807229	-0.693043	3.59514	3.21136	1.69935	2.99278	0.0771404	-0.957149	-0.394118	-0.244927	0.0384454
0.110914	-1.57274	1.14699	-0.131567	3.88483	3.44427	1.43563	2.77315	-0.575873	-1.04132	-0.27701	1.44823	0.175415
-0.832835	-1.45824	0.426178	-0.341953	3.67952	3.32781	1.34328	2.61047	-0.522839	-0.725395	0.620231	0.711459	0.859542
0.840631	-1.75099	0.00364985	-1.00316	3.57953	3.12401	1.46846	2.81792	-0.805178	-0.514761	-0.705905	0.990477	0.285208
0.291257	-1.51146	-0.491793	0.261871	3.66911	3.50249	1.20473	2.66744	-0.752144	-1.08325	0.542395	0.11428	0.805188
-0.00715205	-1.38982	-0.0724842	0.249573	3.85874	3.15894	0.908048	2.64712	-0.222528	-1.44116	-0.081622	0.233958	0.189817
0.0888144	-1.53967	-0.567927	0.155307	3.56919	3.21716	1.38917	3.01727	-0.398959	-2.13599	-0.107538	-0.980837	0.340466
0.877925	-1.48233	-0.970569	0.750937	3.82201	3.26374	1.26387	3.00508	-0.769554	-0.324998	-0.497515	0.0749635	0.244895
2.24067	-1.87867	0.509321	0.0965587	3.43766	3.27538	0.756253	3.07831	-1.68734	-0.893483	-0.00334281	0.274311	0.340828
0.0301416	-1.93921	-0.105437	0.965414	3.50092	3.0774	1.25056	2.83427	-1.17537	-2.09369	-0.133276	0.732587	0.354687
-0.268267	-1.3496	-0.567736	0.35202	3.78007	2.96095	1.18458	2.87496	-1.74013	-1.86199	-0.770295	0.951852	1.32607
-0.16035	-1.68164	-0.67209	-0.247714	3.42205	3.03664	1.06587	2.74889	-2.58731	-1.58819	0.243965	0.11549	0.34137
-0.697774	-1.49927	-0.126837	-0.055092	3.51163	2.98423	1.29652	2.62688	0.166361	-1.77764	-0.822127	0.972115	-0.711725
1.143	-1.46337	-0.715081	-0.798269	3.50643	2.83866	1.336	2.79772	-0.557257	-0.682601	0.101118	-0.182927	0.574273
0.713137	-1.12739	-0.514517	-1.20674	3.6434	3.15309	1.448	2.36659	-0.645433	-1.1458	0.0231936	0.852956	-0.25996
-0.804249	-1.18793	-1.2287	0.290531	3.53288	3.18802	1.3161	2.44389	0.113649	-0.977279	-0.340779	-0.999199	0.0001205
-0.624628	-1.7486	-0.298991	-0.316033	3.34337	3.05409	1.50061	2.57812	-0.486411	-1.06145	-0.873781	0.733797	-0.0407354
0.355695	-1.47692	-0.0984272	-0.792815	3.39609	3.04827	1.23688	2.0209	-1.21003	-0.871869	0.140479	0.594547	-0.122628
-0.946577	-1.54818	-0.719814	-1.20129	3.5594	3.5665	1.09839	2.22022	-0.839274	-2.07207	0.101561	0.475215	0.28792
0.523726	-1.85522	0.939049	0.589703	3.74376	3.52573	1.59929	2.31785	-0.503821	0.79178	-0.470447	-1.65578	1.09516
-0.575383	-1.67285	0.112175	-0.180797	3.62271	3.51991	0.973027	2.19177	-0.186019	-0.513709	-1.39351	-0.400809	0.342997
0.249579	-1.39045	1.22749	-0.309215	3.4174	3.29864	0.91364	2.46431	-1.77455	-1.60863	0.127832	-0.241296	0.521004
0.41725	-1.4117	-0.500879	-0.546924	3.45959	3.46167	1.04541	2.59448	-1.4744	-1.67174	-1.21131	0.874256	-0.244834
0.608823	-2.32959	-0.804091	-1.37207	3.50705	3.21129	1.01239	2.90768	-0.821221	-1.06101	-0.938171	-0.519796	0.179393
0.776494	-1.45777	-0.888558	-0.626165	3.43865	3.61306	1.05847	2.7328	-1.95082	-0.113374	-1.0551	-0.14119	0.617299
0.585642	-1.92199	-0.0185026	-0.590648	3.68621	3.10647	1.34184	2.83856	-0.874014	-1.54521	-0.755963	-0.399945	0.439653
-0.142994	-2.20759	-0.162628	-1.38164	3.44931	3.1647	1.20336	2.8101	-0.591514	-1.96629	-0.625852	-0.539195	1.32896
-0.417501	-2.06451	-0.770757	-1.12071	3.21241	3.17634	0.873715	2.72064	-1.47399	-0.997594	-0.573755	0.237761	-0.367041
-0.118372	-1.75711	-0.961283	-1.48137	3.64953	3.00747	0.774778	2.52948	1.57974	-1.08176	-1.45782	0.218016	0.111902
0.192708	-2.13916	-0.555231	-1.924	3.56534	2.98418	1.1768	2.87523	-0.520668	-1.01853	-1.24969	-0.817521	0.440377
-0.667386	-2.01752	-0.739128	-1.08247	3.67599	2.82114	1.05809	2.74508	0.00894796	-1.46067	-1.14559	1.23415	-0.147636
0.444395	-1.92446	0.210471	-1.08793	3.93407	2.86189	0.735041	2.83051	-0.944136	-1.83964	-1.01547	-0.757423	0.933179
0.110134	-2.06002	-0.550117	-0.43766	4.00259	2.82695	0.899769	2.73291	-0.343915	-1.65006	-0.287263	-0.27923	0.714497
1.01875	-2.19558	-0.263381	0.116986	4.02898	2.891	0.240544	2.6475	-1.45586	-1.52366	-1.37936	-0.796912	-0.0786988
-0.0564558	-1.90962	-0.82511	1.58694	3.93952	2.73961	0.19434	2.66379	-1.12041	-1.37619	-0.885187	0.418228	1.05683
-0.976304	-2.43099	-1.25427	-0.891223	3.92905	2.9434	0.352477	2.6394	-1.47335	-1.7341	-1.32717	-1.25467	0.0858097
-0.270849	-1.94497	-1.10673	-0.89669	3.84486	3.04821	0.101933	2.78584	-0.979036	-1.69193	-0.833001	-1.13499	1.26238
-0.330242	-1.88763	-0.727195	-1.07975	3.91338	3.31023	-0.122245	2.55808	-1.03191	-0.954861	-1.13196	1.75322	0.332392
0.948849	-2.20538	-0.513374	-0.620737	3.71334	3.5315	0.00952506	2.61503	-0.820015	-2.21824	-0.962845	-0.0192652	0.11371
0.100706	-1.68007	-0.107322	-1.25462	3.71867	3.60137	0.332452	2.57844	0.256788	-1.75491	-1.49585	-1.61249	-0.706844
0.0293616	-1.91209	-0.277962	-0.40626	3.6766	3.24035	0.286248	2.20832	-0.678645	-1.48111	-1.09269	-0.337599	0.018319
-0.00613032	-1.81188	0.691523	-0.357082	3.71353	3.31022	0.147762	2.2246	0.398159	0.982656	-0.624522	0.479191	0.360473
-0.0894253	-2.09033	1.26329	-0.143968	3.61354	3.08895	0.773903	2.26122	-1.19037	-0.743979	-1.05351	-0.177914	0.880452
0.0901964	-1.67577	0.946821	-0.0947901	3.49775	2.96085	0.635416	2.13515	-1.82573	-1.31246	-0.41631	1.1169	0.251403
-0.889405	-1.63986	0.438121	0.28909	3.75057	2.78034	0.17394	2.17177	-0.996044	-1.165	-0.429223	0.519544	-0.0903891
-0.0405412	-1.85044	-0.0440647	-0.358458	3.82962	2.86768	1.05715	2.37515	-0.94301	-3.24961	-0.988229	-0.276983	0.388554
-0.398704	-1.92885	0.527703	0.407938	3.67171	2.82691	0.51658	2.56227	-1.64898	-2.87052	-0.234013	0.340633	1.22315
0.235047	-1.47141	1.17238	0.907938	3.69283	2.76868	0.272627	2.76159	-0.80164	-1.88076	-0.97505	0.500146	-0.486535
-0.696752	-1.66056	1.16083	0.130608	3.74029	2.95501	0.707612	2.78194	0.0986513	-1.5859	-0.571893	0.241391	0.320701
-1.31783	-1.61036	0.101956	0.569133	4.04577	2.6464	0.358193	3.02193	-1.82525	-1.08046	-1.1309	-0.256374	-0.855504
-1.54453	-1.07434	0.733381	1.08963	3.66669	2.82108	0.166974	2.87958	-1.4898	-1.01723	-0.805755	0.759592	0.73143
-1.32906	-1.44567	0.443426	1.70575	3.69835	3.21703	0.166911	2.94468	-0.783667	-0.680251	-0.805666	-0.275945	0.553785
0.26075	-1.46335	1.00856	0.948909	3.61942	3.14133	0.423922	2.57862	0.20488	-0.953934	-1.67673	-0.634288	1.31998
-1.02957	-1.20953	0.175061	0.670216	3.71427	3.03069	0.14042	2.38747	-1.80728	-1.43819	-0.194386	-0.35527	0.403679
0.739501	-1.538	0.163509	1.0541	3.63008	3.21702	0.384247	2.09463	-0.306844	-0.743237	-1.36449	-0.335179	0.52697
-0.777885	-1.55925	0.576189	-0.194549	3.38791	3.56639	0.443509	2.00516	-0.465624	-0.532602	-0.948336	-0.275254	0.66394
-1.33921	-1.02322	0.756867	0.380589	3.07729	3.51398	0.41708	1.87095	-0.324334	-0.469369	-0.454164	0.680959	0.609405
-1.33885	-1.02661	0.526569	0.825945	3.23006	3.53727	-0.196003	1.96858	-2.00112	-1.35371	-0.987165	0.203112	0.992595
-1.62531	-1.42295	1.19114	1.05272	3.11954	3.7003	0.647662	1.76115	-1.87748	-0.764047	-0.818048	-0.254818	0.678161
-1.17082	-1.33703	1.04701	1.97622	3.20912	3.28105	0.357568	1.7571	-1.27726	-1.26936	-0.817959	-0.21481	0.910883
0.0963223	-1.58334	-0.528898	1.92294	3.05647	3.217	0.100433	1.93201	-2.17739	-0.216434	-1.19493	-0.134967	0.924743
-1.63618	-0.7651	0.57316	0.0663664	3.15132	3.17041	0.429951	2.05812	-0.800514	-0.405888	-1.45489	0.243638	1.21218
-1.15779	-1.23646	0.30972	1.25626	3.16718	3.40915	0.331014	2.15982	-2.14192	-1.18495	-1.33778	0.522656	0.0222963

## Sheet: Fig. 5i
OFF	OFF	OFF	OFF	OFF	OFF	OFF	OFF	OFF	OFF	ON	ON	ON	ON	ON	ON	ON
-2.15238	-0.187416	-0.789427	-0.193154	-1.5064	-2.3024	-2.55894	0.366621	1.03432	0.404567	-0.153271	-0.641776	0.25176	-0.0382125	0.146419	0.155242	0.249266
-2.35975	-0.425607	-0.0173723	0.124596	-1.41546	-2.13254	-2.0807	0.981198	0.314596	0.0634929	-0.219114	-0.691128	0.27319	-0.021225	0.158201	0.115856	0.313762
-1.72074	-0.557945	0.506167	0.75053	-0.746797	-1.63251	-1.53349	1.26986	0.31714	0.0815029	-0.260294	-0.72648	0.276538	0.286652	0.150226	0.0715974	0.414604
-1.3349	-0.668681	0.196782	0.443823	-0.923414	-1.36755	-1.19443	1.74195	0.594456	-0.125063	-0.203276	-0.75015	0.224438	0.392109	0.0343563	0.20106	0.370571
-0.660155	-0.489835	-0.0105282	0.157986	-0.708098	-1.59207	-1.40489	1.93105	0.900018	-0.151904	-0.180948	-0.821359	0.229926	0.417495	0.11998	0.337929	0.295169
-0.0489897	-0.0580317	0.057917	0.788807	-1.39135	-1.50299	-1.0343	1.70149	0.27453	-0.332654	-0.0909772	-0.815768	0.22246	0.55032	0.107497	0.254182	0.258375
-1.00658	0.471752	-0.198614	0.375213	-1.68134	-1.5096	-0.449272	1.46555	0.0499965	-0.0104094	-0.0106233	-0.761235	0.188759	0.418111	0.0661978	0.2487	0.195822
-1.6998	0.612185	-0.19386	0.5705	-1.67761	-1.5795	-0.229326	1.24906	0.230941	0.677851	-0.0402961	-0.838479	0.177942	0.436137	0.138801	0.188202	0.258719
-1.60914	0.885055	-0.134681	0.327396	-1.84629	-1.71269	-0.295151	0.773446	-0.110822	0.345693	-0.0455942	-0.882252	0.185491	0.272834	0.127457	0.0356951	0.18588
-1.79358	0.288118	-0.0908643	-0.251825	-1.5396	-2.25833	-0.985833	1.35076	-0.306549	0.339589	-0.102501	-0.891046	0.207661	0.0802774	0.143428	-0.113247	0.26407
-1.39835	0.352895	0.559314	-0.417371	-1.16968	-2.12381	-1.13973	1.41102	0.492651	0.36501	-0.212447	-0.80848	0.246829	0.0395116	0.248536	-0.27629	0.383493
-1.32519	0.55507	1.0047	-0.640584	-1.26088	-2.53237	-0.869114	1.67355	0.0495843	0.192128	-0.209967	-0.725529	0.240592	-0.0106909	0.328105	-0.0653142	0.251624
-1.62847	0.316351	1.74842	-0.84322	-1.31828	-2.62968	-1.77133	1.62058	0.91236	0.499295	-0.27947	-0.841751	0.29778	0.0773556	0.451195	0.133542	0.19821
-1.1473	0.193473	1.65635	-1.66915	-1.6337	-2.60802	-1.92919	1.63142	0.630935	-0.00149185	-0.215729	-0.865912	0.264488	0.174178	0.452734	0.217257	0.168898
-1.20886	0.610578	2.31872	-1.41951	-1.57744	-2.72395	-2.24189	1.68129	0.172696	-0.104839	-0.135971	-0.817518	0.231322	0.0379594	0.326941	0.298517	0.160307
-1.54687	0.296796	1.9243	-0.754971	-1.68355	-2.53919	-2.02203	1.96125	-0.940842	0.129929	-0.120503	-0.893148	0.178908	0.18173	0.125166	0.258893	0.246279
-2.19678	0.714557	1.36913	-1.52981	-1.95704	-1.81772	-1.33256	1.58827	-1.49942	-0.254583	-0.0966258	-0.884224	0.140752	0.24944	0.0930619	0.296861	0.2436
-1.64773	0.660406	0.602052	-1.35311	-2.13168	-1.52461	-1.4648	1.28347	-1.24341	-0.0817676	-0.141601	-0.853443	0.139992	0.324983	0.039516	0.0932195	0.232687
-1.172	0.0807334	-0.404279	-1.39018	-1.90798	-1.16824	-1.38166	0.713506	-1.72022	-0.171602	-0.187053	-0.797893	0.149272	0.558357	0.0518445	-0.0565547	0.242224
-1.66299	-0.293321	-2.11626	-1.29116	-1.79003	-0.881312	-1.2991	0.650155	-1.40786	0.0862717	-0.149763	-0.670525	0.182538	0.629936	0.10378	-0.0218346	0.198222
-1.08748	-0.382634	-2.13066	-1.60826	-1.87717	-0.458553	-1.2406	-0.567451	-1.23492	0.916678	-0.165036	-0.682616	0.233542	0.524764	0.170374	0.110242	0.180643
-0.840754	-0.0662965	-2.80367	-2.28893	-2.19101	-0.825749	-0.75426	-1.16466	-1.26007	0.698735	-0.153142	-0.756176	0.218664	0.448563	0.0878743	0.239863	0.14961
-1.68453	-0.249298	-2.08825	-2.79148	-2.83147	-0.2423	-1.43222	-1.78941	-0.469544	0.195069	-0.104244	-0.801633	0.206965	0.159232	0.0271354	0.318152	0.0676621
-1.63211	-0.509141	-0.936305	-2.41658	-3.02	-0.362073	-1.41173	-2.14304	-0.259228	-0.476858	-0.0948524	-0.835723	0.198665	0.157912	0.0469756	0.309026	0.174145
-2.0366	0.021397	-0.09144	-1.98178	-2.89711	-0.577959	-1.06	-1.31017	-0.151645	-0.549972	-0.0778183	-0.787049	0.206703	0.0903929	0.112477	0.448312	0.261987
-2.26384	-0.0862912	0.328051	-0.487851	-2.06214	-0.588164	-0.731273	-0.542368	0.659577	-0.598009	-0.113108	-0.846259	0.154823	0.0487306	0.119024	0.323332	0.239069
-1.80227	0.617767	0.77797	-0.138806	-1.4069	-0.837165	-0.182847	-0.246161	0.612134	-0.980728	-0.115666	-0.802286	0.131887	0.0660484	0.114918	0.323633	0.342867
-1.29904	0.700418	0.943517	0.826192	-0.559965	-1.20019	0.132705	0.536889	0.819106	-0.747709	-0.0640952	-0.721264	0.144048	-0.0347826	0.167946	0.206337	0.339103
-1.22106	0.785469	0.885078	1.25749	-0.39176	-1.43844	0.440612	0.725149	0.0851678	-0.302032	-0.0210353	-0.793806	0.164235	-0.124101	0.152413	0.314055	0.406132
-0.677746	1.61836	0.202809	1.1367	-0.419522	-1.65585	0.707718	0.613975	-0.134608	0.30306	0.0021435	-0.833439	0.20142	-0.170529	0.0437824	0.225396	0.257884
-0.586935	1.74167	-0.0631689	0.454053	-0.320948	-1.63946	0.166896	0.704777	-1.41525	1.20052	0.0214244	-0.804307	0.262669	-0.0914942	0.0643055	0.203041	0.0808006
-0.426475	1.79188	-0.506934	-0.627354	-0.141839	-1.57361	0.375417	0.225507	-2.35571	1.05459	-0.0255252	-0.631926	0.286838	0.0729433	0.106635	0.140801	0.0542928
-0.592342	1.80716	-0.665023	-1.06895	-0.734292	-0.947411	-0.182887	-0.587235	-3.08053	1.05355	-0.0481001	-0.508944	0.315493	0.083844	0.00574317	0.166372	0.00796766
-0.571237	1.55801	-0.927159	-1.05327	-1.15904	-1.18131	-0.476763	-0.783772	-3.39392	0.537046	-0.126608	-0.50423	0.260907	0.18581	-0.000912126	0.153602	-0.0356428
-0.693259	1.73361	-1.42255	-1.17166	-1.35562	-1.36764	-0.0898972	-0.217563	-3.14582	0.423156	-0.109233	-0.407245	0.232808	0.218934	0.0229798	0.201907	0.0460459
-1.1711	1.29023	-1.52604	-1.02229	-0.995082	-1.80492	-0.769115	0.468705	-2.30101	-0.385979	-0.0992969	-0.449053	0.19555	0.335716	-0.0718572	0.112654	0.158169
-0.898156	1.16038	-1.55359	-0.974626	-0.918259	-2.6438	-0.642799	0.21961	-1.62081	-1.0957	-0.0909948	-0.501422	0.216037	0.366387	-0.0621691	0.166822	0.375292
-0.580929	1.14161	-1.47348	-0.954514	-0.781292	-3.02156	-1.00723	1.02723	-0.537212	-1.71317	-0.0732969	-0.436469	0.256668	0.0273236	-0.0666847	0.191521	0.311563
-0.843659	1.35667	-1.17384	-0.0268011	-0.946004	-3.48574	-1.23176	1.44549	-0.299678	-2.13765	-0.0568586	-0.414985	0.298291	0.0174161	0.0615047	0.195268	0.470892
-0.737908	1.96837	-1.20723	0.944976	-0.938668	-3.45573	-1.35294	1.93656	0.145523	-2.08687	-0.0533225	-0.368241	0.319439	0.0176061	0.0581727	0.18131	0.420706
-1.27729	1.8443	-0.62782	1.13526	-0.60411	-3.23255	-1.56899	2.7708	0.0869385	-1.76884	0.00274179	-0.317953	0.369026	-0.172733	0.0359479	0.06445	0.328261
-0.409035	1.95004	0.0646721	1.61407	-0.17281	-2.69191	-1.25301	2.32581	-0.514676	-1.31868	-0.0108287	-0.360217	0.388819	-0.155651	0.0905691	-0.0890869	0.31047
-0.7005	2.32584	-0.441328	2.17115	-0.543574	-1.81825	-1.52195	1.83016	-0.231407	-0.483645	0.00916708	-0.279055	0.415019	-0.179714	0.104491	-0.0223634	0.363353
-0.857215	1.96598	-0.388883	2.29822	-0.671761	-1.66555	-1.14943	2.0229	-1.16547	-0.471793	-0.0454763	-0.300865	0.396316	-0.112806	0.00701365	-0.022538	0.359076
-1.25334	1.66492	0.49466	2.15823	-0.571704	-1.51309	-0.357954	1.60897	-1.68635	-0.300712	-0.118673	-0.299239	0.377803	-0.0166906	0.0753378	0.0426804	0.314892
-1.90791	1.23503	0.479091	0.7164	-0.797844	-1.20171	-0.548601	1.39909	-1.93882	-0.222461	-0.112414	-0.247057	0.355591	-0.133328	-0.086876	-0.00561795	0.152166
-1.25687	0.91577	0.717431	0.117554	-1.14059	-1.40466	0.0662466	0.880212	-0.88869	0.0525524	-0.115022	-0.210802	0.352406	-0.133233	0.0470951	-0.0731658	0.0935945
-0.408426	1.10433	0.778121	-0.742942	-0.850102	-1.55635	0.110964	1.42597	-0.390185	-0.152145	-0.104763	-0.226894	0.39244	-0.0374008	0.00752531	-0.0714391	-0.053537
-0.809342	0.827409	0.36096	-0.736301	-0.695016	-1.5444	-0.0313058	1.30887	-1.01064	-0.903897	-0.0982138	-0.28642	0.406804	-0.141299	-0.116493	-0.120807	-0.125592
-0.589497	0.48394	0.233322	-0.443722	-0.459519	-1.77581	-0.0549546	0.811407	0.102418	-0.841063	-0.132772	-0.251499	0.449088	-0.0828366	-0.00660473	-0.0675106	-0.0176004
-0.0808695	0.759946	0.43414	-1.1577	-0.136374	-1.58783	-0.458222	0.867875	0.457152	-1.12505	-0.125508	-0.140831	0.496613	-0.0549968	0.0975476	0.0219479	0.121972
0.08552	1.09024	0.274487	-0.558893	0.588129	-1.39923	-1.03822	0.630585	0.683306	-1.53517	-0.206092	-0.149379	0.495695	-0.0468328	0.217952	0.162937	0.191957
-0.39758	1.62681	-0.0269887	-0.395623	0.348423	-1.5718	-1.56214	0.755368	2.02471	-1.16747	-0.233059	-0.108108	0.498901	-0.0157845	0.304077	0.310857	0.234463
-0.850138	2.03776	0.463088	0.00491105	0.382453	-1.94906	-1.1539	1.48373	1.32502	-1.60151	-0.197709	-0.034489	0.533347	-0.0761316	0.11168	0.245804	0.262642
-1.17634	2.0106	1.36413	0.383375	0.708203	-1.95153	-1.25082	0.459501	0.958179	-1.10294	-0.235876	-0.0443355	0.526732	-0.142943	0.0745228	0.142252	0.268892
-1.181	1.78428	0.52894	-0.268588	-0.190741	-1.32519	-1.05075	0.312691	0.886553	-0.375234	-0.216612	-0.0382537	0.488388	-0.0934457	0.0120085	0.167189	0.277193
-0.663271	1.98126	0.689187	0.558391	-0.992658	-1.57088	-0.696698	0.574365	0.363829	0.364945	-0.233144	-0.097569	0.446864	-0.0401738	-0.000291864	0.175966	0.231622
0.0248237	2.31885	0.45963	0.854839	-1.17447	-1.16858	-0.115682	1.25764	-0.356392	0.313699	-0.191548	-0.116327	0.41288	0.090244	0.0993079	0.0934466	0.150669
-0.675865	1.82936	-0.0418297	0.801044	-1.37445	-1.12891	0.193059	0.64219	-0.963706	0.211937	-0.163042	-0.180729	0.385679	0.0852909	0.142366	-0.059219	0.101177
-0.510836	1.63196	0.612195	0.409524	-1.16607	-1.5588	1.13053	0.0121214	-0.176231	1.27189	-0.23217	-0.231449	0.370879	0.284975	0.176865	-0.0796333	-0.0563312
-0.692902	2.1331	0.852937	0.0716325	-0.871079	-1.17149	1.32095	-0.228733	-0.298479	0.969736	-0.211034	-0.239471	0.41502	0.308898	0.171348	-0.0951757	-0.305928
-1.31947	2.09768	0.742823	0.313748	-0.16498	-1.06626	1.02587	-0.370568	-0.441433	0.272869	-0.197183	-0.269491	0.484878	0.259734	-0.0563763	-0.140107	-0.249788
-1.99918	1.65621	1.48087	0.87179	-0.283735	-1.16164	0.772495	-0.148322	0.032504	0.273777	-0.157	-0.261866	0.531947	0.209059	-0.037219	-0.137707	-0.162579
-2.64211	1.5761	1.65292	1.18823	0.00273561	-1.32108	0.565997	0.232412	-0.708927	-0.796939	-0.0886799	-0.266064	0.553645	0.111295	0.10522	-0.0896393	-0.0197191
-2.77398	1.42204	1.61005	1.79633	1.01448	-1.1225	-0.507897	-0.28003	-0.827617	-0.743069	-0.052786	-0.323379	0.609905	-0.154916	0.202816	-0.0290551	0.104319
-2.60215	1.07395	0.488294	1.66147	0.930081	-1.06694	-0.612859	-0.508649	-0.713241	-1.10672	0.00116765	-0.386378	0.619265	-0.277262	0.338745	0.0110914	0.199913
-2.76994	0.967044	0.522787	2.08494	0.876391	-1.15595	-1.11574	-0.0424514	-2.21116	-1.3128	0.00751225	-0.461096	0.610037	-0.457268	0.253741	0.00410426	0.343105
-2.21766	0.416465	0.56757	2.17265	0.603926	-1.04079	-1.07504	0.365876	-2.14367	-1.29471	0.0526318	-0.555285	0.602257	-0.296794	0.0578392	0.0279322	0.373636
-2.63423	0.225756	-0.261955	1.52491	0.596345	-1.11037	-0.769485	0.255345	-1.5455	-0.769093	0.126637	-0.521276	0.576881	-0.170293	-0.00818054	0.0976659	0.23848
-2.30436	0.623444	0.128466	0.757559	0.647332	-0.900431	-0.123487	0.190071	-0.776241	0.0656212	0.155348	-0.587748	0.588097	-0.0304854	-0.201943	0.268955	0.15804
-1.68804	0.545118	-0.397245	0.651569	0.354083	-0.411591	0.0807236	0.266046	-0.0860304	0.51532	0.214067	-0.488413	0.56365	0.152259	-0.190889	0.161878	0.146946
-1.59819	0.477796	-0.403166	0.343355	0.131373	0.154007	-0.129017	0.329302	0.335498	0.611562	0.233008	-0.576181	0.51813	0.0321774	-0.153841	0.0483848	0.05812
-1.852	0.303086	-0.0693662	1.1506	-0.144936	0.0608889	0.25062	0.786597	0.843129	0.584942	0.27171	-0.56603	0.491841	-0.00368122	-0.111875	-0.00581517	0.00805461
-1.59445	1.09183	-0.72489	0.948112	-0.0499851	-0.324595	0.496938	0.68979	0.83113	0.5118	0.213696	-0.532688	0.461555	0.0348221	0.0810049	-0.159154	-0.0848731
-1.50918	1.08638	-0.883641	1.21349	0.34558	-0.333513	0.186979	-0.0286479	0.972946	0.691243	0.202254	-0.607545	0.430293	-0.186706	0.0896005	-0.264171	-0.025415
-1.42282	1.09136	-0.635685	1.08013	0.292383	-0.675275	0.39946	-0.419649	0.39875	0.320012	0.200445	-0.576378	0.417556	-0.299191	-0.0164356	-0.300745	0.166823
-1.88456	1.03937	-0.47576	0.86563	0.28345	-1.1533	0.259415	0.0112558	-0.982418	-0.507233	0.18044	-0.487287	0.435225	-0.384923	0.0423739	-0.218179	0.258013
-1.42021	0.727754	0.193574	1.09666	0.585223	-1.81976	0.165884	-0.158858	-1.14704	-0.942419	0.100571	-0.501309	0.467421	-0.437107	-0.062251	-0.0541779	0.264052
-1.77194	0.708322	-0.0605952	1.10118	0.625004	-2.3065	0.189561	-0.544233	-1.43587	-0.740408	0.0566684	-0.452635	0.470311	-0.333349	-0.0277063	-0.0840585	0.366704
-1.59718	0.873642	0.950827	0.492352	0.662858	-2.44585	0.00474961	-0.280471	-2.15392	-1.23011	0.0515065	-0.595731	0.495724	-0.401151	-0.0746966	-0.0245041	0.341071
-1.327	0.42622	1.48247	0.75111	0.663922	-2.39795	-0.516994	-0.788868	-2.1434	-0.896615	0.0233826	-0.695078	0.479083	-0.137485	-0.177956	-0.0585831	0.327262
-1.20609	0.769885	1.04003	0.072815	0.48331	-2.40292	-0.785779	-0.957066	-1.42764	-1.19603	-0.0810656	-0.645877	0.472908	-0.0452866	-0.196903	-0.0885429	0.217171
-1.17681	1.00036	0.573024	0.295031	0.764876	-2.43351	-0.228089	-0.164858	-0.621011	-1.43616	-0.1137	-0.655548	0.45515	-0.106955	-0.193634	0.00816384	0.241187
-0.700331	1.07492	0.436689	-0.383399	0.999784	-1.76267	0.288691	-0.927695	-0.391974	-0.611202	-0.104819	-0.655396	0.411251	-0.100678	-0.202747	-0.126797	0.295186
-1.02034	0.962081	0.0334727	-0.417936	0.61679	-0.944866	0.278362	-1.086	-0.857411	-0.403055	-0.0800235	-0.577286	0.379265	-0.163337	-0.0230236	-0.0937403	0.264546
-0.980475	1.28561	-0.108518	-0.543856	0.195833	-0.936856	0.433265	-0.730675	-1.53259	-0.108258	-0.127433	-0.532717	0.318965	-0.163289	0.154242	-0.0590994	0.229803
-1.15968	1.78238	-0.592114	-0.843852	0.30971	-1.09044	0.39969	-0.4247	-1.73644	-0.318777	-0.0622279	-0.561228	0.300704	-0.108366	0.16261	-0.0423613	0.118235
-1.47995	1.57754	-0.165876	-0.800246	0.598482	-1.00581	-0.255221	-1.02479	-2.57637	-0.288942	-0.0828793	-0.681274	0.285275	-0.1949	-0.0159477	-0.134466	0.139687
-1.96806	1.27987	-0.310231	-0.759406	0.299629	-1.30345	-0.699295	-1.20987	-3.16211	0.310401	-0.0646367	-0.764061	0.25044	-0.20995	-0.139784	-0.178606	0.169705
-2.02672	1.42919	0.167662	-1.2562	0.507663	-1.2854	-1.61121	-0.837711	-3.0863	0.165853	-0.0869392	-0.655007	0.29603	-0.320973	-0.102053	-0.11719	0.217008
-2.46589	1.75409	0.639023	-0.42734	0.554991	-1.16829	-2.56885	-1.08801	-1.45958	0.138267	-0.13731	-0.624647	0.351959	-0.348999	-0.20299	-0.0584669	0.316674
-2.25412	2.35308	-0.0446919	-0.512943	0.335667	-0.981042	-2.81152	-0.447311	-0.258464	0.157023	-0.135715	-0.721222	0.391961	-0.317196	-0.0975175	-0.0986852	0.272641
-2.25564	2.11928	-0.0541077	0.513348	0.553771	-1.20838	-2.49302	-0.104526	1.06141	-0.0617573	-0.165575	-0.64862	0.464432	-0.296528	-0.014944	0.0447194	0.242755
-1.88195	1.43512	0.264144	0.690982	0.572128	-0.963625	-1.79553	-0.789802	0.55094	0.368156	-0.260525	-0.679517	0.503678	-0.214285	0.08502	0.0795584	0.162435
-1.55399	1.7216	-0.640014	0.96932	-0.232676	-0.974674	-1.49805	-1.00596	1.08347	0.286437	-0.218776	-0.52145	0.546828	-0.204942	0.0738578	0.0954648	0.0130417
-1.08048	1.78404	-1.18732	1.18694	-0.674532	-1.28699	-1.07497	-0.797663	0.340957	0.677154	-0.23587	-0.530771	0.522853	-0.22707	0.0189916	0.125986	0.014043
-0.930234	1.62598	-0.886624	0.717338	-0.630347	-1.24704	-0.499729	-1.05671	0.298121	0.48044	-0.22544	-0.521987	0.492032	-0.127652	-0.124011	0.132981	0.0515723
-1.15979	1.03575	-1.09892	0.798646	-0.805182	-1.22725	-0.73222	-1.56818	-0.778608	1.12115	-0.265513	-0.513239	0.473361	-0.235277	-0.112911	0.101556	0.106808
-0.375057	0.897168	-1.25556	0.46038	-0.822921	-1.9034	-0.874418	-1.44856	-1.0295	1.55035	-0.313569	-0.575993	0.464196	-0.224471	-0.298206	0.0706453	0.120538
0.0680369	1.20422	-1.10932	-0.0749065	-0.431754	-1.74119	-1.16882	-1.49116	-1.08121	1.37597	-0.347837	-0.673269	0.485485	-0.181674	-0.136647	-0.0257372	0.0514695
-0.363603	1.43497	-0.489606	0.0712419	-0.406534	-1.81865	-1.43452	-0.695262	-0.358874	0.75162	-0.327212	-0.655926	0.524511	-0.217816	-0.142392	-0.0385467	0.105559
-0.0544836	1.49405	0.0775297	0.0495038	-0.59978	-2.06789	-1.53311	-0.896381	-0.363473	0.977202	-0.342961	-0.664439	0.589254	-0.211114	0.0174373	-0.156634	0.236564
-0.385003	0.943073	-0.00214574	0.445962	-0.129456	-2.8619	-1.53541	-0.927724	0.767348	0.34939	-0.254981	-0.534194	0.644885	-0.271131	0.300548	-0.035846	0.430582
-0.819678	0.699747	0.325871	0.533033	0.318892	-2.07395	-1.441	-1.03202	0.500801	0.0684815	-0.19507	-0.543444	0.655377	-0.161899	0.462062	0.0562663	0.551031
-1.19707	1.37226	0.259131	0.332171	0.49756	-1.58588	-1.49713	-0.904817	0.59411	-0.279086	-0.23356	-0.511084	0.662801	0.0261305	0.430823	0.0309802	0.606085
-2.05654	1.54011	0.34149	0.762411	0.915123	-0.950917	-1.14337	-0.650641	-0.342776	-0.536645	-0.268016	-0.547103	0.666447	-0.0481831	0.289687	0.168761	0.538766
-2.0004	0.719225	1.07725	1.11167	1.18741	-0.650037	-0.900747	-0.902307	0.220949	-0.565918	-0.309093	-0.62375	0.67919	0.0165074	0.21866	0.231444	0.447075
-1.78502	0.369204	-0.167026	0.979847	1.01687	-0.526552	-0.71708	-0.961792	-0.00981177	0.493176	-0.346222	-0.511012	0.703658	0.0347216	0.206177	0.209604	0.370255
-0.779252	0.446834	0.104228	1.14415	0.78817	-0.531433	-0.800925	-0.771819	-0.826451	0.806355	-0.358005	-0.474407	0.683807	-0.106546	0.234121	0.289834	0.222158
-0.244629	0.257668	-0.345059	0.551852	0.592975	0.0844458	-1.08317	-1.01742	-1.73905	0.83015	-0.309941	-0.512567	0.645431	-0.149388	0.239211	0.249734	0.107935
-0.350136	-0.187395	-0.0530781	0.2475	0.142726	-0.444512	-1.32749	-0.519771	-2.4172	0.710776	-0.252447	-0.52715	0.589853	-0.315852	0.281813	0.285088	0.0531034
0.434649	0.187298	-0.182552	-0.101517	-0.629552	-1.25813	-1.46947	-0.601635	-2.16791	0.510504	-0.207923	-0.544785	0.558292	-0.29877	0.184154	0.112856	-0.0680875
0.859239	-0.148123	-0.519862	-0.626979	-0.785183	-2.26256	-1.58734	0.46405	-1.04814	0.147835	-0.168097	-0.597434	0.528526	-0.364166	0.110349	-0.0243623	-0.0921822
0.180269	0.124317	-0.422577	-1.19085	-1.16554	-2.02102	-1.8238	1.09182	-1.05343	-0.55005	-0.180714	-0.651136	0.524019	-0.526194	-0.0593305	-0.0112285	-0.0368866
-0.783337	0.510696	0.173544	-1.21385	-1.07877	-2.75437	-1.66975	1.60025	-0.569729	-0.577081	-0.178472	-0.62039	0.525352	-0.442159	-0.0619341	0.0118865	0.20307
-1.4023	0.649218	0.216241	-0.758338	-0.933685	-3.12714	-1.48113	1.55007	0.421491	-0.828324	-0.19657	-0.538456	0.553173	-0.524163	0.0135375	-0.0160137	0.284487
-1.541	0.343247	0.910312	0.206817	-0.39158	-3.17133	-1.38498	1.3375	0.950623	-0.244251	-0.242175	-0.655836	0.54256	-0.571629	0.212108	-0.0615791	0.26
-1.68108	0.586519	0.0273954	0.0777593	0.216634	-3.32773	-1.26663	1.08965	1.06656	0.891352	-0.170281	-0.68954	0.486226	-0.400916	0.387871	-0.0743094	0.111994
-1.68621	0.962041	0.803388	1.34313	0.53892	-3.00299	-1.71642	1.15555	0.602146	1.51669	-0.136787	-0.639076	0.516927	-0.334857	0.315296	-0.121776	0.0523667
-1.41501	0.380813	0.983468	1.98339	1.1927	-2.51072	-1.93446	0.225	0.551732	1.75431	-0.123651	-0.561072	0.53499	-0.11446	0.160457	-0.137992	-0.0693068
-1.21131	0.801816	0.473638	2.6395	1.57535	-2.50896	-1.62168	-0.237763	-0.0998548	1.52007	-0.0459692	-0.448895	0.548834	-0.127764	0.165957	-0.0983205	-0.04146
-0.366528	1.57368	-0.178098	2.708	1.59272	-2.41613	-1.65134	0.280849	0.451644	1.24224	-0.0496842	-0.372014	0.576828	-0.0414636	0.260959	0.014784	0.0163392
0.522756	1.35247	-0.58485	2.03751	1.71933	-2.48739	-1.07382	0.934627	-0.103974	1.26634	-0.00456473	-0.340461	0.580175	0.0638051	0.213286	0.123611	0.0404458
-0.109518	1.18073	-0.772329	1.00461	1.57163	-2.1217	-1.00973	0.970046	-0.585557	0.766636	-0.0237694	-0.35999	0.59753	-0.177634	0.248286	-0.000378524	0.0788498
-0.61817	1.1271	-0.653791	1.00864	1.41277	-2.20983	-0.784242	0.873325	0.14029	1.21353	-0.0566593	-0.512419	0.6002	-0.326074	0.134283	-0.133953	0.0414832
-0.903746	0.852154	-0.751201	0.539677	1.19772	-1.97716	-0.563971	0.980176	0.535454	1.13563	-0.0590637	-0.589838	0.605168	-0.371228	0.218085	-0.210215	-0.0250816
-0.888056	0.526551	0.394675	0.224085	1.15133	-1.89082	-0.577025	0.458716	0.40142	1.5286	-0.0770087	-0.614736	0.639205	-0.503059	0.115099	-0.330718	0.056969
-0.878694	0.0445326	0.532236	0.126101	1.23602	-1.96248	-0.73075	0.390053	0.803491	1.90034	-0.0955155	-0.566939	0.61309	-0.489374	0.159432	-0.389394	0.162306
-1.28035	-0.274345	1.29002	0.852248	0.809865	-1.90129	-1.01891	0.354099	0.858662	1.67497	-0.010004	-0.39333	0.562674	-0.652629	0.124187	-0.350951	0.237419
-1.19454	-1.10142	1.9979	1.14998	0.800547	-2.27568	-1.03302	0.43153	0.877949	1.05739	-0.0346896	-0.26533	0.533585	-0.611106	0.26658	-0.327994	0.377625
-0.999992	-0.574242	1.23056	1.08776	0.648323	-2.58003	-0.811308	0.671236	0.884524	0.488098	-0.0198513	-0.156978	0.493588	-0.581285	0.305586	-0.202888	0.277578
-1.11818	-0.346899	1.67075	0.9664	0.593944	-1.73941	-0.965576	1.48038	0.70269	-0.253286	-0.0525709	-0.0229437	0.479812	-0.65088	0.228823	-0.0936259	0.331909
-0.668022	-0.309803	1.70343	0.814358	0.943522	-1.60093	-1.31826	1.32251	-0.389085	-0.532256	-0.081614	-0.0580509	0.453602	-0.666119	0.145913	0.0986551	0.287755
-0.942863	-0.0375744	1.15086	0.270033	0.850762	-1.35444	-1.88267	1.12989	-0.217814	-0.625004	-0.0818567	-0.0536883	0.453754	-0.514422	0.19407	0.200273	0.173442
-0.880762	0.48001	0.438244	1.04572	0.637454	-1.33641	-2.04949	1.32822	-0.320522	0.280748	-0.0943889	-0.117319	0.451514	-0.374331	0.141571	0.259788	0.140147
-0.669836	0.371875	0.454091	1.5359	0.345858	-1.12323	-2.05958	1.10551	-0.431469	0.184921	-0.0803847	-0.159268	0.431836	-0.233863	0.077782	0.234344	0.127605
-0.640479	0.63147	0.574149	1.55993	0.00489611	-1.36494	-2.03134	0.0322487	-0.869867	0.767591	-0.122279	-0.0994367	0.371379	-0.362155	0.0567409	0.138357	-0.0564164
-0.579252	0.546201	0.202444	2.3455	-0.0772082	-1.26865	-1.53423	-0.152218	-0.959121	1.015	-0.230012	-0.176961	0.341235	-0.371496	0.112773	-0.085286	0.0736242
-0.985604	0.549997	0.00443456	2.93271	-0.503009	-1.62705	-1.02057	-0.425219	-1.11473	0.902218	-0.300962	-0.340231	0.29713	-0.274155	0.114358	-0.255023	-0.0580334
-1.58509	0.300397	-0.416714	2.69594	-0.343131	-2.3446	-0.629816	0.0295987	-1.50879	0.852988	-0.376048	-0.40958	0.252806	-0.288544	-0.093153	-0.30035	0.0257064
-1.499	-0.280515	-0.891639	2.11993	-0.162336	-2.44569	-0.0280992	-0.216474	-0.648931	0.642589	-0.394759	-0.456546	0.221544	-0.356158	-0.183073	-0.356491	0.181416
-1.71654	-0.436526	-0.528556	1.18992	-0.0692288	-2.00386	0.213636	-0.178311	-1.24327	-0.194253	-0.367665	-0.368788	0.219792	-0.255938	-0.20284	-0.320583	0.146794
-1.16103	-0.452112	-0.26997	0.402597	0.719752	-2.27382	-0.311751	-0.228149	-1.68732	-0.392246	-0.325218	-0.298221	0.242371	-0.318975	-0.298587	-0.2316	0.180553
-0.895781	-0.863416	-0.0636378	-0.0263594	0.740805	-2.82107	-0.200451	0.155497	-1.23337	-0.43016	-0.31261	-0.195377	0.229854	-0.321568	-0.278975	-0.180086	0.238352
-0.967149	-0.866238	0.0762546	0.0792812	0.395747	-3.45679	-0.502637	0.905359	-1.56161	-0.182479	-0.308121	-0.0598695	0.212977	-0.504877	-0.0942434	-0.183389	0.165996
-0.0201037	-1.43969	0.957311	0.411255	-0.017374	-3.6473	-0.91963	0.284925	-1.28648	-0.654906	-0.328261	-0.0961344	0.189663	-0.397108	0.105329	-0.0628383	0.333168
-0.55956	-1.15218	0.545531	-0.138141	-0.434986	-3.2549	-1.44198	0.0796288	-1.21791	-0.402297	-0.343364	-0.0493199	0.132213	-0.306891	0.253276	-0.0772321	0.257403
-0.251743	-0.784189	0.478248	0.247913	-1.04503	-2.75197	-2.07076	0.115576	-0.609415	0.016744	-0.370824	0.0264392	0.0974883	-0.262301	0.101943	-0.0358974	0.337825
-0.480493	-0.505827	0.153486	1.49609	-1.16788	-2.60882	-1.56055	-0.162056	0.376091	0.623575	-0.334028	-0.0252628	0.116228	-0.139432	0.0278652	-0.0760761	0.262664
-0.657814	0.268024	-0.636817	1.26284	-1.05676	-2.21396	-1.56894	-0.522045	1.33141	1.25698	-0.344824	0.0101845	0.105678	-0.073279	-0.0558182	0.0338202	0.0470612
-0.255694	0.343908	-0.600658	0.637909	-1.30143	-2.06856	-1.14069	-0.961654	2.29081	1.18242	-0.320351	-0.0577966	0.137496	-0.111874	-0.235696	0.0789176	0.0635063
-0.324954	1.12057	-0.375243	0.14934	-1.25171	-2.35839	-0.840002	-1.12817	0.931191	0.662714	-0.286909	-0.260957	0.116354	-0.0416161	-0.172334	0.135779	-0.00142975
-0.826728	1.66875	-0.263345	-0.316708	-1.09655	-2.30568	-0.680175	-1.35907	-0.123677	0.683683	-0.241091	-0.30438	0.109802	-0.18161	-0.186956	0.0635967	0.0293128
-1.2813	0.889473	-0.359508	-0.393134	-1.31698	-3.18569	-0.400022	-1.29583	0.641162	0.447786	-0.298033	-0.358327	0.0926414	-0.198029	-0.0161096	0.166562	0.179563
-1.50865	1.18057	-0.469798	-0.677713	-1.61555	-4.00228	-0.18096	-1.00902	0.266216	-0.225798	-0.335263	-0.246887	0.0835866	-0.291593	0.108074	0.201519	0.280043
-0.822342	0.999654	0.621754	-0.280905	-1.41917	-4.16459	-0.272889	-1.90848	0.321387	-0.815748	-0.382825	-0.238139	0.104309	-0.400965	0.0545277	0.12304	0.387673
-1.08293	1.09488	-0.0866425	-0.761918	-1.04014	-3.95683	-0.372209	-1.32582	0.241744	-1.17133	-0.402098	-0.241565	0.119539	-0.364632	0.0565221	0.135302	0.29749
-1.07683	1.08005	-0.327244	-0.225706	-1.00091	-3.57934	-0.757228	-1.0059	0.507708	-0.895815	-0.427073	-0.232396	0.102221	-0.224966	-0.205118	0.139445	0.282746
-0.857977	1.02204	-0.518169	1.02959	-0.456281	-3.50671	-0.825155	-0.545474	1.45209	-0.86608	-0.412081	-0.261749	0.117734	-0.0560932	-0.401885	0.120298	0.388324
-0.548992	1.21082	-0.86447	0.147184	-0.438921	-2.54429	-1.43518	0.0323673	2.05333	-0.802553	-0.402043	-0.293102	0.123867	0.0736169	-0.284713	-0.0229012	0.37726
-0.0841483	0.902314	-0.195597	0.508789	-0.499916	-1.68768	-1.84993	0.622878	1.46839	-0.731413	-0.409622	-0.166647	0.121659	0.0686166	-0.337394	-0.126136	0.391413
-0.198052	1.0806	-0.137977	0.520618	-0.383269	-0.899879	-2.10746	0.530938	0.642705	-0.648469	-0.416554	-0.175721	0.093151	-0.0617044	-0.127078	-0.0591748	0.431777
-0.963226	0.821853	-0.650621	0.0698164	-0.559359	-0.255609	-2.15446	0.773946	0.870085	-0.0675066	-0.428797	-0.209636	0.113464	-0.318903	-0.0309831	0.0589599	0.349316
-1.04667	0.0814619	-1.37571	-0.117063	-0.667445	-0.450083	-1.93245	0.945525	0.901197	0.165337	-0.45081	-0.213904	0.12446	-0.647916	0.0971152	0.100215	0.314333
-0.243396	0.711444	-0.982437	-0.298688	-0.678189	-0.642747	-1.6234	0.211913	-0.511875	0.233962	-0.497181	-0.299778	0.105962	-0.753277	0.233226	0.13545	0.133327
0.0224743	0.600544	-0.510627	-0.165047	-0.84431	-0.766261	-1.52736	-0.123572	-1.36086	0.405519	-0.476879	-0.413544	0.0725287	-0.813105	0.203672	0.148901	0.17517
0.0953124	0.181197	-1.02501	-0.692118	-0.584878	-1.44152	-0.798464	0.793302	-0.682925	0.643773	-0.4817	-0.445213	0.0569267	-0.73006	0.177896	0.0476072	0.266059
0.153031	0.16155	-1.4367	-0.527574	-0.941545	-1.6098	-0.859874	0.976802	-1.15783	0.353936	-0.447083	-0.427974	0.112809	-0.739684	0.217813	-0.1453	0.376674
0.338247	0.373749	-1.13156	0.942914	-0.839924	-2.37085	-1.20618	1.60376	-0.874713	0.0747637	-0.449232	-0.394316	0.121932	-0.638237	0.168728	-0.22481	0.46518
0.92144	0.322965	-1.46411	1.37608	-0.752338	-2.22512	-1.16937	1.72964	-0.183248	0.330325	-0.414649	-0.457701	0.134203	-0.576614	0.227856	-0.124578	0.561286
1.01592	0.165274	-0.971703	1.87436	-0.759572	-1.91669	-1.36983	1.77521	-0.0793651	-0.0418307	-0.368168	-0.519508	0.18017	-0.587984	0.091273	-0.117425	0.438979
1.18755	0.556527	-0.872046	1.96213	-0.438043	-1.45486	-1.4221	1.29158	0.133846	-0.203021	-0.35173	-0.43382	0.205126	-0.346778	-0.0851902	-0.129442	0.417811
1.14276	0.651562	-0.778628	1.91226	-0.498629	-1.467	-1.11783	1.26482	1.04915	-0.497132	-0.354832	-0.333361	0.192562	-0.17196	0.0766877	-0.0543614	0.106198
1.02731	0.833449	-0.616277	1.53536	-0.168827	-0.887842	-1.25402	0.902262	0.190207	-0.338364	-0.369713	-0.323315	0.166934	-0.0720704	0.0935232	-0.064636	0.0823142
1.08212	1.53167	-0.0629133	1.54162	-0.083907	-0.651222	-1.11047	0.0434196	0.0869515	-0.453376	-0.359471	-0.337512	0.154228	0.0539592	0.105624	0.0531423	0.00332198
0.137205	0.884181	0.241203	1.32095	-0.328758	-0.618198	-0.752737	0.183293	-0.0833611	-0.353573	-0.410437	-0.30631	0.173471	-0.0830147	0.0407426	0.0859613	-0.042792
-0.250981	0.825103	0.664093	0.815045	-0.297401	-0.935077	0.0197331	0.327829	0.70471	0.130929	-0.503958	-0.333488	0.152628	0.0110714	0.110114	0.0997684	0.108122
-0.335525	1.09916	0.791542	0.728583	-0.433063	-0.918945	0.444707	0.00266212	0.121329	-0.154951	-0.486685	-0.420941	0.151285	-0.0618267	0.114567	0.147203	0.174849
-0.849451	0.894311	0.505418	1.39065	-0.457914	-1.21129	0.419625	0.467342	0.928596	-0.0868133	-0.469277	-0.489939	0.169993	-0.179785	-0.0383146	-0.0932739	0.267819
-0.78935	0.21284	0.331018	1.33942	0.223879	-1.74031	0.662258	-0.344119	1.5619	0.195407	-0.472379	-0.476139	0.177259	-0.151993	-0.0646367	-0.106994	0.457795
-1.45604	0.0822113	0.0466117	0.547058	0.164331	-2.13304	0.481713	-0.288374	1.56336	-0.0361111	-0.417506	-0.378066	0.175932	-0.385836	0.130474	-0.141668	0.41524
-1.30701	0.397435	-0.729561	1.17302	0.729374	-1.96333	1.06888e-05	-0.585885	1.33001	0.154256	-0.492303	-0.474641	0.186597	-0.483081	0.0149235	-0.213176	0.504771
-0.624368	0.996565	-1.06561	1.10515	0.555909	-1.97047	-0.580392	-0.546643	2.00294	0.365353	-0.500801	-0.538061	0.215158	-0.589574	0.0281171	-0.00699275	0.394017
-0.572041	1.07549	-0.953491	0.675313	0.670005	-1.51516	-1.19513	-0.033757	1.03642	-0.168	-0.544142	-0.501562	0.272472	-0.705881	-0.0191919	0.0380255	0.291256
-0.477592	1.56552	-0.814353	1.71848	0.192394	-1.653	-0.72107	-0.466329	0.538179	-1.04406	-0.534632	-0.515829	0.277676	-0.573717	0.170638	0.17644	0.30942
-0.189828	1.72639	-0.894007	1.99448	-0.108066	-1.62147	-0.30184	-0.196561	0.115205	-0.822304	-0.458193	-0.383338	0.257636	-0.676389	0.254031	0.285861	0.23812
0.267645	2.2967	-0.813546	2.25526	-0.597491	-1.55382	0.166722	0.269228	-0.2932	-0.438999	-0.424205	-0.300843	0.231159	-0.662185	0.221791	0.273209	0.200874
0.16221	1.95506	-0.304139	1.96757	-1.00462	-1.08316	0.874449	0.0810771	-0.233953	-0.451039	-0.366643	-0.249994	0.182931	-0.579942	0.409709	0.38061	0.233818
-0.453476	1.6201	-0.534683	1.80463	-1.31582	-0.732483	1.11588	-0.503604	0.129448	-0.165305	-0.291174	-0.173112	0.121136	-0.609289	0.463966	0.242125	0.227912
-1.01426	1.33441	-0.385725	0.983169	-1.07814	-0.987667	1.31299	-1.16971	-0.189933	0.503	-0.385137	-0.276177	0.091653	-0.503454	0.295697	0.183607	0.172085
-2.01924	1.41693	-0.936773	0.159531	-1.27718	-1.13493	1.76858	-1.40352	0.193337	0.948386	-0.450095	-0.45741	0.0911128	-0.228276	0.130024	0.0705498	-0.0115138
-2.6452	1.16147	-1.96017	-0.513526	-0.808529	-1.42217	1.47554	-1.2639	0.114811	1.13845	-0.52639	-0.547074	0.126079	-0.273666	0.108709	-0.068451	-0.0171786
-1.92092	1.05715	-1.80429	-0.968128	-0.747412	-1.40258	1.19923	-0.19474	0.0585947	0.963632	-0.610191	-0.638842	0.14902	-0.196472	0.281012	-0.136395	0.0244529
-1.93974	0.44842	-1.77344	-1.69509	-0.897387	-1.32665	0.960528	0.459225	0.299027	-0.0304527	-0.591336	-0.645987	0.178824	-0.337362	0.377562	-0.114112	0.0216838
-1.05418	0.610206	-1.38441	-1.00584	-0.531918	-1.17128	1.00953	0.812002	1.19904	-0.667521	-0.55837	-0.735229	0.226239	-0.429369	0.38461	-0.0292081	0.0412659
0.110865	0.660296	-1.0871	-0.559553	-0.223567	-1.56258	0.450724	1.36815	1.57414	-0.529243	-0.526425	-0.717078	0.285363	-0.446307	0.397393	0.0469817	0.0555693
0.340658	0.365796	-0.570166	-0.322211	-0.252224	-2.10171	-0.141682	1.75978	1.33803	-0.664017	-0.435568	-0.620795	0.340096	-0.490612	0.324773	0.0876431	0.163048
0.725871	-0.308456	-0.0551933	0.125736	-0.480687	-2.36366	-0.182963	0.946141	1.67269	-0.552107	-0.508033	-0.574647	0.366831	-0.334668	0.245232	0.164348	0.199582
-0.0860004	-0.382466	-0.601716	0.322419	-0.609072	-2.74927	-0.175931	0.121848	1.05796	-0.64067	-0.517689	-0.507589	0.364811	-0.0851102	0.149393	0.227308	0.157238
-0.238887	-0.310831	-1.28859	-0.387312	-1.04077	-2.9642	-0.231475	-0.157386	-0.161429	-0.252477	-0.554902	-0.453126	0.327317	-0.209297	0.130902	0.229233	0.129976
-0.267419	-0.237767	-1.33977	-0.821999	-0.986025	-3.41129	0.719366	-0.501031	-1.05975	0.363311	-0.571298	-0.414977	0.277484	-0.0734533	0.159619	0.135425	0.125216
-1.07384	-0.524908	-1.94328	-1.51306	-1.06572	-3.63027	1.01683	-0.304829	-2.4638	0.553522	-0.56029	-0.47938	0.219797	-0.22982	0.192844	0.0952465	0.0884831
-0.836905	-0.956283	-1.6899	-1.03376	-1.09645	-3.49925	1.3603	0.553718	-2.77714	0.492822	-0.490813	-0.572937	0.192674	-0.389017	0.0881278	0.160742	0.170292
-0.609055	-0.839269	-1.94017	-1.6374	-1.38524	-3.14288	1.48776	0.0211545	-2.19189	0.518307	-0.430544	-0.617938	0.200129	-0.336406	0.00972525	0.107889	0.118085
-0.249853	-0.797242	-1.73463	-1.46774	-1.59427	-2.2639	1.0233	0.106076	-1.6492	0.350177	-0.402395	-0.663992	0.198802	-0.386278	0.0064388	0.186812	0.258352
-0.309783	-0.887921	-1.14573	-1.26746	-1.6552	-2.53791	0.81349	0.422156	-1.28966	0.478298	-0.422025	-0.643595	0.208161	-0.407416	0.189622	0.164417	0.351563
-1.13338	-0.327928	-0.697265	-1.4237	-1.85722	-2.77594	0.183146	0.859554	-0.370663	-0.184137	-0.37665	-0.559311	0.222494	-0.377453	0.126243	0.13422	0.41093
-1.01374	-0.228839	-0.247437	-0.947365	-2.09195	-2.80577	0.0376714	0.787253	0.0523252	-0.312637	-0.42297	-0.532143	0.249433	-0.477623	0.187647	0.0964569	0.495937
-1.30865	0.210087	0.0237592	-1.50879	-1.96792	-2.14937	0.311358	0.784499	-0.3067	-0.654442	-0.476064	-0.521536	0.269274	-0.468185	0.181994	0.0390091	0.500256
-1.1192	0.825568	0.187885	-1.64436	-1.97307	-1.76079	0.570976	1.45342	-1.02216	-0.384167	-0.508546	-0.512437	0.31521	-0.535893	-0.0325738	0.0789179	0.359821
-0.423649	0.688451	0.964376	-1.60184	-1.27491	-1.13784	1.03007	1.30314	-0.951374	0.101383	-0.516176	-0.488427	0.327528	-0.538251	-0.0982294	0.0339071	0.379071
-0.324335	0.42248	1.20385	-1.36896	-1.67815	-0.519356	1.0938	0.995181	-0.0370293	-0.0498462	-0.54321	-0.376215	0.309848	-0.37872	-0.0480696	0.0682312	0.329307
0.0544779	0.623667	1.48318	-1.05035	-1.18465	-0.5564	1.4112	0.822103	0.104017	0.230818	-0.628186	-0.317542	0.277925	-0.473984	0.018206	0.148382	0.309285
0.61296	0.574405	1.26215	-0.955818	-1.1143	0.126586	1.93314	-0.444202	-0.560402	-0.0073813	-0.607254	-0.255641	0.254769	-0.55094	0.0903998	0.145553	0.211229
1.03021	0.150454	0.486956	-0.66679	-1.49263	0.672184	1.88524	-0.438504	-0.580617	-0.109815	-0.540926	-0.222404	0.149001	-0.597603	-0.087247	0.00512681	0.234461
1.0916	-0.00953814	-0.232833	-0.473385	-1.17929	-0.0427953	2.35376	-0.653808	-0.457961	-0.357817	-0.497764	-0.268563	0.11445	-0.667246	0.103767	0.0375101	0.264027
1.14901	0.297894	-0.42296	-0.351765	-0.772296	-0.54414	2.44117	-1.4951	-0.573187	-0.974868	-0.506143	-0.466181	0.0982656	-0.610388	0.0388852	-0.108422	0.141419
0.820537	0.340489	-0.535087	-0.459996	-1.14478	-0.700032	2.11543	-1.26432	-0.780349	-0.711025	-0.487185	-0.596471	0.123883	-0.650871	-0.0739342	-0.125153	0.119888
0.166164	0.559428	-0.805137	-0.227711	-1.29218	-0.698358	1.78431	-0.929125	-0.337002	-0.164	-0.471564	-0.701186	0.148839	-0.65672	0.133013	-0.21706	0.215512
-0.114325	0.760854	-1.17441	-0.177636	-1.40028	-1.1561	2.01488	-0.0321653	-0.785791	-0.67136	-0.38944	-0.638268	0.198536	-0.73712	0.10355	-0.0660106	0.395142
-0.180577	0.345825	-0.272677	0.154849	-1.32359	-0.957018	1.80553	0.39885	-0.160076	-0.803988	-0.494824	-0.674743	0.256983	-0.780481	0.19186	0.0764831	0.492153
-0.010786	0.187288	0.0777124	0.414178	-1.95022	-1.31268	1.31464	0.675713	0.400315	-1.21334	-0.531084	-0.676485	0.304933	-0.800062	0.172093	0.0615348	0.490741
0.065148	0.305841	0.617588	0.249297	-1.49537	-1.32308	1.30186	0.910782	-1.31304	-0.979227	-0.498884	-0.507472	0.267754	-0.814735	0.0361472	0.0721336	0.471232
0.511848	-0.438621	1.25847	0.556231	-1.26211	-1.01424	1.35337	0.973814	-2.05602	-1.17608	-0.533816	-0.34309	0.25116	-0.786281	0.111255	0.191932	0.316258
1.65862	-0.585097	0.541527	0.857044	-1.41605	-0.968995	0.949054	1.60142	-1.58913	-1.32581	-0.558638	-0.206565	0.193883	-0.690733	0.199792	0.163596	0.156729
2.06505	-0.426054	-0.133543	0.499352	-1.25108	-0.870154	0.847922	0.603023	-1.62979	-1.41771	-0.590796	-0.164136	0.155743	-0.663365	0.277904	0.24545	0.0471209
2.54008	-0.450922	0.274136	0.489737	-0.997228	-0.339082	1.41976	-0.210027	-1.20694	-1.29396	-0.542	-0.112024	0.0986547	-0.460095	0.337943	0.184437	0.0340962
1.46016	-0.0306911	-0.347223	0.392789	-1.2728	0.323033	1.00283	0.345937	0.025753	-1.06193	-0.478429	-0.125835	0.047767	-0.365159	0.221208	0.302493	0.0816699
0.587983	0.179593	-0.843397	1.12771	-0.707997	0.45319	1.00747	-0.350449	0.930483	-0.667625	-0.539439	-0.284088	0.00163229	-0.221389	0.1154	0.377692	0.1674
0.768116	0.900006	-0.680695	0.898507	-0.495767	0.0648287	2.22915	-0.560655	1.41645	-1.06468	-0.505145	-0.411116	-0.0239164	-0.101729	-0.124662	0.242019	0.23998
0.359449	0.935331	-0.185404	1.1414	-0.433295	0.0107231	2.26734	0.08162	1.48861	-0.933732	-0.444774	-0.407104	-0.0419736	-0.218366	-0.338637	0.249013	0.386852
0.419767	0.0721635	0.0477256	0.737476	-0.666256	-0.602438	2.33869	-0.136573	0.719727	-1.07171	-0.421493	-0.465612	-0.0166556	-0.373317	-0.442215	0.158532	0.48688
0.696285	-0.144368	0.233653	0.784403	-1.00713	-0.662884	2.23652	0.27238	0.0787415	-1.13419	-0.308475	-0.474757	-0.0021341	-0.613436	-0.19903	0.0988268	0.522569
0.765973	-0.33202	1.06074	0.700947	-0.967674	-0.942966	2.10084	0.771782	0.74688	-1.62974	-0.402897	-0.571086	0.0550544	-0.766641	0.109028	-0.0261131	0.460318
1.22096	-0.300711	0.76761	0.647155	-1.07972	-1.08134	1.67726	1.69148	1.04936	-1.51601	-0.46726	-0.509255	0.0482188	-0.783012	0.336963	-0.180719	0.378942
1.14103	-0.0977542	0.68356	0.144011	-1.21826	-0.9316	1.56726	1.87821	-0.381291	-1.86757	-0.491741	-0.52247	0.0344582	-0.742527	0.503393	-0.191747	0.225296
1.79868	-0.208303	1.29922	0.310083	-0.716287	-0.481914	2.14859	1.54004	-0.542027	-1.5139	-0.535865	-0.528492	0.0186988	-0.583988	0.50821	-0.258027	0.323484
1.4275	0.101887	0.186867	-0.302637	-0.492259	0.126303	2.09597	1.26857	-0.294418	-1.29386	-0.520244	-0.404773	-0.0324565	-0.501887	0.405133	-0.225644	0.337817
1.15525	0.00718151	-0.0999044	0.157722	0.183167	0.677175	2.14552	0.153776	-0.617203	-0.406101	-0.517627	-0.314103	-0.049711	-0.512407	0.306153	-0.272873	0.331941
1.32137	0.0630367	-0.275865	0.307392	0.117511	0.173926	2.64133	-0.555974	-0.411355	0.201806	-0.468899	-0.281778	-0.0746617	-0.412518	-0.0144871	-0.161075	0.366394
0.701833	-0.206398	-1.15589	0.239684	-0.0235622	0.631201	2.02347	-0.208123	-0.582656	0.22968	-0.38623	-0.255734	-0.112124	-0.425067	0.0439582	-0.06421	0.520234
0.321457	-0.545877	-1.6163	0.326874	-0.068272	-0.299586	1.80018	-0.587466	-0.214839	0.549951	-0.439614	-0.272036	-0.118047	-0.519057	0.214668	0.05238	0.423716
0.058487	0.0667231	-1.97203	0.925488	-0.336003	-0.55257	0.937533	-0.313116	0.257963	-0.192602	-0.469321	-0.344578	-0.141487	-0.504995	0.345907	0.156375	0.236317
-0.152067	0.0667931	-1.85478	1.46777	-0.321779	-0.22315	0.516064	-0.133919	0.400316	-1.22959	-0.461461	-0.457747	-0.148874	-0.564351	0.383912	0.13806	0.18408
0.126157	0.144084	-1.84513	1.81949	-0.600975	-0.6963	0.179384	0.434151	0.489142	-1.29305	-0.497177	-0.570636	-0.102135	-0.510749	0.584213	0.108536	0.215636
0.701404	1.22818	-2.15696	2.21061	-0.906121	-0.906525	0.0341469	1.06037	-0.211731	-2.01874	-0.487751	-0.560099	-0.049637	-0.591621	0.609152	-0.0103047	0.0915197
1.24001	1.07187	-1.93418	2.48942	-0.441076	-0.748525	0.45313	1.45698	0.260372	-1.94273	-0.502275	-0.633869	0.0213542	-0.689102	0.505028	-0.125461	0.0754485
1.47779	1.29213	-2.04457	1.75154	-0.706066	-0.559125	0.453732	1.66181	0.660135	-1.67699	-0.484151	-0.598562	0.0705791	-0.66598	0.405775	-0.0769973	0.159249
1.88281	0.828322	-1.01877	2.54686	-0.723384	-0.0327143	0.284004	1.32128	0.813513	-1.46379	-0.493433	-0.568448	0.107339	-0.599497	0.334838	-0.120186	0.329497
2.33705	0.363258	-0.375641	2.61398	-0.693096	-0.317037	0.490674	0.579562	1.38802	-1.19885	-0.584178	-0.501565	0.0985833	-0.508761	0.202261	0.0714215	0.328478
2.4468	0.677848	-0.816263	2.4564	-0.700037	0.392953	0.463719	0.295548	0.905622	-1.08063	-0.64403	-0.369074	0.0991132	-0.519187	0.215136	0.157949	0.247434
2.5999	0.788517	-1.02157	2.31812	-0.75975	-0.0442121	0.240551	-0.0990984	-0.121694	0.0208129	-0.656477	-0.27009	0.0854628	-0.347908	0.0752296	0.194689	0.165154
2.85611	0.816876	-0.886968	1.6099	-0.917662	0.198177	0.240638	-0.43054	-0.363096	0.29807	-0.675052	-0.257517	0.0995121	-0.308933	0.0969818	0.186553	0.0710502
2.84799	0.653218	-1.23227	0.785768	-1.76778	0.898526	0.777311	-0.707157	-0.962182	0.618535	-0.652452	-0.270732	0.107235	-0.362674	0.0551813	-0.0590723	0.0988065
3.29302	1.10581	-0.976909	0.303933	-2.29078	0.493193	1.62294	-1.24143	-0.705461	0.991332	-0.625444	-0.436633	0.0871943	-0.570991	-0.0522205	0.126555	0.201579
3.11488	1.66109	-1.09093	-0.0543404	-2.42281	1.08705	2.05509	-1.22104	-1.0293	0.888274	-0.617397	-0.570187	0.0649821	-0.564053	0.0380467	0.228371	0.210091
2.52074	0.220632	-0.654659	-0.126948	-2.73006	1.74766	2.01012	-0.335468	-0.764582	0.514429	-0.591426	-0.687426	0.0517881	-0.581793	-0.0784602	0.231801	0.207926
2.78809	-0.273774	-0.138281	-0.559173	-2.98234	1.42752	1.98	-0.162222	0.107666	0.811542	-0.620095	-0.697238	0.0392551	-0.579244	-0.0935831	0.394138	0.260808
2.84884	-0.515665	0.313708	-0.0721523	-2.92643	1.36916	1.78309	-0.114163	0.325816	-0.0710751	-0.586329	-0.567835	0.0606385	-0.571316	-0.160832	0.329521	0.172375
3.05409	-0.414954	0.557365	0.564495	-2.36572	0.515334	1.43461	-0.0125202	1.03527	-0.345723	-0.550912	-0.492181	0.0946915	-0.304725	-0.198581	0.269578	0.165353
3.08012	0.025432	0.327552	1.42575	-2.31018	0.176618	0.793502	0.127382	0.26666	-0.414372	-0.524516	-0.435823	0.129185	-0.435376	-0.170455	0.12828	0.136794
3.01419	0.313382	-0.0094303	1.79757	-2.21145	0.0801688	0.383536	1.06734	-0.341532	0.131618	-0.478851	-0.335681	0.193834	-0.412208	-0.125258	0.0187475	0.237063
3.2691	0.380209	0.0465344	1.75274	-1.96317	-0.635966	0.513165	1.02862	0.618958	0.108932	-0.511299	-0.309355	0.207175	-0.502989	0.0459074	0.0712913	0.225547
2.95119	1.19094	-0.793692	0.852226	-2.00693	-0.174201	0.598791	0.866713	-0.102932	0.263026	-0.539287	-0.352216	0.214756	-0.535639	0.20692	0.232163	0.23792
2.76967	2.29787	-0.845607	0.772236	-1.83419	-0.0676809	0.877982	0.92441	-0.205129	0.258653	-0.5589	-0.372868	0.237634	-0.76717	0.315124	0.199985	0.139381
2.62156	2.77476	-0.732948	0.605421	-1.98326	0.666571	1.39683	0.858916	-0.0932453	0.37763	-0.635382	-0.378575	0.248614	-0.756693	0.336649	0.274749	0.102377
2.58228	2.54476	-1.03321	0.155354	-2.70505	1.43739	1.76932	1.43845	0.384363	0.435258	-0.696323	-0.413858	0.22519	-0.706253	0.234938	0.123747	-0.0736815
2.73711	2.90322	-1.62404	-0.90084	-2.61497	0.77706	2.1631	1.44234	1.44003	1.28977	-0.742898	-0.485768	0.213476	-0.631087	0.341184	0.185718	0.0131651
2.61001	3.47287	-1.66217	-0.9252	-2.36179	0.733709	2.23214	1.24778	1.69451	0.275793	-0.725558	-0.554521	0.177005	-0.628727	0.42444	0.20606	-0.0360256
3.17117	2.9673	-1.46873	-0.69111	-2.32769	0.125201	1.27655	1.7614	2.10226	0.317995	-0.627518	-0.484656	0.15111	-0.459901	0.398209	0.214401	0.0325118
3.31771	1.78537	-0.413774	-0.10154	-2.11839	-0.271984	0.674543	1.37863	1.52818	1.03208	-0.65188	-0.46019	0.123184	-0.396862	0.534001	0.0719942	0.0703428
2.91377	1.23823	-0.559165	0.362322	-1.85854	-0.144859	0.307797	1.26636	1.19332	0.871173	-0.600667	-0.449197	0.118631	-0.320848	0.550336	0.210448	0.184729
2.9434	0.0400305	-0.267921	0.56687	-1.67271	-0.278651	-0.222188	0.261668	1.0428	0.373769	-0.579769	-0.485532	0.114219	-0.459379	0.480492	0.0851119	0.288799
3.08811	-0.147989	-0.707715	0.786197	-1.31425	0.543402	-0.716131	0.00569873	0.0466374	0.29109	-0.549527	-0.5085	0.165285	-0.286495	0.340222	0.149934	0.299814
2.91616	0.180768	-0.762188	1.80131	-0.976683	0.471672	-0.545275	0.742147	-0.580002	0.00662828	-0.527029	-0.506698	0.209332	-0.301546	0.174047	0.0187758	0.301358
3.34277	0.0390497	-0.455503	2.3109	-0.838536	0.701949	0.647168	0.337137	-0.790968	0.320902	-0.570404	-0.46234	0.254748	-0.327307	0.171853	0.301007	0.525388
3.05213	0.32666	-1.7009	1.73975	-0.987616	1.11449	1.17717	0.585848	-0.60981	0.243433	-0.567327	-0.401421	0.260676	-0.415587	0.214001	0.397515	0.53387
2.64931	1.11021	-2.33639	1.42705	-0.887402	0.997801	1.15644	0.299434	-0.745332	0.628622	-0.59254	-0.295104	0.221246	-0.557987	0.217998	0.456317	0.510892
2.34318	1.06012	-1.98451	1.63728	-0.711749	1.47643	1.52527	0.671526	-1.005	0.443845	-0.633039	-0.291934	0.189748	-0.506225	0.161675	0.407702	0.519132
2.48197	0.744208	-1.91179	1.44145	-1.05912	1.69659	0.786483	0.818572	-1.22233	1.36751	-0.659971	-0.286519	0.133258	-0.441393	0.123972	0.472049	0.453684
2.15294	0.621388	-1.60045	1.03201	-1.57335	1.22605	0.767011	0.0495866	-0.733105	2.45694	-0.712912	-0.434141	0.075335	-0.493294	0.0938258	0.292648	0.47224
1.31142	1.11695	-1.96188	0.425653	-2.32286	1.50804	0.150558	0.393445	-0.544424	2.40919	-0.6953	-0.707962	0.068578	-0.277804	0.0583532	0.207435	0.303029
1.30577	0.560063	-1.49704	-0.135114	-2.73792	1.50984	-0.416252	0.306798	-0.146314	2.37347	-0.661448	-0.811167	0.075844	-0.209433	-0.114377	0.00985397	0.391534
1.95682	-0.0964908	-0.558386	-0.191229	-2.48306	1.28994	-0.315585	0.967139	-0.000475511	1.82955	-0.710628	-0.895287	0.106529	-0.199948	-0.0155055	0.0467922	0.396276
2.14893	-0.0279489	-0.565375	0.441422	-1.83752	1.24278	0.0556185	1.67258	-0.040989	1.35699	-0.687364	-0.975653	0.138064	-0.188009	0.0858698	0.076799	0.33879
2.99429	-0.454515	0.107591	0.422068	-1.08253	1.35002	0.54035	1.67273	-0.708945	0.822834	-0.658704	-0.849092	0.185416	-0.262747	0.287901	0.0272332	0.42247
3.43018	-0.497669	-0.411349	-0.119681	-1.13955	0.937762	0.393877	1.882	-0.761694	0.0988348	-0.661721	-0.765404	0.215109	-0.157195	0.545836	-0.0188075	0.477162
3.14289	-0.538582	0.0989313	0.186369	-0.705178	1.02879	0.284501	1.72524	-0.817501	-0.14094	-0.644194	-0.642316	0.234069	-0.16984	0.551746	0.00315889	0.44067
2.89004	-0.762327	0.485362	-0.316591	-0.250854	1.28008	0.45863	1.68398	-1.14264	0.0953558	-0.642717	-0.588836	0.211463	-0.0819345	0.594485	0.0955484	0.502361
2.88788	-0.173916	-0.0662056	-0.70219	-0.631096	1.7585	0.329313	0.809801	-0.727079	0.527338	-0.570499	-0.588999	0.177856	0.00870712	0.485262	0.198711	0.524868
2.84227	0.492063	-0.529785	-1.53004	-0.895634	1.28018	0.554003	0.848301	-0.427662	1.45595	-0.610572	-0.529764	0.151206	-0.0507907	0.279526	0.384932	0.570874
2.33594	0.819558	-0.658278	-2.11361	-0.823791	1.71207	0.157732	0.645609	-1.17859	1.75925	-0.71005	-0.565047	0.111131	0.0522132	0.0110118	0.35727	0.360791
1.40605	0.705381	-0.460692	-1.88674	-0.658199	1.24298	0.170054	0.193797	-1.14512	2.27482	-0.73014	-0.546686	0.102705	-0.0600363	-0.251767	0.371948	0.357117
0.952741	0.696595	-0.135001	-1.70159	-0.378433	0.865589	0.462105	0.450347	-0.90053	2.87204	-0.757413	-0.4577	0.141259	-0.212251	-0.161909	0.246375	0.311214
0.621053	1.01311	-1.06481	-1.10993	-0.137672	1.06735	0.781487	0.59176	-1.54194	2.82355	-0.77912	-0.491544	0.174415	-0.218572	0.106269	0.101195	0.172921
1.00317	0.74159	-1.33028	-0.781319	0.149033	1.16315	0.743307	1.20949	-2.10482	2.31322	-0.714732	-0.524932	0.215692	-0.271747	0.0540437	-0.194297	0.143306
1.05713	0.634835	-1.32267	-0.594529	0.0921355	1.09002	0.144537	1.27407	-1.17738	1.87915	-0.717919	-0.529551	0.19093	-0.139018	0.163887	-0.228337	0.159781
1.40331	0.434673	-1.40476	0.587052	0.102471	1.79564	-0.460809	1.79943	-0.195472	1.20712	-0.641565	-0.563957	0.154695	-0.165817	0.139977	-0.157296	0.232873
2.14144	0.567136	-1.05685	1.44513	0.0697324	2.07186	-0.796552	1.97877	0.257655	1.14624	-0.681843	-0.620535	0.148253	-0.300148	0.266164	0.0317768	0.305272
3.0808	0.751242	-0.912335	2.18613	-0.44245	2.46433	-1.09081	2.16872	0.755037	0.437813	-0.693915	-0.593438	0.119006	-0.218425	0.179794	0.117274	0.243412
3.69134	0.814952	-0.714089	2.18902	-0.275285	2.30426	-1.08006	3.60335	1.15078	-0.450897	-0.639536	-0.469298	0.125894	-0.318218	0.226221	0.225864	0.347512
4.57541	0.349786	-0.099143	2.53169	-0.238561	2.41018	-1.03105	3.20001	0.891536	-1.08156	-0.625651	-0.528613	0.170696	-0.178929	0.300737	0.320669	0.278082
4.03301	0.413231	-0.261686	2.78493	-0.684181	2.40822	-0.885108	3.17254	0.517808	-1.14977	-0.568514	-0.499446	0.217671	0.0389678	0.412583	0.288531	0.208772
3.7113	0.658957	-0.463753	2.11723	-1.0121	2.16756	-0.44698	2.89213	0.70494	-0.375108	-0.552706	-0.421897	0.234395	0.137631	0.29512	0.113091	0.187362
3.04847	0.206748	-0.851683	1.53462	-1.48958	2.1216	0.311355	2.80231	-0.373332	-0.384075	-0.549697	-0.37789	0.233336	0.342741	0.396267	0.0688721	0.0951884
2.76205	-0.0228847	-1.29056	0.924359	-1.9749	2.38061	0.729011	2.25029	-1.18379	0.233026	-0.53234	-0.39749	0.227649	0.184204	0.208059	0.0662023	0.142702
1.97006	0.0536963	-1.31292	0.897351	-1.63062	2.24644	0.97292	1.24597	-1.34814	0.51416	-0.507118	-0.419405	0.268627	-0.0709189	0.154604	0.0940306	0.180442
1.97048	0.217064	-2.37113	1.4169	-1.78115	2.15972	0.822625	0.684135	-1.53625	0.954806	-0.455344	-0.478545	0.250381	-0.195106	0.112439	0.0572186	0.0686624
2.31371	0.408069	-2.87014	1.98386	-1.09489	1.93678	0.589894	0.143678	-1.50165	1.47949	-0.459297	-0.638692	0.206875	-0.257718	0.0818834	0.0456766	0.171405
1.85058	0.514307	-2.5803	2.05294	-0.755027	1.39475	0.204159	-0.23298	-1.11699	1.32183	-0.510996	-0.740705	0.212567	-0.278289	0.0773678	-0.116891	0.204712
2.09402	0.550808	-3.1189	2.04847	0.0616425	0.70115	0.159954	0.855496	-0.21417	0.641064	-0.476344	-0.694171	0.175812	-0.280836	0.173417	-0.235731	0.0892819
2.44815	0.532905	-2.81777	1.97229	0.197172	0.563679	-0.264064	0.80442	0.722798	0.0758413	-0.495668	-0.683458	0.128843	-0.293244	0.239237	-0.238045	0.145663
2.34019	0.562786	-3.13579	1.35308	0.309112	0.441206	-0.52831	1.56253	0.814779	-0.0202639	-0.543962	-0.751299	0.0774048	-0.201753	0.396653	-0.0905604	0.134509
2.66084	0.130414	-2.25846	0.510158	0.52165	0.328074	-0.509849	2.08713	0.967629	-0.279201	-0.547694	-0.616002	0.0933742	-0.24719	0.162419	-0.0761195	0.175024
2.79095	-0.36533	-1.31572	0.575277	0.144577	0.891877	-0.667878	2.26597	1.12935	-0.581348	-0.525026	-0.502527	0.113735	-0.201703	0.124898	0.0799993	0.169148
3.52391	-0.0581957	-0.926687	0.793545	-0.285203	1.68949	-0.548787	1.7561	0.692953	-0.572878	-0.520929	-0.408068	0.0803324	-0.0509492	0.239885	0.20055	0.141736
3.21137	0.37133	-0.355242	0.758561	-0.375996	2.01652	-0.464797	1.19626	0.270443	-0.820447	-0.542057	-0.395215	0.0782655	0.00628616	0.292139	0.295356	0.296571
3.61663	0.650151	-0.782119	1.16105	-0.884075	2.8989	-0.622632	0.739325	-0.545507	-0.379066	-0.516188	-0.385204	0.0898439	0.107639	0.493396	0.0528987	0.167779
3.77681	0.698551	-0.669012	1.33879	-0.919285	3.27679	-0.309999	0.524952	-0.863185	0.305131	-0.445877	-0.402839	0.0797661	0.117643	0.616851	-0.023759	0.0639619
3.50761	0.755319	0.0605544	0.861544	-1.46458	3.05459	-0.284098	0.398494	-0.878578	1.09095	-0.528044	-0.573302	0.0562791	0.0538513	0.786331	0.0323099	0.172013
3.88081	0.834134	-0.56214	1.15133	-1.60761	2.67659	0.236553	0.359151	-1.16488	1.06725	-0.599573	-0.817336	0.0223732	0.0707915	0.730555	-0.00846288	0.143605
3.66705	0.848878	-1.33722	0.892911	-1.81796	2.57849	-0.148215	0.475652	-0.309505	0.666154	-0.617228	-0.865108	0.0259407	-0.0784503	0.467367	-0.192973	0.101714
3.90454	0.726653	-1.68896	0.715526	-1.37443	1.66198	0.0209822	0.556559	-0.17223	0.254635	-0.635735	-0.913302	0.00278423	-0.120584	0.304561	-0.161818	0.122322
4.16566	0.757991	-1.90533	0.393654	-1.40279	1.03263	-0.334657	1.3573	0.966653	-0.546606	-0.683093	-0.845823	0.00819311	-0.190557	0.177948	0.0247992	0.108935
4.35965	1.09377	-2.11897	0.697919	-0.915314	1.24344	-0.718368	1.66389	2.13862	-0.891121	-0.73372	-0.848793	0.0272315	-0.311347	-0.0142217	0.0788481	0.156207
4.82189	1.94755	-2.263	1.537	-0.816549	1.40057	-0.781356	1.6355	1.85523	-1.20988	-0.699545	-0.884391	0.02496	-0.187535	0.0120831	0.119034	0.0668389
4.37331	2.27505	-2.18127	1.80657	-0.954715	1.35415	-1.22529	1.78297	1.40223	-1.12724	-0.681694	-0.76004	0.0429754	-0.243871	-0.0413718	0.288501	0.107867
4.9662	2.23421	-1.75169	2.48707	-1.05131	1.71774	-1.57673	1.72428	1.23527	-0.304213	-0.724167	-0.650635	0.0182136	-0.113029	0.202724	0.369523	0.296576
4.62808	2.3131	-1.23846	2.14887	-1.3012	2.06235	-1.45298	1.37802	1.53211	-0.148231	-0.672664	-0.544879	0.00745909	0.133037	0.40216	0.314095	0.405351
5.20134	2.20924	-1.05087	1.05896	-1.73734	2.26155	-1.43606	0.587262	1.41395	0.389497	-0.670218	-0.533991	0.00148904	0.152053	0.43106	0.237398	0.407831
5.13659	1.47297	-0.959516	1.29662	-1.42929	2.59622	-0.874632	0.08955	0.638545	0.755831	-0.631532	-0.611866	-0.0271444	0.304506	0.436468	0.126242	0.385817
4.21963	0.638606	-1.56438	1.08695	-1.60033	2.94239	-0.840853	-0.468085	1.35175	0.264184	-0.641392	-0.541299	0.0109533	0.183669	0.330478	0.0592482	0.387754
3.32752	0.214675	-1.25549	0.952229	-2.07031	2.54782	-0.423409	-1.28666	0.802121	0.363201	-0.731372	-0.582195	0.0103973	0.117282	0.156291	-0.0384414	0.294192
3.14592	0.0468264	-1.50476	0.591251	-2.1654	2.24752	-0.198642	-0.434489	1.49529	0.368827	-0.677316	-0.654527	0.0321113	0.0408926	0.0476143	-0.137517	0.0852862
2.69098	-0.474717	-1.83192	1.17383	-1.6527	2.16357	-0.0452476	0.232967	0.774755	1.03367	-0.661422	-0.589398	0.0354112	-0.0849931	-0.171506	-0.182528	0.0423997
2.85212	-0.647806	-2.33419	1.62101	-1.31024	1.8825	0.257788	0.514493	-0.388036	1.03054	-0.678755	-0.592017	0.0506251	0.0331096	0.01837	-0.102496	0.200492
2.38467	-0.15529	-2.58698	2.59701	-1.28146	2.0817	0.334922	1.56855	-0.486679	0.687567	-0.614707	-0.528257	0.0620147	0.185232	0.100989	0.00387478	0.222729
2.88921	0.268796	-2.08674	3.52466	-0.379609	2.08474	0.284032	2.06399	0.230431	0.406614	-0.652295	-0.643181	0.0603727	0.20623	0.287086	0.142685	0.18856
2.994	0.882656	-1.44123	3.5614	0.0535674	2.2952	0.102104	2.36167	0.711834	-0.53781	-0.594222	-0.652817	0.0361617	0.347642	0.28084	0.111656	0.119069
3.43112	1.19351	-1.67146	3.64075	0.629757	2.49195	0.0436408	2.37325	-0.0145218	-0.445364	-0.575384	-0.54892	0.0716783	0.213499	0.123316	0.218581	0.131864
3.2804	1.15668	-0.788449	3.69876	0.927101	3.29633	0.195293	1.99375	-0.266422	-0.44994	-0.625806	-0.513227	0.0699734	0.298667	0.0191461	0.0873438	0.0719654
2.55385	0.971109	-1.066	3.00344	0.267397	4.0726	0.498717	1.08093	0.681192	-0.57617	-0.57798	-0.48834	0.0544186	0.383364	0.1243	-0.111386	-0.0608988
2.98493	1.25011	-0.69025	2.84946	-0.225327	4.75419	0.455936	0.269468	-0.0724006	0.72878	-0.523856	-0.39111	0.0627391	0.467164	0.115141	-0.188559	-0.0322677
3.82096	1.68011	-0.373318	2.4957	0.200605	4.75423	0.903574	-0.087055	-0.0165658	0.8049	-0.484132	-0.491403	0.0695488	0.533128	0.353774	0.015288	0.0477619
3.45107	1.34331	-0.78067	2.90407	-0.0290104	5.12979	0.837351	-0.219058	-0.852619	1.52216	-0.41057	-0.413574	0.0897518	0.346092	0.530083	0.104786	0.119436
3.5661	1.01398	-0.924765	2.42433	-0.0730234	5.51412	1.39882	-0.0136587	-1.37064	1.29993	-0.316837	-0.432894	0.187892	0.186517	0.637649	0.226684	0.266007
3.17569	1.70949	-0.280789	2.80452	-0.14259	6.08226	1.75817	0.459975	-0.117364	0.536872	-0.0886178	-0.248865	0.309246	0.179818	0.446209	0.225598	0.290747
3.41796	1.25088	0.219397	2.86779	0.328874	5.58597	0.927275	1.17593	0.953856	0.343921	0.169219	0.0112624	0.529517	-0.210534	0.0982988	0.181102	0.404197
3.11266	0.847786	0.593317	3.01985	0.262467	4.86271	0.59451	1.39653	1.93124	0.0180857	0.563245	0.447512	0.774104	-0.196566	-0.0793025	0.0533104	0.384627
2.38093	0.773403	-0.0769266	3.05357	0.554161	4.9057	0.186491	1.35438	1.82892	-0.541945	1.06759	0.945405	1.03062	-0.118853	-0.0237708	-0.0326156	0.284068
1.57959	0.258088	0.15638	3.28488	0.72482	5.09775	-0.224833	0.933851	2.42324	-1.16589	1.51118	1.38158	1.28327	-0.157401	0.0362224	-0.0197987	0.13383
1.31739	-0.403364	-0.595803	2.7713	0.856935	5.18868	-0.335286	1.5006	2.44456	-1.27964	1.8473	1.6334	1.43501	-0.15136	0.0738628	0.151332	0.156096
1.80785	0.131639	-0.859618	2.51886	1.3404	5.39828	-0.453302	1.41701	2.27967	-1.40593	2.08367	2.0521	1.5518	-0.434558	0.240885	0.191082	0.118398
2.09992	0.927383	-0.568813	2.77709	1.80174	4.54656	-0.292641	0.860145	2.64753	-1.44284	2.19808	2.09822	1.60746	-0.292957	0.217249	0.12801	0.254441
1.9409	1.36776	-1.15674	2.6326	1.2842	4.76354	-0.399782	0.855336	2.01926	-0.895604	2.26407	2.30354	1.58103	-0.0397667	0.214782	0.156195	0.280327
1.9143	0.967141	-1.65001	1.79264	1.019	4.87321	0.561426	0.664824	2.02899	-0.700791	2.20822	2.39962	1.62004	0.168599	0.0613999	0.104767	0.238376
2.2798	1.27505	-1.12531	1.98197	0.93853	5.026	1.20243	0.339644	2.27807	-0.14976	2.22396	2.47067	1.66511	0.471993	-0.0339379	0.0695793	0.0457881
1.87718	0.825877	-1.35602	1.55425	0.792532	5.52335	1.05833	0.535753	2.52274	0.495798	2.23645	2.63081	1.74478	0.582783	0.0364349	0.112142	-0.00596648
1.60369	0.893568	-1.58108	1.20393	0.456371	5.59121	1.81287	0.752233	2.76615	1.05237	2.25583	2.70948	1.88722	0.421084	0.173638	0.206908	-0.118229
1.75208	1.11687	-2.07727	0.930704	0.0893197	6.2941	2.0974	0.886275	1.47111	0.830741	2.28225	2.63722	2.0019	0.37895	0.103021	0.244638	-0.0606711
1.09312	0.330926	-2.33262	1.36716	-0.309073	6.46218	1.62052	1.21463	0.777953	0.881835	2.28978	2.63257	2.13733	0.0472006	0.161921	0.103617	0.0497633
1.36388	-0.0936853	-2.57379	1.82469	-0.595583	6.12273	1.38344	1.48108	0.211892	1.01497	2.26018	2.51024	2.22278	0.0920266	0.201519	0.00933412	0.248728
1.22972	0.464209	-2.38391	2.24131	-0.870641	6.36367	0.960363	1.43588	0.369241	0.75475	2.23263	2.56811	2.26451	0.142703	0.244759	0.0155365	0.291686
1.10984	0.90232	-1.3871	3.72606	-0.948906	5.57039	0.60664	1.09102	1.65079	0.236841	2.12129	2.4769	2.29416	0.432084	0.142547	-0.0595765	0.274439
0.939893	0.994899	-1.1745	3.52838	-1.19823	5.04478	0.0106439	0.305291	2.10069	0.11818	2.06513	2.49515	2.27801	0.544666	0.135027	-0.165386	0.191405
1.16354	0.693744	-0.675513	3.78317	-0.956208	5.09696	-0.217083	-0.0291538	2.67087	-0.333892	2.01345	2.58281	2.26555	0.690844	0.295812	-0.102583	0.108099
1.31572	0.816424	0.636163	4.57274	-0.15948	4.82277	-0.354283	-0.465896	3.22963	-0.0538279	1.98965	2.61408	2.28039	0.720995	0.296714	-0.0876277	0.0510357
1.20259	0.703109	0.289524	3.77515	0.186118	5.35148	-0.57943	-0.630108	3.55559	-0.144703	1.93407	2.54238	2.26104	0.820649	0.414023	0.0694813	0.113993
1.68781	1.24327	-0.504939	2.57324	-0.242385	5.4223	-0.681295	-0.350978	3.24618	0.816241	1.83233	2.53818	2.32075	0.662726	0.562425	0.01239	0.130619
2.28959	1.53968	-1.60773	1.97092	-0.385564	5.76245	0.078785	-0.109199	1.77546	1.70658	1.68642	2.58517	2.36162	0.596716	0.57703	0.116266	0.19062
1.78189	1.26761	-2.7596	1.39256	-0.553391	6.10276	0.300967	0.162436	2.32372	2.8089	1.56391	2.54319	2.39406	0.460356	0.537506	0.118468	0.170537
1.67789	1.50049	-3.78072	1.25875	-0.88985	6.11204	0.655595	-0.206494	1.73957	3.11481	1.43619	2.36578	2.42217	0.231703	0.208853	0.208124	0.146804
1.29183	1.4855	-3.56562	1.24027	-1.11251	6.60069	1.15647	0.175858	1.31001	3.06541	1.37956	2.30018	2.44235	0.200374	0.251911	0.241894	0.0816269
1.00968	1.29982	-3.01079	1.38895	-0.997805	6.30898	1.06842	0.96562	1.09046	1.96043	1.25176	2.10969	2.40766	0.197592	0.150746	0.141353	-0.0192036
0.85024	1.38016	-1.7359	1.01653	-1.15801	6.17391	0.711797	0.415097	1.32375	1.94534	1.17774	1.90435	2.35476	0.209295	0.0610077	0.0538026	0.124773
0.958031	1.67011	-0.519453	1.70854	-0.886615	5.91881	0.322477	0.94077	0.691447	0.818462	1.17762	1.6994	2.29466	0.303286	0.155964	0.167026	0.143962
0.99914	1.45301	0.384727	2.35612	-0.227943	5.24983	-0.191882	0.588447	0.798205	0.43977	1.12708	1.61995	2.27341	0.413462	0.307963	0.0557904	0.0773675
1.18894	1.2949	0.27041	2.90769	-0.246066	4.85752	-0.59429	0.61819	0.517435	-0.232549	1.08098	1.58782	2.23685	0.612391	0.310959	0.0277318	0.118275
0.643111	1.49082	0.417495	3.41218	-0.327086	5.15037	-0.826411	0.235572	-0.0126755	0.227364	1.07891	1.54251	2.28864	0.801694	0.222541	0.0508468	0.14398
1.00236	1.14742	0.260763	4.25682	0.248018	4.79364	-0.720461	-0.0644327	0.0321282	0.515582	1.0281	1.46232	2.2939	0.743471	0.189162	0.272477	0.210406
0.698836	0.735409	-0.64445	4.03773	-0.10478	4.95011	-0.511004	0.00225767	0.946007	0.637884	0.974564	1.53937	2.30315	0.710585	0.420511	0.371798	0.301596
0.320085	0.717113	-2.09111	3.71421	-0.644423	5.82037	-0.550489	-0.525043	0.540487	0.0109038	0.877247	1.58349	2.2655	0.590314	0.428105	0.441968	0.237746
0.624038	0.39423	-2.552	3.76172	-0.957977	6.8219	-0.288516	-0.641486	0.72312	0.155851	0.823149	1.49253	2.24981	0.394643	0.402421	0.414701	0.247978
0.372703	0.503515	-3.24948	2.83654	-1.02746	7.24431	-0.583446	-0.444363	0.976044	-0.0933478	0.802668	1.33497	2.21253	0.234313	0.450941	0.386405	0.139033
0.0636733	0.995789	-2.58084	2.39971	-1.5507	7.61573	-0.290719	-1.19594	1.23292	0.0954019	0.681215	1.20542	2.17063	0.239599	0.493271	0.276318	0.140547
0.50306	1.59454	-2.89396	2.61183	-1.75094	7.19716	-0.0720351	-1.36997	0.946437	-0.418057	0.587984	1.13014	2.12306	0.368507	0.302103	0.0205527	0.148577
1.30242	1.53987	-2.39574	2.75599	-1.57501	7.25723	-0.302158	-1.03617	0.616763	0.0955374	0.522311	0.924384	2.12381	0.414559	-0.0199939	-0.0795133	0.24034
1.52453	1.81405	-1.45187	2.72491	-1.21947	6.84447	0.083684	-0.965331	1.06095	0.354789	0.463395	0.792339	2.05163	0.506522	0.0391342	-0.131139	0.318439
1.48028	2.26371	-0.783179	2.96709	-0.857107	7.17462	0.0529951	-0.647348	0.937866	0.897648	0.511561	0.786878	2.05553	0.464954	-0.0211949	-0.0246092	0.31751
2.24486	2.23411	-0.0320192	3.21095	-0.235894	6.19678	-0.638124	-0.265635	1.6124	1.04369	0.582502	0.766717	2.08436	0.505392	0.00556506	0.0773655	0.214387
2.32926	2.38245	0.33367	3.25841	-0.46849	6.07391	-0.432742	0.460171	1.77608	1.21205	0.616592	0.706104	2.17227	0.404608	-0.0174337	0.117116	0.125441
2.05651	2.15092	0.278043	3.47872	-0.537589	6.47346	-0.343965	0.517282	1.00824	0.557835	0.723431	0.746182	2.25369	0.388142	0.227982	0.128745	0.280004
2.24743	2.14206	0.870705	4.25139	-0.527305	7.03956	-0.0460912	-0.217293	0.865842	0.810027	0.767734	0.814012	2.32925	0.520872	0.43238	0.184219	0.355811
2.10942	2.57681	0.512713	3.96789	-0.440874	7.51704	-0.0106616	-0.726615	1.68596	0.400998	0.774266	1.05032	2.36914	0.711733	0.539446	0.234941	0.389238
1.58884	2.58927	1.35473	3.3161	0.0284099	7.9024	0.0130151	-1.15225	0.811439	0.515854	0.730584	1.02009	2.37392	0.749245	0.499012	0.372603	0.407372
1.62524	2.32582	0.642731	3.73007	0.280299	8.31164	0.295988	-1.13698	0.151791	0.773155	0.664519	1.09742	2.27147	1.00385	0.488987	0.293093	0.326239
1.15592	1.81154	0.425876	3.42321	-0.0414635	8.94645	0.136685	-0.914325	-0.54485	0.989731	0.643153	1.13557	2.1842	0.926424	0.458204	0.339458	0.149185
0.681338	1.33675	0.273156	2.6926	-0.00345174	8.72427	0.335068	-0.375087	-0.242519	1.46666	0.514228	0.951884	2.08361	0.811201	0.504813	0.191387	0.0507976
0.461105	1.26394	-0.909449	2.34442	-0.255567	8.78832	0.461094	0.19261	-0.290965	1.21316	0.467517	0.894182	2.06585	0.599441	0.431099	0.191727	0.058254
0.645758	1.41788	-1.18425	1.70054	-0.323466	8.32457	0.0856519	-0.100725	0.189661	0.889983	0.494576	0.899773	2.04841	0.402685	0.443109	0.0587074	0.240025
1.28925	1.29329	-1.24031	2.37223	-0.73486	7.62622	0.543364	0.260941	0.733972	1.05333	0.53893	0.877612	2.08126	0.310347	0.445013	0.0104091	0.241841
1.43411	1.20556	-1.89258	3.21518	-1.31096	7.25617	0.504017	0.617638	1.01046	0.280021	0.634212	0.991788	2.12079	0.282085	0.366565	0.179321	0.255269
2.39995	1.76482	-2.23311	3.69651	-1.36593	7.37474	0.855213	-0.0541799	1.28316	0.247413	0.676421	0.972153	2.16632	0.297515	0.249602	0.260423	0.283689
2.96713	2.54141	-2.69143	3.16726	-0.714151	7.82824	0.722109	-0.113444	2.40967	-0.286536	0.769404	1.02381	2.16148	0.587462	0.10223	0.286944	0.196221
2.48257	2.36995	-1.77576	2.42788	0.756618	7.82747	0.590515	0.353366	1.75056	-0.424506	0.827494	1.05852	2.15345	0.507439	0.101037	0.299285	0.195473
2.79711	2.12768	-1.71444	2.62545	1.59801	8.15963	0.499552	0.526148	2.19524	0.134294	0.786655	0.947982	2.11999	0.648615	0.142866	0.239184	0.202417
2.37512	2.24715	-1.90216	2.44835	1.26111	8.2276	0.283789	0.367405	1.74731	0.317069	0.807366	1.04198	2.09382	0.808192	0.0743425	0.290698	0.24806
2.17196	2.15595	-1.73322	2.04289	1.03623	8.48344	0.234626	0.844151	1.37744	0.461874	0.72011	1.11757	2.01703	0.856321	0.067232	0.292108	0.217661
1.92559	1.88502	-1.77188	2.60186	0.215885	8.90606	0.605167	0.391019	1.25912	-0.179121	0.669075	1.10976	1.97445	0.925683	0.17184	0.242185	0.144309
1.321	1.87553	-1.60682	2.69459	-0.330745	8.70283	0.483427	-0.212081	1.11923	-0.216802	0.740714	1.17759	1.92843	0.808715	0.132588	0.283203	0.243734
1.39344	1.26677	-1.90926	3.64045	-1.13229	7.9745	0.756293	0.224596	0.455018	0.30165	0.810736	1.14364	1.91028	0.60507	0.189258	0.199852	0.197228
1.08708	1.5661	-2.49118	4.24251	-2.19131	7.80013	0.75998	-0.0294703	0.353067	0.111125	1.01814	1.10702	1.97179	0.48027	0.196534	0.161574	0.0720255
0.78811	1.49357	-2.73905	4.1151	-2.27976	7.37875	1.1131	-0.137408	0.360354	0.185377	1.0637	1.11152	2.03898	0.111858	0.108252	0.0904222	0.0944429
0.606169	1.00243	-2.97549	4.3225	-1.56827	7.02436	0.736599	0.0424018	1.6703	0.0984125	1.08683	1.09698	2.08652	0.0423103	0.136287	0.0822072	0.0777081
-0.223983	1.06156	-2.37964	4.21964	-0.726469	6.62771	0.793801	0.63088	2.01694	-0.201892	1.13973	1.15537	2.11966	0.0489173	0.12599	0.106194	0.107093
0.260684	0.775634	-1.65678	3.80911	0.0245781	6.54366	0.402159	0.00808814	2.45157	0.0921797	1.03621	1.17791	2.12116	0.0784085	0.0444458	0.200207	0.225038
0.453265	1.3131	-1.86521	3.5381	0.124985	6.6999	0.672909	-0.0752776	1.82563	0.0681191	0.956992	1.23981	2.1097	0.248131	0.192347	0.259563	0.288388
0.870458	1.72936	-1.45569	3.48492	0.124677	7.52803	0.546153	0.474613	2.0091	-0.625361	0.988018	1.42647	2.06479	0.208261	0.164113	0.353101	0.466599
1.38715	1.52007	-0.564749	3.92508	0.134963	7.86403	0.579125	0.545324	1.73694	-0.780226	1.02027	1.40455	1.98965	0.332498	0.282378	0.391347	0.376567
1.63103	2.30619	-0.68902	3.81124	-0.0190831	8.32926	0.621664	0.312033	1.26799	0.0804157	1.07923	1.54381	1.96838	0.490141	0.282051	0.343643	0.221412
1.97853	2.88887	-1.03608	4.05143	-0.561949	8.8262	0.28273	0.332278	-0.135166	0.973932	1.05212	1.59607	1.92821	0.553133	0.176243	0.270391	0.104776
2.21164	3.49918	-0.944475	4.62666	-0.753212	9.26138	0.541261	-0.17624	-0.164196	1.46562	1.09083	1.5592	1.88567	0.635281	0.095063	0.100179	-0.0601819
1.61365	3.20032	-1.00293	5.24777	-0.681027	9.47628	0.857634	-0.217555	0.196741	1.84738	1.19094	1.54995	1.9142	0.554551	0.108439	0.055208	-0.130185
1.45193	2.52183	-1.34599	6.0669	-0.201135	9.28552	1.03201	-0.293011	1.17552	1.96283	1.21204	1.49194	1.97963	0.487598	0.0537091	0.118208	-0.0324197
0.755083	2.70633	-1.02731	6.5136	-0.0413848	9.45754	1.07878	-0.565993	0.75072	1.76074	1.19226	1.38238	2.0388	0.433337	0.102913	0.174594	-0.0658047
-0.296691	1.60786	-0.893374	6.08795	0.482514	9.46934	0.433203	-1.02951	0.916731	1.76552	1.25318	1.4005	2.05556	0.179206	0.0949828	0.288134	0.00743818
-0.716536	1.41781	-1.40268	6.90843	1.12691	8.95666	0.438679	-0.993107	1.44122	1.36923	1.25981	1.30929	2.0246	0.115556	0.246071	0.174641	0.0792634
-0.772592	1.11822	-1.39809	8.04213	0.700678	8.71873	0.347046	0.0775526	1.97396	0.490347	1.23861	1.32	2.01803	0.15052	0.260858	0.181358	0.123187
-0.402289	1.12351	-0.993529	8.31558	0.713361	8.58558	0.111118	0.440337	1.41943	0.747892	1.16048	1.20143	1.96602	0.31392	0.25179	0.185541	0.248281
-0.309784	1.73901	-1.29923	8.72521	0.0211415	8.34118	-0.252755	0.486885	1.4456	1.0663	1.08931	1.11022	1.9188	0.469203	0.298991	0.192773	0.145158
-0.0625806	1.99656	-1.13656	8.83616	-0.295742	8.17288	-0.886301	0.697798	0.432171	1.09681	1.07754	1.16665	1.89291	0.484822	0.344644	0.271458	0.141273
0.397336	2.01665	-0.600656	9.39495	-0.478546	7.63001	-0.359985	0.0882046	0.422984	1.23517	1.05706	1.23616	1.87166	0.688139	0.280354	0.343172	0.0887041
0.522794	2.0009	-0.6724	9.68084	-1.2598	8.14763	0.111886	0.0369955	0.908432	0.96718	1.10283	1.34599	1.836	0.761653	0.256536	0.262237	0.0944109
1.15169	2.38258	0.100131	9.95524	-1.56445	8.44515	0.932988	0.00991704	1.83195	1.372	1.1386	1.43754	1.81456	0.679271	0.34876	0.325118	0.163883
1.72572	2.78717	0.625561	10.1035	-1.40951	9.39135	1.00469	-0.777274	2.61825	1.80317	1.12202	1.45516	1.77252	0.604108	0.35335	0.210872	0.121721
0.550017	2.35404	0.119656	9.66616	-1.0207	10.2588	0.644822	-1.00954	3.97269	2.21809	1.08413	1.51338	1.74702	0.436182	0.26179	0.176793	0.1353
0.180253	2.52383	-0.277344	10.59	-0.767557	9.94179	1.05995	-0.880771	3.81685	2.19362	0.999866	1.39172	1.75642	0.347571	0.115556	0.182718	0.150116
0.407099	2.05064	-0.623346	10.7094	-1.34885	9.82101	2.03655	-0.416542	4.21142	2.00731	0.935452	1.28746	1.74496	0.291612	0.0625562	0.100991	0.000994197
-0.111909	1.57713	-1.15413	10.0062	-1.08491	9.67418	1.78277	-0.575439	3.31441	2.51078	0.934341	1.25274	1.6978	0.222961	-0.162755	-0.000619848	0.108171
-0.655547	1.52821	-1.47792	10.0321	-1.26314	8.62333	1.32418	-0.764462	3.21123	2.15087	0.897809	1.28264	1.66771	0.249291	-0.354515	-0.0865458	0.0801249
-0.661604	1.69929	-1.71481	9.40257	-1.17076	8.14583	0.837535	-0.715144	1.8542	1.75338	0.998163	1.39398	1.63676	0.281188	-0.269255	-0.101296	0.18694
-0.553713	1.48037	-1.20462	9.5463	-1.32365	7.72772	0.510768	-0.770643	1.51925	1.14408	1.03613	1.34554	1.62755	0.254766	-0.0335359	0.0617937	0.266185
-0.0285202	2.03411	-1.32847	9.44189	-1.7261	8.02818	0.3388	0.236942	2.03351	0.244281	1.03463	1.43972	1.58736	0.468558	0.144913	0.199653	0.0683488
0.390295	2.75521	-0.379373	9.18252	-1.52672	8.17388	0.773529	0.951858	2.26919	0.227169	1.08237	1.55526	1.60039	0.502343	0.198715	0.251445	0.0583405
0.824456	3.05312	-0.186183	9.14527	-1.02965	8.71828	0.172508	1.10932	2.68944	0.62746	1.09598	1.43171	1.64632	0.618464	0.155321	0.373857	-0.0967542
0.551665	3.26148	0.0142961	8.5895	-1.20797	9.08911	0.39133	1.17525	2.81554	1.12968	1.12	1.48312	1.62654	0.743739	0.164144	0.289555	-0.104802
0.752983	3.26835	0.16827	8.13608	-1.44002	8.73592	0.680881	1.28506	1.73244	1.59663	1.0845	1.46204	1.59118	0.82032	0.0447236	0.319522	-0.113121
1.78547	2.48465	-0.269273	7.95722	-1.2366	8.68488	1.33139	0.336128	2.0095	2.0281	0.988532	1.41694	1.55953	0.782196	-0.0881267	0.29586	-0.056257
1.11622	2.64953	-0.925145	8.10116	-1.39718	8.43368	1.07774	-0.0539194	0.953773	2.73298	0.995438	1.40067	1.50143	0.764881	0.0488946	0.265187	0.0806308
1.02002	2.81234	-1.37832	8.87465	-1.4317	7.72716	1.16432	-1.02974	1.11058	3.12972	0.926191	1.24894	1.49532	0.757427	0.233808	0.174033	0.170645
1.01706	2.74226	-1.3814	8.48009	-1.61136	7.68419	1.46847	-1.21103	0.468738	2.66813	0.867394	1.15875	1.482	0.848777	0.28456	0.127755	-0.0182935
1.37688	2.25661	-1.43898	8.58811	-1.58468	8.17189	0.990344	-0.97657	0.23165	2.31186	0.895901	1.07656	1.56583	0.73431	0.244626	0.0600484	0.00560194
2.17418	2.16158	-1.52234	8.47528	-1.91409	7.8619	1.16497	-0.577235	0.950748	1.76674	0.917462	1.04202	1.66647	0.642538	0.357564	0.0613789	0.0452125
1.97957	1.88773	-1.83725	8.20635	-1.42003	7.65888	1.30017	0.499343	1.63255	1.02352	0.972216	1.13985	1.75931	0.411054	0.454751	0.0373207	0.0684142
1.79127	2.26807	-1.85715	8.60705	-1.02297	7.04709	1.2872	0.93473	2.141	0.685567	0.98845	1.1908	1.84647	0.197029	0.342979	0.0649114	0.0307459
1.77369	2.5421	-1.35964	8.37748	-0.888319	7.02639	1.00422	1.34481	2.58044	0.0575525	1.06128	1.22407	1.87092	0.185187	0.277414	0.132704	0.0721965
1.6344	2.90421	-0.822862	8.07339	-0.374041	7.03256	0.773984	2.29185	2.32549	-0.332786	1.1048	1.30039	1.85975	0.273894	0.210029	0.119459	0.0898179
2.53963	2.74081	-0.511591	8.56784	0.472179	6.84214	0.325396	2.17569	2.26656	-0.464978	1.06648	1.28777	1.83905	0.542089	0.00169837	0.0993617	0.0463583
2.6759	3.48392	0.016155	8.83779	0.687697	6.81318	0.39179	2.52377	2.0692	-0.165458	1.06402	1.28056	1.76281	0.626125	-0.163429	0.138597	-0.0256963
2.75304	3.81539	0.059462	8.26121	0.890373	6.34636	0.558017	2.02166	1.57305	0.912303	1.01382	1.32239	1.73577	0.663354	-0.231634	0.22358	0.0646492
2.82523	3.55431	1.38388	7.53858	0.406053	6.17249	0.5668	2.59913	0.5097	1.267	0.954142	1.27332	1.70114	0.645898	-0.103991	0.351656	0.0896004
3.04229	2.98848	1.17826	7.09155	-0.379574	6.49976	0.227193	2.44692	0.0248908	2.00484	0.834664	1.21874	1.68819	0.475565	0.0865221	0.275236	-0.0324351
2.91991	3.14801	1.01608	6.06999	-1.1626	5.68823	0.757188	1.88952	0.42625	2.00868	0.714709	1.22409	1.7112	0.197558	0.111825	0.245435	-0.134683
2.63238	3.25283	0.287469	5.55086	-0.765021	4.7903	1.22937	2.20996	-0.0234761	2.10831	0.661768	1.11443	1.70824	0.10555	0.269151	0.15234	-0.282659
2.48589	3.19929	-0.66204	5.74174	-0.810843	4.64669	1.19278	2.32753	-0.743553	2.09512	0.612146	1.14233	1.68719	0.0330295	0.171127	0.0380941	-0.333207
2.03293	2.62981	-0.544493	5.57581	-0.355377	4.78131	0.450291	2.49192	-0.206376	1.63356	0.681334	1.14568	1.66907	0.156558	0.0210682	-0.141346	-0.297066
1.1713	2.65465	-0.554791	6.00515	0.347338	4.89397	0.578975	2.98562	-0.120359	0.772952	0.810642	1.1793	1.64029	0.293204	0.0436854	-0.197646	-0.180568
1.39455	2.14195	-0.525175	6.69078	1.13816	4.8882	0.1142	3.23567	1.21383	0.493402	0.893941	1.17601	1.6079	0.340012	0.0514615	-0.108702	-0.021058
1.54509	2.40002	-0.100763	6.99562	2.03365	5.33106	0.172913	3.43713	1.88159	0.381799	1.02216	1.08481	1.54401	0.440421	-0.126686	-0.0113615	0.0687447
1.05528	2.55085	0.314793	7.39897	2.91408	5.18708	0.183508	3.64756	1.88414	1.3312	1.02083	1.01398	1.51956	0.474253	-0.176408	-0.0825929	0.0703493
0.855512	1.80834	1.59248	8.54664	3.64708	4.90782	0.038186	3.72537	1.98858	1.76737	0.979188	0.939967	1.51301	0.502895	-0.230864	0.0202531	0.0908965
1.01347	1.47309	1.73108	9.03544	3.56276	5.64313	0.156521	3.4659	3.2638	2.14955	0.917549	0.898931	1.50644	0.461138	-0.142555	0.109593	0.123027
0.788845	2.12366	1.42264	7.9182	3.67956	5.36849	0.487768	2.59489	3.34362	2.61732	0.752998	0.910801	1.51119	0.489827	-0.0422265	0.24163	0.0187272
1.83158	1.9833	1.6286	8.29561	4.25046	5.47749	0.883146	2.36318	1.80989	3.36251	0.711001	0.915374	1.54238	0.465151	-0.0500199	0.272231	-0.034626
2.07003	1.26576	1.8758	8.78177	4.0915	6.01961	0.890112	1.84172	1.67546	3.58368	0.679473	1.03685	1.56529	0.208708	0.139309	0.28184	-0.117178
1.89246	1.30283	2.41969	8.80564	4.05085	5.40541	0.84384	1.31251	1.88522	3.2163	0.679247	1.06405	1.61052	-0.0662324	0.31093	0.258653	-0.0352174
1.67428	1.70731	2.17317	9.41417	3.79402	5.1717	1.18951	1.34268	1.33312	2.20472	0.74355	1.09038	1.64972	-0.191835	0.152176	0.150229	0.00900819
1.41356	1.96728	2.90213	9.40674	3.73097	4.68328	1.42662	1.98355	0.533972	1.94457	0.725316	1.07046	1.67897	-0.418883	0.00320958	-0.0387172	0.0635195
1.30743	2.50892	3.6913	9.74854	3.9218	4.63123	1.66467	1.9545	0.182061	1.90413	0.750997	1.00153	1.65762	-0.322579	-0.00736085	-0.182669	0.125572
1.04195	2.5739	4.11032	10.6261	4.20885	4.44464	1.65591	2.61198	-0.436479	1.85693	0.783401	1.04673	1.65138	-0.190086	0.142863	-0.289429	0.15366
1.05249	2.01564	4.51739	10.8392	4.51042	4.39837	1.38405	3.32342	-0.165692	2.14882	0.721881	0.95079	1.59936	-0.0350377	0.296045	-0.306714	0.0991303
1.87612	1.85636	4.86474	10.1844	4.32737	4.91306	1.12387	4.41361	0.867497	2.18483	0.746694	0.838707	1.55639	0.111894	0.361774	-0.31077	0.0450833
1.45425	1.62161	4.5099	9.56907	4.59891	4.77068	0.712827	4.71509	0.691261	1.98159	0.778843	0.877558	1.5161	0.0446113	0.369141	-0.23969	-0.0203655
2.16242	1.38304	5.39572	10.5587	5.30294	5.24818	0.848225	4.7093	0.030721	1.91544	0.766651	0.812664	1.5001	0.226979	0.302165	-0.192533	0.0770986
2.33354	1.20843	6.10569	10.0541	5.2346	5.80309	0.74524	4.41484	0.625118	1.62044	0.706868	0.987396	1.51333	0.237502	0.286997	0.00937304	-0.0260545
2.40329	1.6984	5.88751	9.25422	5.15204	5.81133	0.362531	3.94214	0.193745	1.8068	0.633926	1.00856	1.51403	0.291623	0.0840836	0.240232	-0.0398031
2.6316	1.62884	5.23833	9.21511	5.37077	6.3131	0.905892	3.54638	-0.544089	1.52158	0.61896	1.08071	1.50701	0.378443	0.0105977	0.285924	0.0159751
1.91827	1.82036	5.19322	8.62728	5.63427	6.30189	1.24476	3.1305	-1.662	1.82601	0.655994	1.20001	1.49978	0.152857	-0.0159519	0.235883	0.0875288
1.83332	1.76898	4.49017	8.29539	6.14262	6.02398	1.22853	2.72337	-1.91114	2.32385	0.632364	1.11473	1.43202	0.00993831	-0.0366289	0.206676	0.095528
1.21783	1.58484	3.39926	8.55628	6.23261	6.04465	1.34567	3.43805	-2.66808	1.95719	0.727901	0.849927	1.43099	-0.0533814	-0.00968683	0.228127	0.114024
0.46673	0.687621	3.17106	8.25739	6.00763	6.02716	1.47104	3.99229	-2.39235	2.80703	0.776629	0.770403	1.39444	-0.255139	-0.106345	0.158599	0.146938
0.456964	0.55946	3.65689	8.39437	5.80621	6.06324	1.43439	4.68983	-1.49987	2.86697	0.780999	0.792623	1.38438	-0.203235	-0.0402058	-0.0468643	0.099256
-0.351343	0.578676	3.54556	9.23602	5.94897	5.69705	1.5698	5.54409	-0.67522	2.60753	0.697471	0.876873	1.40052	-0.262592	0.161188	-0.0094112	-0.127175
-0.130098	0.534591	3.85948	9.57413	6.02204	5.77493	1.60486	5.5409	-0.942003	2.64402	0.585958	0.754301	1.40803	-0.0154406	0.107232	0.136053	-0.109735
0.404481	0.722907	4.23968	9.12248	5.96855	6.53782	1.46522	6.18364	-0.494368	2.63225	0.507315	0.830867	1.42467	0.133426	0.164812	0.156396	-0.0809228
0.437558	0.865608	4.40989	8.84458	5.5412	7.17472	1.36739	5.74991	-0.430223	2.88294	0.548639	0.932834	1.44584	0.03821	0.155608	0.274332	-0.0294278
0.998348	0.765373	4.50748	9.50201	5.66981	7.88607	2.3232	4.94557	-0.473868	2.35151	0.496072	1.03133	1.44249	0.214915	0.235267	0.413974	-1.24553e-05
1.76852	0.832307	4.06799	9.16217	5.74358	8.26235	2.50168	4.49076	-0.342159	2.35996	0.56223	1.00089	1.45247	0.333726	0.380438	0.637902	0.20043
2.1937	0.697417	3.73234	8.79577	5.80604	8.65104	2.46608	4.66692	-1.16894	2.0352	0.568336	0.977041	1.42424	0.298386	0.286648	0.598001	0.212411
1.96201	0.721764	3.58574	9.19051	5.55764	9.49062	2.9026	4.6085	-1.28267	1.63779	0.617507	1.12406	1.40766	0.392048	0.34045	0.539048	0.207017
1.46727	0.463963	4.12045	9.02894	4.9137	9.74536	2.947	4.41616	-1.12524	2.06142	0.570506	1.10018	1.35919	0.304664	0.354554	0.437556	0.218184
1.57334	0.679488	5.04562	9.01416	4.86055	9.53891	2.82347	4.26802	-0.207299	2.1786	0.423998	0.894279	1.33214	0.275836	0.23873	0.368186	0.219185
0.879723	1.16198	4.79542	9.10752	5.12516	8.71413	3.0203	4.39258	-0.120005	1.914	0.413525	0.879907	1.32885	0.34666	0.203576	0.315293	0.0644222
0.268217	0.733539	4.35654	8.60829	5.46188	8.016	2.46797	4.63737	-1.1109	2.226	0.411921	0.824205	1.32839	0.160898	0.30313	0.389384	0.0700687
0.376612	0.522789	4.61484	8.79439	5.80649	7.91261	2.26718	5.3013	-0.597525	1.91856	0.355184	0.805096	1.36442	0.0906423	0.40537	0.368652	0.112846
0.504958	0.921884	4.34647	8.49964	5.85671	7.49085	2.08974	5.81599	-0.511272	2.15839	0.437444	0.698242	1.39465	0.191853	0.481069	0.298134	0.113214
0.593375	0.903283	4.56033	9.2829	6.94158	7.69867	2.18843	5.89877	-0.0129258	1.90659	0.477679	0.606403	1.41854	0.189401	0.439223	0.246311	-0.115932
0.930069	1.41998	4.2698	8.58993	7.01192	8.01034	1.96752	6.7817	0.251131	1.67566	0.524841	0.651008	1.43723	0.281128	0.475043	0.167395	-0.109199
0.84703	1.76635	3.58354	8.84295	6.86267	8.53869	2.11625	7.17953	-0.305349	0.835981	0.570794	0.683473	1.44616	0.314205	0.438842	0.216255	-0.111636
1.16589	1.21692	3.54062	9.18872	7.13321	8.6567	2.6727	6.63667	-0.282475	0.611655	0.536764	0.648506	1.44757	0.388521	0.399909	0.227013	-0.115401
0.885278	1.29709	2.84973	9.38026	6.81102	8.4522	3.44013	5.92493	0.20484	0.361885	0.582615	0.817133	1.41559	0.503321	0.351235	0.425948	-0.141486
0.775116	1.42122	2.67736	9.23426	6.36278	7.99902	3.89502	4.72715	0.374232	0.391747	0.511036	0.819706	1.3649	0.436132	0.402442	0.629042	-0.0294835
0.479025	1.54306	2.64408	9.05673	6.19282	7.37267	4.40768	3.943	-0.204951	0.472604	0.533329	0.769302	1.38086	0.195778	0.44163	0.538918	0.0972995
-0.274761	0.88502	2.40446	8.35864	6.09936	7.12108	4.76648	3.82478	-0.557483	0.686694	0.600049	0.802785	1.3396	0.0963152	0.412303	0.428751	0.120049
-0.171453	0.42834	2.17571	8.69508	5.99209	7.03618	4.57842	3.3944	-0.733265	0.411487	0.532861	0.737014	1.3133	-0.0639204	0.360669	0.318348	-0.0217137
-0.388546	0.976959	2.08561	8.34582	5.89256	6.34558	4.7348	3.37017	-0.893546	0.75023	0.543886	0.641422	1.27654	-0.0130077	0.287366	0.00400195	-0.0320839
-0.958311	0.558985	2.38467	7.51118	6.04132	6.81644	4.07593	3.84112	0.0242264	0.736567	0.58967	0.620839	1.23508	0.0175216	0.15406	0.0381676	-0.000346025
-0.880921	0.525123	3.06739	6.57331	5.38342	6.59398	3.9382	3.95875	0.37387	0.618068	0.578363	0.637166	1.21544	0.293691	0.190881	0.10604	-0.0251646
-0.141459	0.204605	2.04158	6.77371	5.36142	6.9785	3.98517	3.78412	0.55443	0.456902	0.617066	0.618057	1.171	0.462752	0.186547	0.23982	0.0273861
0.666525	-0.116139	2.32406	6.51503	5.82443	6.42596	4.01721	3.56397	1.20208	0.572832	0.596244	0.546988	1.1531	0.637145	0.222003	0.338863	0.14144
1.16302	0.203978	1.68876	6.40381	5.65029	5.88856	3.87092	2.96379	1.70704	0.765759	0.632989	0.499707	1.14312	0.442937	0.459042	0.244461	0.117436
1.09132	0.602606	1.79225	6.30115	5.53115	6.3667	3.57749	2.56072	2.04023	0.670476	0.669376	0.708365	1.117	0.301528	0.378136	0.309442	0.220722
2.16172	0.433187	2.26721	6.33357	5.63366	6.6955	3.81358	2.3428	2.13576	0.682515	0.594273	0.595161	1.07878	0.207916	0.374849	0.264906	0.136511
2.00849	0.18464	1.84012	5.42139	5.44402	7.24716	4.44138	2.26463	2.28454	0.501315	0.596618	0.689655	0.98235	0.148654	0.405798	0.235699	0.165112
2.06297	0.172461	1.2849	5.25382	5.51248	7.7614	4.58665	1.59871	1.04031	0.00569445	0.54383	0.739346	0.899639	0.211505	0.274176	0.30468	0.201133
2.03911	0.711029	1.65868	4.86129	5.41261	7.38907	5.80296	1.3681	0.273275	0.0603154	0.50054	0.724798	0.847193	0.543587	0.392123	0.292346	0.0338224
1.94187	0.57438	2.15456	4.13696	4.99835	8.08922	6.23632	1.8515	-0.32277	0.426301	0.443735	0.772841	0.744321	0.630501	0.308485	0.253831	0.0334663
1.7662	0.39378	2.45856	4.72221	4.45138	8.14947	6.95832	2.1412	-1.04656	1.04033	0.367968	0.791623	0.720535	0.684009	0.334334	0.178718	-0.0132811
2.34202	0.949585	1.69543	5.48291	4.66321	8.81494	7.48923	2.57632	-0.911269	1.03649	0.410704	0.788864	0.70594	0.629748	0.397605	0.099248	-0.21169
2.21287	1.03779	2.18586	6.27718	4.7886	8.48318	6.9859	2.8786	-0.924827	1.10257	0.473986	0.869956	0.734721	0.48079	0.126177	0.0926173	-0.208155
1.60619	0.695157	2.21262	7.0668	4.66924	8.32739	6.59544	2.96013	0.111455	1.54114	0.484177	0.795238	0.724832	0.224771	0.0884284	0.193404	-0.18052
0.86092	0.953634	2.44257	7.69506	4.61128	8.44789	6.30511	3.17186	1.14622	1.27763	0.503815	0.908924	0.73087	-0.101647	0.00146724	0.295101	-0.0388359
1.22704	0.444754	2.73355	7.83072	4.49313	7.86384	5.7816	3.111	1.31935	0.699701	0.450806	0.802806	0.763413	-0.0504513	0.00264222	0.272944	0.0814619
0.818481	-0.177046	2.24592	6.36432	4.62679	7.53503	5.30619	3.25455	2.10858	0.274732	0.514598	0.680514	0.767515	0.101011	0.195796	0.17874	0.0433714
0.586316	-0.538018	2.36743	5.44204	4.64771	7.33803	4.83967	2.80877	1.36198	-0.0296444	0.479921	0.741643	0.748655	0.217132	0.157683	0.100379	0.00781462
0.922543	-0.519381	2.8824	4.69996	4.81303	6.74397	5.21703	2.16551	1.35913	0.878392	0.405363	0.69794	0.758896	0.40535	0.292928	0.0971152	0.0641056
1.07777	-0.395025	3.21057	4.07202	4.4028	7.13537	5.18044	2.02011	1.19582	1.10618	0.399009	0.701742	0.771025	0.6123	0.370995	0.22127	-0.0593777
1.70289	0.16272	3.11344	4.66537	4.39031	7.3234	5.1772	2.43965	-0.146861	1.63323	0.381728	0.661653	0.767668	0.684917	0.302517	0.297064	-0.0256188
2.96032	0.245127	2.84577	5.65937	4.57339	7.7607	5.53377	1.61821	-0.0378678	1.37128	0.382251	0.708818	0.743756	0.702046	0.366152	0.373056	0.0377304
2.876	-0.387307	2.87657	6.42269	4.7004	8.01326	5.35023	1.57368	0.0427564	1.83264	0.399166	0.743178	0.723416	0.524305	0.417359	0.415381	0.163428
2.83477	-0.535867	3.15603	6.958	4.51175	8.24685	5.95327	1.64467	0.97845	2.52531	0.374889	0.637341	0.730084	0.370251	0.505987	0.493195	0.221559
2.99077	0.212222	3.57675	7.24508	4.14403	8.16072	6.45401	2.58234	0.598938	2.59402	0.483924	0.542555	0.744055	0.285227	0.410695	0.500466	0.0575355
2.72163	-0.186211	3.83702	6.84691	3.95144	8.05232	5.99659	2.81275	0.149593	2.17132	0.468447	0.447945	0.766461	-0.0338776	0.200634	0.404361	0.0650521
1.64914	-0.616722	4.21703	6.62093	3.86408	7.9043	5.67209	2.66845	1.29236	1.73248	0.428408	0.448168	0.814742	-0.130651	0.061092	0.419752	0.204051
0.927913	-0.393994	4.20241	6.7573	3.38393	7.67646	5.61712	2.36136	1.03936	1.30224	0.457289	0.530242	0.915337	-0.266256	-0.0844598	0.447145	0.16026
0.306573	-0.0705018	3.86167	5.98107	3.22732	7.78939	5.65672	2.22014	2.33058	1.89833	0.493422	0.596107	0.952365	-0.265595	-0.193774	0.323512	0.193204
0.189177	0.901664	3.74585	5.95368	3.48108	7.80505	5.53618	2.27021	2.99823	1.44858	0.526456	0.674954	0.98519	0.0420935	-0.158136	0.290899	0.158251
0.454608	1.52819	3.32653	6.52898	3.90816	7.45823	5.25391	2.58676	0.490446	1.37642	0.571014	0.70149	0.981801	0.2037	-0.0450157	0.274366	0.299724
1.03704	1.27231	2.85006	6.39416	4.17305	7.45507	5.33864	1.79836	-0.0206238	1.60911	0.491723	0.71529	1.00419	0.614391	0.126377	0.274429	0.168639
0.963884	1.05556	1.68022	5.9419	3.71768	7.17858	5.49305	2.48187	0.0400766	2.08124	0.49051	0.781261	0.971702	0.756274	0.224656	0.264749	0.0447032
1.91126	1.03818	1.74159	4.93314	3.47688	8.08682	5.61596	3.01708	-1.021	2.4122	0.392258	0.676336	0.92486	0.647705	0.217364	0.258871	0.095052
2.4847	1.09536	1.93433	4.95296	3.26956	8.19044	5.8926	3.86553	-0.747648	3.1531	0.347385	0.620669	0.88746	0.617933	0.310727	0.138208	0.110743
2.22044	0.544571	1.33205	4.61218	3.05527	8.26171	5.62836	3.33639	-0.0537664	3.77898	0.348844	0.506728	0.855348	0.324638	0.236695	0.108526	0.0996186
1.31272	0.152341	1.3727	5.35166	2.63583	7.72586	5.79557	2.85081	0.582807	4.01274	0.353402	0.496811	0.800888	0.118917	0.323456	0.0690997	0.0576973
1.28755	0.548647	1.21547	5.90554	2.03406	7.07807	5.89927	2.57717	1.15741	3.92957	0.368087	0.523382	0.772113	0.172897	0.341749	0.0967696	0.068924
0.844987	0.552518	1.00753	5.77515	1.96791	7.36068	5.83205	2.84619	2.69799	4.59547	0.432066	0.514623	0.798029	0.15393	0.213906	0.0746126	0.145937
1.1926	1.15387	1.20978	6.10674	2.60002	7.1471	5.36399	2.27217	3.27028	4.37138	0.442241	0.543124	0.861576	0.314782	0.184397	0.172666	0.000223539
1.61395	1.60898	1.15551	6.23358	2.70021	7.02558	5.13557	2.01876	2.6592	4.01321	0.492313	0.697928	0.886547	0.286425	0.178744	0.28985	0.026713
1.95675	1.54104	1.74244	6.36343	3.08598	6.74867	5.18988	1.34309	3.15405	3.67261	0.415814	0.771687	0.937755	0.284067	-0.0965541	0.3761	0.105506
2.29937	1.3325	1.61317	6.01204	2.95168	6.59851	5.18915	1.61852	3.63119	3.13466	0.342533	0.832816	0.983628	0.43317	-0.0731174	0.431694	0.0624988
2.70408	1.11416	2.32991	5.65565	3.84411	7.60449	5.01661	2.15595	2.80608	2.60452	0.292077	0.811742	1.00207	0.485262	-0.152339	0.351828	0.0720666
3.00208	0.997291	2.69447	6.54199	4.35096	7.34461	5.45936	1.52459	3.30505	3.0062	0.200769	0.842594	0.984877	0.564155	-0.0468669	0.338543	0.0155461
2.97657	0.85108	1.9649	6.65302	3.95364	7.62778	6.09776	1.09006	3.363	2.78406	0.166007	0.940526	0.979206	0.624505	0.116013	0.300781	0.161151
3.00043	0.849847	2.03678	7.19744	3.56136	7.84577	6.14576	1.04516	3.53705	3.27256	0.21596	0.907033	0.98921	0.574161	0.0037395	0.313281	0.202934
3.37228	1.0426	2.44414	7.07525	2.7387	8.20193	6.33071	0.981144	3.65188	3.4505	0.226543	0.82586	0.990606	0.541558	0.173948	0.308551	0.179171
3.30047	1.414	1.77961	6.56527	2.90689	8.96121	6.03654	1.29096	3.83543	4.01491	0.196462	0.808155	0.971557	0.343197	0.252015	0.387434	0.23513
3.88287	1.56107	1.06075	5.83776	2.87953	9.09125	5.01777	0.65538	3.97188	4.67969	0.190108	0.849952	0.984693	0.29073	0.225465	0.257979	0.382967
4.20123	1.71268	0.819988	5.676	2.92464	9.04102	4.71412	0.344683	4.67337	4.83595	0.212743	0.768709	0.984185	0.447854	0.366493	0.185876	0.286751
4.37938	1.33022	1.05962	5.30286	3.03741	8.60816	4.10623	0.732568	4.95493	4.84566	0.17747	0.735882	0.950342	0.371417	0.29888	-0.125776	0.182392
4.78202	0.871713	1.23547	4.50014	3.40017	8.39333	3.83427	0.916775	5.9015	4.75169	0.132699	0.703301	0.899171	0.385668	0.186652	-0.15835	0.0577924
4.47279	1.06292	0.899677	4.96362	3.75113	8.26171	3.78477	1.82766	6.2324	4.70279	0.154329	0.775201	0.887377	0.26082	0.261077	-0.0865962	0.103436
4.04509	1.16861	1.05199	5.5324	3.68567	7.91169	3.87318	1.90679	7.32444	5.02573	0.192878	0.749847	0.86293	0.148807	0.0263871	0.16779	0.00779324
4.44072	1.15677	1.18432	5.72497	3.36164	7.8806	4.29651	2.38776	8.10425	5.00464	0.160243	0.79396	0.852742	0.199248	0.14579	0.342842	0.0290946
4.66491	1.54336	1.34875	5.96758	3.5557	8.25836	4.18644	2.67358	8.41233	5.44601	0.168971	0.877298	0.845513	0.211422	0.045991	0.556234	0.0402912
5.3524	1.85603	1.9083	5.91113	3.58795	8.93909	4.35536	3.07464	7.67159	5.51543	0.196388	1.01007	0.842471	0.453194	0.249706	0.510867	0.152354
6.4358	2.08887	1.83301	5.12392	4.1974	9.1584	4.4759	3.13568	6.83461	5.07546	0.203805	0.976681	0.838169	0.72271	0.325405	0.435872	0.208555
7.08382	2.17407	1.34063	4.8612	4.31556	9.35333	4.37554	3.44209	5.54919	5.71766	0.170728	1.05654	0.833017	0.849401	0.357037	0.381474	0.29142
7.9763	1.77519	2.03515	5.08952	4.68061	9.67339	4.34987	3.46861	4.92241	6.00205	0.19486	1.05828	0.847539	0.934475	0.379153	0.279903	0.263615
8.41396	1.60696	2.53933	4.40449	4.52848	9.75921	4.17245	3.16831	4.51711	6.33683	0.292338	1.13554	0.860471	0.830058	0.418341	0.245349	0.213339
8.41431	1.36563	1.87345	4.71388	4.72834	9.42733	4.01277	2.3377	5.28066	7.16104	0.343619	1.09574	0.855492	0.628678	0.224215	0.421232	0.135613
7.66575	1.39381	0.615804	5.48801	4.56656	9.28995	4.05363	2.31356	6.27556	8.43815	0.378287	1.0934	0.867763	0.499489	0.195707	0.377291	0.0818377
6.33453	0.642533	0.796589	5.73651	4.04388	9.13494	3.83548	2.05099	7.36159	9.1106	0.41847	1.03205	0.880065	0.30396	0.0484712	0.368997	-0.122031
6.08967	-0.135704	0.993326	6.3655	4.39349	8.60512	3.74744	1.81296	8.14403	9.87842	0.381853	1.12377	0.890904	0.289806	0.188725	0.297448	-0.0806712
5.08487	0.417725	1.22185	6.94905	4.57104	8.52758	3.65374	1.54096	8.40845	10.1193	0.292622	1.03856	0.884415	0.307973	0.172828	0.289709	-0.0285427
4.77504	0.382692	1.63121	7.11778	5.47916	8.7026	3.6117	1.54986	9.14542	9.90525	0.253826	0.991947	0.87558	0.459954	0.238876	0.453789	-0.0626215
5.16637	0.222909	1.98421	6.56375	5.68895	8.81896	3.74319	1.35723	8.98885	9.19376	0.223982	0.878391	0.865801	0.550831	0.326411	0.325363	-0.0830061
4.56423	0.247793	1.84471	7.17527	6.06016	9.32898	3.99924	1.89083	8.4215	9.4467	0.291451	0.974113	0.862113	0.645625	0.298724	0.254924	-0.0751878
5.01338	-0.146777	2.78196	7.50116	6.63876	9.66088	3.84996	1.06279	8.16758	9.37902	0.301983	1.05524	0.817238	0.710929	0.107374	0.228252	0.0170882
4.95309	-0.0204335	2.59408	6.41061	5.92717	10.0822	3.72622	0.381305	7.14081	9.80788	0.35769	1.22987	0.80066	0.73372	0.085832	0.171042	0.00484778
5.21209	0.100129	1.48855	5.60308	5.59102	10.1786	3.67453	0.290146	7.27952	10.3893	0.458946	1.24023	0.786569	0.707912	-0.116853	0.160252	-0.0374053
5.53522	-0.133886	1.03317	4.95924	5.03658	10.2435	4.18857	0.382131	6.70554	11.3784	0.525768	1.34258	0.765191	0.796477	0.0147048	0.087476	0.0961042
5.50731	-0.552473	0.393197	4.67708	4.00857	10.3927	4.37459	0.94834	6.03329	11.4235	0.603722	1.30263	0.719859	0.681349	0.176719	0.168617	0.116621
5.42795	-0.2591	0.206739	4.6523	3.50283	9.68944	4.31537	1.46609	5.51327	12.0907	0.624433	1.16554	0.690218	0.666771	0.350388	0.227934	0.119553
5.22377	0.651924	0.101883	4.58848	2.97519	9.5898	4.55839	2.42605	5.63336	12.3094	0.640139	0.876489	0.657603	0.689373	0.408742	0.273229	0.128518
5.04584	0.305738	-0.310064	4.43895	3.39879	9.04576	4.78431	3.31011	5.17582	12.0242	0.648016	0.788089	0.674013	0.501959	0.363209	0.286006	0.155671
4.87535	0.554825	-0.694289	5.00739	3.31836	8.29938	4.34553	3.94327	5.97774	12.0772	0.642616	0.786031	0.673882	0.427221	0.370575	0.296526	0.178631
4.84513	0.616965	-0.953704	6.14775	3.88616	7.73519	4.27072	4.58247	6.05406	11.9515	0.606509	0.848318	0.684563	0.365459	0.307924	0.280508	0.0828679
5.12164	0.742831	-0.417712	6.1732	4.42332	7.21609	3.61427	3.91945	6.12908	11.2338	0.640377	0.793879	0.682701	0.280529	0.145756	0.17565	0.0324104
5.39254	0.29839	-0.285295	6.03987	4.45859	7.29657	2.95589	3.90073	6.25643	10.8724	0.594976	0.815749	0.692611	0.255428	0.326982	0.0607701	0.0729862
5.70637	0.212923	-0.182623	6.21573	5.09516	7.03109	2.54382	3.96032	6.64501	9.91786	0.628776	0.892069	0.71272	0.200224	0.355016	0.0426928	0.00627052
6.14912	-0.0032872	0.791414	6.96393	5.16129	6.76424	2.1865	3.68097	6.06528	10.171	0.587699	0.887661	0.726769	0.282703	0.361928	-0.0387971	0.0993006
6.00874	0.250372	-0.0623654	6.87764	4.39892	6.97972	2.14257	3.09558	6.17378	9.78298	0.608597	0.959876	0.698198	0.574018	0.286484	0.161762	0.0980699
6.22681	0.388131	0.160862	6.58376	4.00322	7.04485	1.96341	2.29888	5.7326	10.0654	0.544847	1.06107	0.690277	0.51334	0.108928	0.252369	0.0876694
6.72867	0.300044	-0.149757	6.86089	3.7783	7.57354	2.68837	2.40211	6.7851	10.3724	0.481302	1.14479	0.643182	0.560007	0.186676	0.319211	0.0397456
6.30809	0.10827	-0.695373	6.13258	3.66647	7.48703	3.06984	2.00676	7.35271	10.503	0.371185	1.01243	0.597866	0.562509	0.124071	0.168368	0.0355588
5.90057	0.765514	-1.27586	6.00371	3.71317	7.26684	3.13052	2.38817	8.66656	10.9955	0.314483	0.836849	0.567407	0.570154	0.138539	0.0414475	0.119238
6.08316	0.88731	-1.05626	5.64679	3.63089	7.01457	3.67869	2.16168	8.92528	10.4533	0.233677	0.762027	0.530337	0.596248	0.216333	0.0791383	0.102473
5.42978	0.797221	-0.715769	4.93068	3.83936	7.06755	3.75041	2.00771	8.76312	10.1427	0.231443	0.690713	0.546196	0.554349	0.202393	-0.0310279	-0.00258015
5.13264	0.279038	-0.0151163	5.37707	4.10061	6.94617	3.19951	2.30056	8.82082	10.0026	0.292341	0.685743	0.537992	0.684012	0.20498	-0.100952	0.0375734
5.20602	0.535104	0.424083	5.65271	4.0972	6.58322	3.33415	2.76069	8.42702	9.46905	0.340269	0.737855	0.543841	0.830048	0.296203	0.0109245	0.0953725
4.98914	0.387898	1.82209	6.02788	3.95332	6.29659	3.2326	3.42235	7.57738	9.49638	0.341559	0.76797	0.588156	0.651646	0.269926	-0.04787	-0.00346722
4.68622	0.537403	1.90462	5.74625	3.81722	6.50583	2.87972	3.18303	6.97083	9.52133	0.361554	0.864639	0.583445	0.592479	0.494856	-0.0626599	-0.0622197
5.34634	0.571816	2.0863	6.0222	4.25285	6.81365	2.65234	3.84468	6.17418	9.36109	0.363695	0.842688	0.623683	0.541805	0.40448	-0.0531701	-0.0349158
6.26065	0.36612	2.11114	5.96349	4.21846	6.97422	2.67018	4.2372	6.11269	9.30926	0.362124	0.865576	0.681438	0.630795	0.30327	0.0106224	-0.0246845
6.37071	0.350322	2.06804	4.98585	4.10845	7.25935	2.38049	4.47489	5.81831	9.11941	0.380895	1.06522	0.674476	0.597578	0.237341	0.18706	-0.12084
6.82903	0.815956	1.82343	4.50891	3.93502	7.63556	2.54346	4.86658	5.25827	8.6334	0.333894	1.08565	0.688746	0.556577	0.146055	0.234217	-0.168552
6.76932	0.887481	1.54629	4.3432	3.77934	7.85082	2.76665	4.17765	6.15104	8.4382	0.345294	1.17028	0.650921	0.63462	-0.00987618	0.198712	-0.141369
6.29924	0.924519	1.23828	4.14879	3.4994	8.03752	2.649	3.56387	6.24211	8.81477	0.279978	1.10521	0.617173	0.531005	-0.0574128	0.263337	0.0670966
6.33413	0.810694	1.19224	4.44222	3.39914	7.83024	2.72562	2.59475	6.43019	9.0285	0.235735	0.995834	0.608653	0.442348	0.0912628	0.15828	0.137806
5.90886	0.174219	1.16752	5.0223	3.48156	7.60886	3.49671	2.0514	7.80624	8.38602	0.262386	0.902066	0.570671	0.457023	0.114745	0.0568672	0.134313
5.02006	0.14951	1.51322	5.4954	3.28721	7.92126	3.40533	1.76398	7.25808	8.17958	0.220645	0.760443	0.590874	0.394034	-0.0144178	0.113055	0.206017
4.28078	-0.142976	1.82938	6.27575	3.22208	7.9276	2.92476	1.24606	7.72413	8.60392	0.236794	0.670289	0.625289	0.467595	0.246795	0.0983046	0.246804
4.69602	0.372036	1.78955	6.87514	2.87383	7.65859	2.71377	2.03231	7.21195	8.58742	0.260347	0.681458	0.634365	0.372426	0.312525	-0.00512813	0.124889
5.02207	-0.154919	2.15575	7.18461	2.46432	7.84762	2.68211	2.68266	6.23219	8.64959	0.193278	0.60039	0.626427	0.452451	0.287295	0.0100653	0.00246177
5.10346	0.407666	1.86585	6.85226	1.84615	7.83835	2.874	3.34938	5.68148	8.81361	0.246738	0.678675	0.629696	0.601224	0.33659	-0.0739199	-0.160777
5.2562	0.653163	1.3427	6.71202	1.31863	8.30883	3.30722	3.50722	5.57469	8.83726	0.20738	0.763381	0.606099	0.697716	0.269614	0.0505521	-0.0615332
5.16767	1.22077	0.80018	7.18447	1.37987	8.21683	2.77662	3.45099	5.73417	9.24293	0.25667	0.842157	0.609273	0.817376	0.235416	0.173519	-0.00506127
5.52525	1.33685	0.192041	6.58809	1.16057	8.56341	2.88147	3.08877	6.07794	9.40407	0.308581	1.05994	0.650109	0.730936	0.170717	0.251768	0.0638381
5.77591	0.805398	-0.575686	6.45468	1.63573	8.76469	3.38082	2.57588	6.47317	9.43126	0.344015	1.13506	0.697807	0.680073	0.0995528	0.435851	0.0742202
5.55969	-0.0917692	-0.515441	7.00793	2.03021	8.61301	3.90662	1.59469	6.50224	8.20247	0.402939	1.11087	0.717381	0.925148	0.339597	0.375907	0.0510003
5.38948	0.302481	-1.04848	6.96839	2.2367	9.05704	3.67106	1.00875	5.67377	8.06068	0.484587	1.08123	0.728062	0.882919	0.289465	0.156067	-0.116431
5.29274	0.173669	-0.482274	7.26363	2.93473	8.70852	3.49223	1.21926	5.62675	8.4651	0.416752	0.887161	0.711154	0.88009	0.180106	0.0458609	-0.148549
5.71488	0.850913	-0.48421	7.68576	3.02697	8.03342	3.76215	1.50261	5.22831	8.35426	0.489889	0.772167	0.686439	0.91831	0.102796	-0.177941	-0.201812
5.31008	0.378914	-0.0775919	6.92522	3.67496	7.72763	3.74455	1.79099	4.69187	7.72464	0.447535	0.662085	0.648426	0.721837	0.0545309	-0.206395	-0.0682423
4.82253	0.691288	0.372835	6.47229	3.84239	6.8487	3.30019	2.26809	4.18933	7.47319	0.445488	0.735914	0.588913	0.526827	-0.104041	-0.18637	0.0208364
4.26713	0.668494	0.593627	6.73094	3.53428	6.8329	3.53914	3.04072	3.86644	6.78067	0.465109	0.881702	0.55581	0.250094	0.00985365	-0.103724	0.183484
3.62187	0.905	0.699812	7.01519	3.63643	6.05837	2.9474	3.86783	4.15789	6.51767	0.459913	0.908588	0.521841	0.231268	0.0179029	-0.0687265	0.211632
3.61393	0.597405	0.108262	6.28396	3.20245	6.3859	3.23933	3.65175	4.86382	6.50342	0.507041	0.82089	0.509324	0.464736	0.00983633	-0.0817737	0.169289
3.60663	0.373619	-0.140985	6.3585	2.78162	6.47391	3.04729	3.81131	4.51783	6.588	0.579685	0.804623	0.530692	0.553207	0.0779329	0.0409952	0.0362435
3.90935	0.555061	-0.175496	6.73789	2.43398	6.24947	3.02542	2.71796	4.01998	6.41168	0.567663	0.73594	0.537344	0.793281	0.0827499	0.0593968	0.0358574
4.15547	1.06084	-0.770232	6.53395	1.75651	7.02207	2.80901	2.40532	3.79128	7.05463	0.605736	0.839802	0.51946	0.908694	-0.0283395	0.00765261	-0.0463623
4.19476	1.39797	-0.323107	6.57189	1.88759	7.34068	3.02558	2.42705	3.43706	7.70076	0.589731	0.798169	0.523657	0.793613	0.108773	0.122658	-0.0485282
4.56701	1.34099	0.00303999	7.09014	1.7408	6.95988	3.64877	2.19505	3.91552	7.29686	0.540671	0.882664	0.489263	0.800645	0.0870488	0.0460006	0.0180787
4.55276	0.909688	-0.398358	6.59642	1.78166	6.94622	3.74782	1.67787	3.69909	7.21327	0.44795	0.864502	0.461983	0.646826	0.122504	-0.000871833	0.113884
3.99046	0.621669	-0.331886	6.89648	1.68914	6.69983	4.0642	1.75872	4.18392	7.21795	0.357477	0.770138	0.452755	0.408879	0.0627667	-0.0830351	0.150297
3.74222	0.479787	-0.490977	7.06032	1.34222	6.77907	4.98693	2.54477	4.40852	6.45734	0.328825	0.640654	0.488193	0.310077	-0.0694463	-0.0397992	0.0555898
3.404	0.100015	-0.336762	7.45647	1.75079	6.45574	5.34581	3.2566	5.36111	6.21649	0.285723	0.613686	0.543509	0.28441	-0.0152803	-0.000286423	-0.00569647
3.50516	-0.264308	-0.389555	7.29422	2.17809	6.5562	5.20772	2.99873	5.99271	5.94843	0.340527	0.614962	0.545313	0.245767	0.0011	-0.110373	-0.0626693
3.9699	-0.0601113	0.37056	7.62622	2.36308	6.12198	4.48736	3.81744	5.23067	6.05976	0.413171	0.754644	0.538698	0.130451	0.0976496	-0.146037	-0.112162
4.47963	-0.0136132	0.942435	7.26172	2.63864	5.76114	3.76946	3.54448	5.11584	6.01273	0.454801	0.725572	0.519728	0.0941674	0.159327	-0.0600637	-0.0591283
4.6965	0.391441	1.50568	6.62434	2.72074	5.96809	3.60405	3.6445	4.55448	6.48509	0.508261	0.769053	0.502867	0.230059	0.284967	0.0393364	0.149066
4.47678	0.615684	2.24823	6.7526	3.44913	5.98913	3.48049	3.64417	3.84762	6.19643	0.487813	0.782257	0.48939	0.337592	0.187535	0.135964	0.170729
4.92906	0.433461	2.92351	7.17663	3.32121	5.1127	4.0595	3.13825	3.76913	6.32137	0.431825	0.773744	0.507987	0.539116	-0.101784	0.18324	0.162048
4.93062	0.443467	2.14374	6.38788	3.12709	5.12392	4.94507	1.86442	3.83921	7.22443	0.407736	0.842837	0.524209	0.885825	-0.104388	0.249567	0.0697237
4.30486	1.00756	1.65336	5.54981	2.81835	4.72735	5.44071	1.06901	4.02192	7.31847	0.332888	0.852918	0.513013	0.964907	-0.160346	0.167879	-0.0499289
4.05468	1.30188	1.44969	5.55793	2.14631	4.53947	6.0225	0.437122	3.69481	6.77895	0.305292	0.903101	0.464534	0.972458	-0.210114	0.0953409	-0.120234
3.67046	0.837838	0.779223	6.52709	1.66237	4.77594	6.87539	0.188287	4.76442	6.3187	0.280368	0.997174	0.446413	0.805852	0.0495971	0.0430422	-0.19078
3.27566	0.483148	0.736127	6.40024	1.59694	4.80666	6.71946	-0.376269	5.31468	5.88948	0.189537	0.875198	0.41937	0.547143	0.0474033	0.0650085	-0.166252
3.29858	0.213263	0.655768	5.93293	1.63353	4.44376	6.25018	-0.00217642	5.56291	5.25836	0.209328	0.809357	0.421332	0.407244	0.211557	0.14912	-0.113248
2.86648	-0.322943	0.364031	5.46143	1.38586	4.89438	5.84001	0.642323	6.012	5.30778	0.249256	0.713484	0.474224	0.308772	0.137434	0.0824831	-0.143677
2.52815	-0.536131	0.671608	5.54938	1.73809	4.78498	5.12781	1.13569	6.19757	5.35871	0.255873	0.750721	0.563944	0.36412	0.0683187	0.039215	0.00799047
2.85449	-0.793401	0.6751	5.90982	2.04639	4.93854	4.51155	1.75968	6.11781	5.01112	0.413658	0.807885	0.630922	0.431264	0.227829	0.023118	0.0358071
3.03764	-0.925259	1.35354	6.10783	2.16317	4.75571	4.41751	2.31639	5.97262	5.72717	0.441654	0.823896	0.673945	0.387951	0.273755	0.0346674	0.0121348
3.89293	-0.751602	1.46956	5.69847	2.88281	5.02547	4.2465	2.74887	6.1003	6.10437	0.488101	0.957824	0.674098	0.654117	0.30566	0.111333	0.0940044
4.26017	0.250305	1.70611	5.6908	2.87552	4.59489	3.82659	2.98789	4.7693	6.06464	0.500607	1.10856	0.691216	0.658836	0.449737	0.184235	0.0623387
4.74007	0.425638	2.4487	6.01461	2.87195	4.23548	3.97171	2.68346	4.2514	6.16012	0.399529	1.1252	0.69598	0.728057	0.4195	0.237927	0.114346
4.92114	0.513161	1.77907	6.17696	2.63821	4.05198	4.2309	2.46333	4.82548	6.15175	0.351082	1.22026	0.674869	0.751886	0.461784	0.287738	0.0103789
5.07382	1.40594	1.20284	5.3076	2.28497	3.76818	3.7857	2.03197	5.25642	6.09357	0.338277	1.2028	0.708355	0.681347	0.356294	0.237222	-0.0638475
5.39608	1.36879	0.766907	5.67635	1.9062	3.59527	3.27222	1.72358	5.44116	6.52651	0.338613	1.20926	0.725977	0.527104	0.331019	0.235701	-0.0136495
4.85426	0.906072	-0.373531	6.30612	1.08269	3.85418	3.59513	1.405	5.46156	7.16943	0.34552	1.23517	0.741868	0.194269	0.222069	0.229228	0.0349498
4.59992	0.7716	-0.713165	6.5933	1.15163	3.36501	3.35129	0.43205	5.98921	7.59293	0.355405	1.00871	0.765927	0.116322	0.157506	0.279871	0.0600819
4.9968	1.01991	-1.09478	6.64629	0.94862	3.37432	3.68935	0.175795	7.13068	7.16473	0.483044	0.972868	0.757974	0.130007	0.131685	0.240722	0.00727161
4.96951	0.750064	-0.890894	6.76079	0.9618	3.83044	3.4082	0.365084	7.16391	6.81954	0.485951	0.937059	0.782521	0.107501	0.197824	0.164896	-0.0218
5.38612	0.371832	-0.618328	6.73053	1.05168	4.15799	3.12965	0.46409	7.45241	6.30453	0.490304	0.961455	0.791502	0.218715	0.208605	0.013696	0.01033
5.50376	0.315306	0.0675533	6.11292	0.991652	3.86247	3.07943	0.811152	6.51762	5.48971	0.556053	1.09265	0.78218	0.232305	0.205956	0.0267506	-0.129291
5.98025	0.202709	0.831484	5.77721	1.56413	3.71061	2.91128	1.17054	6.65216	5.26901	0.525597	1.1837	0.818059	0.213716	0.0342728	-0.0412726	-0.180653
6.1367	0.589023	0.637314	5.11149	1.48071	3.32742	2.54438	1.79623	6.85297	4.94662	0.496639	1.23052	0.824506	0.227636	-0.0688498	-0.0235046	-0.21989
6.32804	0.901373	0.762679	5.25796	1.38769	3.74005	2.14304	2.37483	5.82701	4.75799	0.44826	1.26204	0.822597	0.110763	-0.201154	0.0465459	-0.068765
6.33285	0.646117	1.42123	6.05795	1.5199	3.83884	1.57326	2.02459	4.513	5.19337	0.367199	1.11161	0.811764	0.23349	-0.280376	0.197397	-0.0220358
5.96075	0.722134	0.567201	5.70445	0.937873	4.31005	1.94213	1.61379	4.00925	5.71694	0.397459	1.13933	0.795988	0.204897	-0.159971	0.347416	-0.0250764
5.66446	1.05621	0.1028	5.49997	1.35435	4.77924	1.82123	1.05292	4.04172	6.04758	0.313147	1.04518	0.793906	0.27676	0.0762489	0.428161	0.00289107
5.66898	0.890236	-0.452803	5.81709	1.22017	5.33671	1.86853	1.08233	3.51213	5.50386	0.386097	1.05754	0.769443	0.333099	0.325216	0.31035	-0.0745025
5.81012	0.35826	-1.45513	5.63728	0.790515	5.99813	1.49322	0.752234	3.81559	5.83755	0.438008	1.16046	0.774789	0.358674	0.518005	0.241456	-0.118505
5.9781	-0.074732	-2.09593	5.69082	0.189417	6.02214	1.23474	0.837357	3.83703	5.97475	0.472898	1.22432	0.758778	0.2242	0.384836	0.0544105	0.00607607
6.70805	0.260966	-2.5593	5.78811	0.0295372	5.73093	1.42742	0.695443	3.48281	5.53736	0.550784	1.14104	0.772717	0.278322	0.286175	-0.12305	-0.0378963
6.99682	-0.0869597	-2.50224	5.77529	0.506467	5.85007	1.37323	0.673142	3.55203	5.18671	0.580226	1.04696	0.777559	0.240528	0.207363	-0.17721	0.139199
7.26461	-0.113299	-2.00826	5.74197	0.655171	5.24198	1.37563	0.415528	4.42689	5.12543	0.581413	0.922003	0.723602	0.275257	0.0950443	-0.250026	0.247794
7.21402	-0.129794	-1.14417	5.85175	1.08537	5.046	1.64156	0.807709	4.50448	5.3789	0.639673	0.842268	0.705561	0.0863808	-0.00388995	-0.201601	0.205601
6.92526	0.112226	-0.271837	5.76799	1.58811	4.2238	1.48606	-0.160151	5.05342	5.48392	0.545745	0.743133	0.665139	0.185138	-0.146528	-0.0217967	0.224339
7.48695	0.238864	0.112913	5.52088	1.3391	3.8875	1.79151	-0.236979	5.33	6.35579	0.526353	0.742233	0.631076	0.214629	0.0461701	0.035302	0.0550067
7.65275	0.246879	0.380108	5.3139	2.07972	3.96691	1.75	0.0269907	5.26788	6.49331	0.44742	0.860724	0.659542	0.29489	-0.0957396	0.0678833	0.0291626
8.39082	-0.250909	0.440973	5.09831	2.01131	3.71346	2.04815	-0.206428	5.40239	6.83239	0.414598	0.964446	0.639816	0.264175	-0.212155	0.204753	0.0997812
9.06925	-0.134867	-0.191281	4.31185	1.31489	3.72989	1.92234	-0.0396191	6.21136	8.13156	0.445794	1.01828	0.703206	0.35694	0.022972	0.154315	-0.029041
9.72991	0.099291	-0.463782	3.47404	0.8074	3.55536	1.94208	0.908961	5.21945	7.85814	0.429738	1.03092	0.739179	0.34958	0.16837	0.27142	-0.0680063
10.0504	0.443817	-0.449099	3.01358	0.595803	3.72578	2.17531	1.16894	5.0994	6.86171	0.480032	1.06289	0.710357	0.392283	0.280443	0.10505	-0.0403706
9.00357	0.148826	-0.875344	2.71224	0.504134	4.34583	2.28141	0.887992	4.53896	5.88423	0.566054	1.08459	0.680905	0.142209	0.211647	0.0944986	-0.0461862
7.80528	-0.18595	-0.605605	3.17496	0.220573	4.10936	1.97665	1.11905	5.03156	5.82594	0.556688	1.04131	0.651185	0.126026	0.182092	0.152389	0.122253
7.17747	0.154993	-0.425402	3.10639	0.0667231	3.38566	2.59892	1.52361	5.54226	5.01455	0.480325	1.04514	0.619184	-0.035625	0.255288	0.163899	0.0637112
6.48283	-0.289308	-0.524095	3.15729	0.207009	3.0619	2.45487	0.871109	6.25422	3.80699	0.39072	1.04424	0.613056	-0.0398703	0.0153173	0.0887863	0.221593
6.54075	-0.90373	0.147265	3.67343	1.19986	2.66703	2.42132	1.04766	6.20021	3.51496	0.348094	1.03131	0.629734	-0.0673774	0.135585	0.0502316	0.319419
6.40719	-0.922675	0.642352	3.91836	1.62238	2.61289	2.42966	0.986297	7.04426	3.38978	0.413401	0.928874	0.667312	-0.0468511	0.204001	-0.123545	0.205166
6.43724	-0.926175	0.956595	3.85087	1.72058	1.93412	1.97545	-0.0637317	8.33223	3.61835	0.415915	0.782655	0.725477	0.0412426	0.161699	-0.122254	0.168463
6.6762	-0.625808	1.19878	3.79219	1.59413	2.01689	1.31813	-0.201834	9.02024	4.40616	0.462073	0.799298	0.756335	0.239747	0.277688	-0.245095	0.170128
6.79973	-0.527544	1.24632	3.77288	1.68511	2.09371	1.07281	0.1435	8.51289	4.12681	0.575245	0.859865	0.809667	0.194876	0.0971278	-0.0721821	0.221924
6.86129	-0.300893	1.2334	4.30064	1.5066	2.28281	0.869021	-0.211606	8.3349	4.15915	0.638067	0.90668	0.891187	0.277968	0.131217	0.0458734	0.145677
6.47582	0.0779639	0.873075	4.33269	0.703186	3.01118	1.01227	-0.806939	7.9946	4.51117	0.572461	1.09734	0.921967	0.24277	0.0190808	0.0632848	0.14324
6.41177	0.113639	0.8165	3.88166	0.281737	3.02061	1.01649	-0.577708	7.83124	5.00807	0.585223	1.11118	0.948308	0.109335	-0.0188501	0.136623	0.176848
7.29488	0.737342	-0.188826	3.32258	-0.0420852	2.69321	2.20635	-0.939646	8.23965	4.48176	0.585372	1.14329	0.978222	0.0585192	0.057441	0.0623416	0.110735
6.93659	0.740379	-0.930442	2.60303	0.05754	3.48716	2.8214	-0.721908	7.88156	4.09058	0.582695	1.04563	0.924863	-0.0493894	-0.00297922	-0.0233467	0.0390124
7.13705	0.552615	-0.828198	3.09694	0.938726	3.75701	3.07562	-0.378766	7.17222	4.22499	0.483626	0.891023	0.932129	-0.108934	0.0770904	0.0646859	0.0872196
7.29646	1.19083	-1.40772	2.91459	1.13057	3.53552	3.52593	-0.945533	7.46498	4.66701	0.404352	0.854618	0.933776	-0.00819536	0.290776	-0.000841934	0.0892766
7.19543	1.1487	-1.26446	2.86668	1.53986	2.87452	2.80946	-0.918818	7.91409	5.01188	0.369964	0.788812	0.965783	-0.117755	0.275152	0.164941	0.187887
7.48276	0.721268	-1.07421	3.27831	2.03486	2.57362	2.43911	-0.794744	8.50201	5.26692	0.351764	0.906707	1.00692	-0.106194	0.466849	0.189997	0.206956
7.08148	0.474064	-0.916375	3.81733	2.16139	2.99028	2.29387	-0.40959	8.99774	5.60873	0.373513	1.0526	1.06233	-0.0902447	0.28301	0.112904	0.410023
7.00563	0.579913	0.0143555	3.77426	2.39128	2.88388	1.88487	0.0308	9.57007	5.38784	0.399058	1.03353	1.12838	-0.218678	0.121388	0.195272	0.405987
7.19483	0.632946	0.543122	3.23715	2.45248	2.67337	1.37709	0.318508	10.5555	5.6146	0.459786	1.06175	1.15266	-0.184988	0.0675693	0.0967114	0.525591
6.92586	0.322473	0.444349	2.84515	2.88362	2.64501	1.09782	0.967274	10.8235	5.12514	0.473705	1.01941	1.11145	-0.208201	-0.152507	0.0829117	0.44126
7.1368	0.522378	-0.12726	3.28457	2.58262	2.23575	1.3148	1.09972	10.1496	5.0824	0.379589	0.992759	1.11295	-0.0713191	-0.279894	-0.00788609	0.413395
6.80179	1.24917	-0.379391	3.29541	2.16846	2.97636	1.82091	1.32264	9.65391	5.32308	0.36338	0.989649	1.08788	0.270625	-0.276397	-0.168909	0.354944
6.82913	1.16689	-0.706368	4.34763	1.88366	3.59942	1.88873	1.47768	8.69691	5.71729	0.362287	0.902196	1.0407	0.297662	-0.0876142	-0.0666174	0.294291
7.18232	1.37382	-1.05721	4.4838	1.24797	3.475	2.04703	0.626862	7.34827	6.07514	0.309192	0.962764	1.01708	0.416567	0.120608	0.0309607	0.265551
7.38231	1.01456	-0.975345	4.49112	0.534344	3.20341	1.3651	0.813689	6.52697	6.51768	0.317954	0.975266	1.04191	0.505416	0.0914179	0.118993	0.33804
7.34383	0.511938	-0.859493	4.35476	0.295623	2.79822	1.58404	0.078002	6.52447	6.80132	0.22588	0.908653	1.0995	0.513769	0.20727	0.218156	0.374996
7.25721	0.298702	-0.208579	4.59245	-0.22182	3.00348	1.94985	-0.00939778	7.05735	6.44224	0.29117	0.899438	1.13812	0.479089	0.376523	0.179363	0.393583
7.10634	-0.0050137	0.223138	3.81603	0.156847	2.43934	1.42756	0.350212	7.1939	6.04649	0.30446	0.819002	1.18086	0.392272	0.293249	0.214876	0.287112
6.87995	-0.676077	0.510189	3.36153	0.723212	1.31524	1.12042	-0.634366	8.25813	5.90193	0.24614	0.925179	1.22629	0.337257	0.395535	0.0933421	0.232431
6.53515	-0.983747	0.119901	2.68365	0.992748	1.1432	0.898357	-0.604593	8.92548	4.65095	0.350204	0.921543	1.22146	0.281298	0.283945	0.0801365	0.238228
6.28264	-0.806303	0.261886	2.53373	1.06408	0.490508	0.626693	-0.323779	8.64742	4.96144	0.342881	0.913836	1.17074	0.0983195	0.356867	0.0380962	0.297687
5.76716	-0.778635	-0.0881103	2.1101	1.12493	1.0019	0.556538	0.605937	9.32745	4.9087	0.320936	0.972615	1.13899	0.126631	0.340424	0.123039	0.322577
5.37414	-0.593351	-0.0377604	2.65059	0.983466	1.69491	0.449552	1.71076	8.43271	4.84244	0.333663	1.08069	1.10984	0.183961	0.186177	0.138035	0.365958
5.30188	0.057051	0.224085	2.91182	0.884008	2.00108	-0.222271	1.48487	7.75125	5.63013	0.196977	1.05147	1.11525	0.434273	0.119019	0.0074705	0.37984
5.21567	0.548777	0.358488	3.41638	0.873061	2.66248	-0.571074	1.91733	7.3005	6.129	0.179491	1.15737	1.11361	0.534635	0.14719	-0.0248262	0.34196
5.00886	1.1272	0.431399	3.876	1.37488	2.66079	-0.305863	1.441	6.60197	6.57506	0.185751	1.12563	1.177	0.563654	0.133797	0.105825	0.18207
5.65993	1.33478	0.364773	4.44449	1.2936	2.88108	0.335455	0.768095	6.20768	6.11431	0.136758	1.21588	1.19588	0.628439	0.228025	0.129573	0.0281513
5.55016	1.37947	-0.0690703	4.43561	1.16773	3.0503	0.707539	0.769285	6.32646	6.28662	0.196993	1.17351	1.18336	0.455416	0.0918516	0.0937516	0.14851
5.23729	0.938751	0.177755	4.21174	0.834561	2.38442	1.29903	0.370945	7.21887	6.01009	0.237874	1.08339	1.14258	0.431778	0.202559	-0.0231875	0.31535
5.6284	1.32315	-0.114307	3.5985	0.620486	2.6265	1.48271	-0.0769597	6.94684	4.95829	0.31593	1.0806	1.10958	0.519495	0.279533	-0.000587363	0.273187
5.23987	0.939122	0.669943	2.98324	0.569575	2.71244	0.791005	0.162993	6.92595	5.05457	0.349543	1.0164	1.09205	0.477738	0.31508	-0.0784333	0.233739
5.18719	0.0383875	0.487805	2.68499	0.348322	2.98098	0.909284	0.165367	7.28697	4.60218	0.28164	1.01508	1.0391	0.552715	0.128965	-0.214345	0.196463
5.02518	0.396905	0.966174	2.5459	-0.638829	3.0806	1.02213	0.759182	6.96544	4.421	0.207626	0.983274	0.991718	0.578006	0.145072	-0.106746	0.147514
4.34024	0.467693	1.88855	2.616	-0.695918	3.27042	0.488007	0.869162	7.19292	4.50604	0.163162	0.872736	0.985842	0.487273	0.1803	-0.140904	0.000110722
4.48268	0.208617	2.13513	2.88737	-0.124214	3.25314	0.230805	1.18958	6.9718	4.46294	0.125506	0.916077	0.969972	0.501948	0.181338	-0.208412	-0.00851009
4.40333	0.272634	1.79531	2.52678	0.510054	2.70067	-0.170005	0.816549	5.94589	4.77924	0.168362	0.907423	0.981016	0.353131	0.0613261	-0.260592	0.160261
5.03286	-0.0686071	1.82125	3.34237	0.874159	2.35807	0.706958	0.421753	5.57996	5.0106	0.202655	0.867404	1.01845	0.47515	0.0146545	-0.347271	0.248495
4.96302	0.0548784	1.73947	4.1952	0.475433	2.47652	0.993745	1.18802	6.35476	5.75983	0.173034	0.954916	1.06595	0.482418	0.187322	-0.274289	0.202471
5.29361	0.295808	2.04418	3.69456	-0.0452633	2.08216	1.20762	1.48452	5.54477	5.43307	0.203532	0.957525	1.13072	0.300666	0.376105	-0.241232	0.13479
5.67436	0.648869	2.12845	3.78739	0.392745	2.04123	1.33928	0.85833	5.59172	5.53892	0.212412	1.08952	1.11803	0.385551	0.154071	-0.211701	0.0769124
5.16443	0.822135	2.02213	3.42983	-0.0820924	2.41028	0.925644	0.639511	5.56181	6.33526	0.151948	1.06473	1.09066	0.354411	0.154199	-0.0475417	0.0815032
4.99562	0.572394	1.38669	3.94076	-0.273247	2.6029	1.49925	0.1128	5.80333	6.5842	0.118803	0.991523	1.04447	0.285524	0.0985591	-0.0502511	0.00613064
4.1102	1.11276	1.45596	4.10706	-0.759657	2.95757	1.4704	0.174195	5.36139	6.21518	0.164007	1.01016	1.03602	0.291517	0.130372	0.0915693	0.099583
3.81261	1.00161	1.04249	4.47504	-0.947915	3.74003	1.21077	0.0954311	4.60365	5.62815	0.173348	0.880435	1.02161	0.278354	0.156176	0.133538	0.208539
4.13951	0.648464	0.140618	4.43236	-0.210736	3.55383	0.828739	-0.655644	5.34389	6.27178	0.149462	0.893324	1.03687	0.383576	0.138185	0.0658314	0.239885
3.82269	0.870375	-0.00740283	4.34518	-0.180816	3.62352	0.348756	-0.584235	5.28745	6.73336	0.15419	0.997606	1.02971	0.320917	0.435864	0.165786	0.219742
4.06254	0.977981	0.222885	4.78507	-0.0701819	3.71951	0.421756	-0.165968	5.38764	7.21616	0.160092	0.944431	1.06908	0.296665	0.475325	-0.0515199	0.0982193
4.39256	1.12901	-0.105559	4.58461	-0.181385	3.71411	0.00400013	0.265511	6.28295	7.15984	0.171083	1.06868	1.09783	0.549242	0.404525	-0.187788	0.0289699
4.62406	0.964264	-0.38819	3.62503	-0.168307	3.05431	0.370052	0.237388	5.26539	6.11996	0.21622	1.10679	1.11879	0.495218	0.373924	-0.25692	0.0725017
5.043	0.710633	0.50113	3.69049	0.116713	2.46872	0.464697	-0.155928	5.1658	6.6565	0.251518	1.0493	1.10411	0.559578	0.131677	-0.368314	-0.0321596
5.45479	0.802933	0.373993	2.80395	-0.133973	2.62614	0.424067	-0.0985448	4.0268	6.73231	0.249947	1.09966	1.12222	0.512914	0.248486	-0.231048	0.104276
6.01528	0.906226	0.486593	2.66502	0.0951334	2.37653	0.809149	-0.314468	3.0886	6.15355	0.2135	1.00284	1.0799	0.56595	0.202998	-0.114577	0.112577
6.49074	0.997535	0.537459	3.08683	-0.264832	2.47562	1.28163	-0.273254	1.67658	5.35271	0.198959	0.979483	1.03483	0.561941	0.0601319	0.0290651	0.133426
6.71898	0.938401	0.0867637	3.37756	-0.704826	2.76924	1.49184	-0.713106	0.0143697	4.90232	0.205559	0.948691	0.931189	0.3842	0.242951	0.157379	0.1147
6.6866	0.715878	0.376414	3.42099	-0.600837	2.28734	1.66971	-1.27099	0.883572	5.66186	0.130848	0.872921	0.898448	0.199287	0.215719	0.0762853	-0.0204566
5.90898	1.45889	0.519071	3.68184	-1.02864	2.41307	1.67261	-0.324632	1.52322	5.34427	0.0970895	0.737718	0.86226	0.266242	0.276895	0.0981328	-0.000723738
5.2379	1.52573	0.0846622	3.89185	-1.2264	2.93542	1.30376	0.292971	1.99683	4.92676	0.171792	0.670439	0.855535	0.203017	0.349544	-0.0278369	0.103316
4.36593	0.662173	-0.227632	4.30174	-1.0247	1.92845	1.10767	0.282914	2.29317	4.38413	0.220163	0.608387	0.830631	0.330887	0.310658	-0.135825	0.0755414
3.45636	0.539801	-0.745052	4.54782	-1.00794	1.33115	1.24562	0.15908	2.07961	3.6917	0.223427	0.694356	0.859758	0.504384	0.364095	-0.00121288	0.187484
3.61498	0.636509	-0.0372438	4.14088	-0.733497	1.47354	0.97774	-0.0909742	2.57476	4.02093	0.24121	0.762046	0.886697	0.737804	0.23038	0.000711809	0.144175
4.12875	0.697704	-0.227582	3.46398	-0.220483	1.38255	0.736087	0.892866	2.80751	3.95198	0.23649	0.756585	0.920955	0.843828	0.137227	0.0813377	0.0176152
4.7701	0.637515	-0.213433	3.62004	0.23666	1.50244	0.891752	0.686072	2.62612	4.3217	0.244843	0.801645	0.93332	0.678402	0.150557	0.0812424	-0.159137
5.90697	0.432748	-0.353863	3.58283	0.503745	1.62112	1.04078	0.82769	1.77048	4.82918	0.191307	0.816743	0.966665	0.472351	0.197348	0.172602	-0.202234
6.5549	0.946078	-0.8326	3.12093	0.314842	2.43633	0.944056	0.321193	1.88013	5.59354	0.189974	0.747604	0.945271	0.449609	0.138521	0.143514	-0.167872
6.98337	0.410261	-0.973846	2.45886	0.0205985	2.55945	1.00753	-0.315443	2.67329	6.48198	0.245392	0.810874	0.948224	0.525341	0.168423	0.198909	-0.110073
7.31435	0.600274	-0.789183	2.89494	-0.0968329	3.10704	1.0832	-0.339599	2.95764	6.48266	0.281286	0.793554	0.932072	0.624145	0.135044	0.133896	-0.0894354
7.26515	0.306846	-1.34063	3.22489	-0.296394	3.43996	1.36248	-0.859017	2.99579	6.52345	0.274762	0.869629	0.914549	0.711861	0.105399	0.142119	0.10974
6.31915	-0.502219	-1.4239	3.22004	-0.577731	2.18994	1.76629	-1.20426	2.82484	6.11551	0.293311	0.849468	0.938435	0.693602	0.234317	-0.00765552	0.142865
5.61907	-0.400157	-1.98228	3.03312	-0.560717	2.0528	1.8571	-0.676655	2.96701	5.2265	0.300303	0.78517	0.964383	0.675013	0.209634	0.0426702	0.0613998
4.98312	-0.458034	-1.56182	2.01214	-0.475704	1.89875	1.74685	-0.150396	3.15966	4.76232	0.288707	0.697367	0.998452	0.456081	0.2643	0.0815492	0.0221329
4.6908	-0.82505	-1.40061	2.49535	-0.235829	1.57727	1.19697	0.722365	3.06832	4.67682	0.28254	0.611843	0.996495	0.380634	0.533344	0.167522	0.0457568
4.90917	-0.38881	-1.05174	2.85316	-0.0514251	1.92711	1.03561	0.847603	2.85863	4.90203	0.364801	0.558773	0.961487	0.424753	0.448113	0.270408	0.0247087
4.7752	0.241396	-0.780892	2.77788	-0.0320149	1.48083	0.571391	1.05717	2.57292	4.76162	0.326038	0.537454	0.968517	0.57244	0.406221	0.497623	-0.0466823
4.99327	1.0903	-0.748207	2.86199	-0.582635	2.06206	0.06644	1.08958	3.76285	4.4868	0.332655	0.523959	0.967835	0.596694	0.323448	0.365554	-0.168688
4.8876	1.0434	0.0461132	2.34545	-0.842279	1.9907	-0.0964752	0.0525476	2.96937	4.24532	0.378234	0.632311	0.937707	0.573433	0.416629	0.309017	-0.16835
5.11438	0.867322	0.854411	2.80672	-0.563701	2.01794	-0.249472	-0.456544	2.09725	4.60655	0.34943	0.644568	0.896782	0.518323	0.441067	0.169739	-0.174829
5.12664	0.58852	0.142045	2.23982	-0.658017	1.78832	0.632605	-0.700418	1.68422	4.79095	0.352047	0.805827	0.879952	0.476284	0.399722	0.223392	-0.0966093
4.52281	0.367048	0.0405508	1.57422	-0.605349	1.41458	1.5827	-0.908386	1.02632	4.569	0.289012	0.750126	0.847447	0.293683	0.32091	0.198106	-0.0949443
4.89518	-0.587587	0.121033	2.12533	-0.196726	1.00908	1.86697	-0.711998	0.52468	4.2679	0.274539	0.708107	0.823189	0.443163	0.302554	0.187237	-0.166516
4.63697	-0.886369	0.403369	1.95928	-0.376627	0.712745	1.95271	-0.849323	0.289552	4.31265	0.234279	0.680367	0.830392	0.410041	0.18928	0.165872	-0.0355104
4.50915	-1.13022	0.147165	1.98889	-0.310611	0.829844	1.67076	-1.37766	0.411231	4.6962	0.137133	0.546042	0.867403	0.420092	0.084837	0.16043	0.0511251
4.84395	-0.913406	-0.193943	1.928	-0.386025	0.701175	1.26729	-1.01239	1.34428	4.31094	0.148022	0.406103	0.910427	0.354508	0.0656168	0.0426193	0.0787306
4.37325	-1.28682	-0.0748652	2.76448	-0.2101	0.589493	0.609881	-1.12624	2.7455	4.04177	0.212291	0.348577	0.938138	0.364182	0.102893	-0.132861	0.264393
4.64216	-1.43992	0.374804	3.43513	-0.140624	1.30502	0.225429	-0.718316	4.37538	3.73646	0.20621	0.361079	0.922016	0.307751	0.143538	-0.188486	0.418655
4.71493	-1.03405	0.134523	3.28147	-0.314918	1.67175	0.360241	-1.25666	5.17012	3.3501	0.25378	0.48964	0.937876	0.22367	0.240816	-0.0941561	0.445566
5.09385	-0.909663	0.524256	3.59092	0.208435	1.67844	0.28856	-0.662778	5.67429	3.57734	0.232482	0.495231	0.902223	0.00771031	0.0809241	-0.0436719	0.383526
5.11337	-0.659691	0.727854	3.4554	0.556901	2.00928	1.1872	-0.360896	6.37847	3.41996	0.198707	0.557623	0.888399	0.0951435	0.0688969	0.0158033	0.261672
4.83934	-0.459496	1.70019	3.23019	0.804196	2.38832	1.55193	-0.210292	5.63772	3.1293	0.109817	0.732214	0.898341	0.113971	0.107084	-0.0741231	0.197731
5.40241	-0.512171	2.55828	3.61211	0.650597	2.28639	1.61099	-0.122416	5.26678	3.65451	0.0686372	0.738191	0.909762	0.240142	-0.0384681	0.0562901	0.106885
5.10547	0.320143	2.55814	3.22995	-0.0688948	2.17324	1.38098	-0.523963	5.23241	3.74242	0.0595434	0.898959	0.937378	0.346638	-0.0280971	-0.0169217	0.130086
4.82393	0.926441	2.16728	2.28521	-0.22712	1.79388	1.05203	-1.45925	4.47391	3.81358	0.0631475	0.985699	0.949082	0.58086	-0.0647533	-0.123959	0.158355
4.94536	0.741324	1.34708	2.16258	-0.486836	1.86203	0.655368	-1.65739	3.94497	3.78409	0.0569473	1.03981	0.978555	0.635972	0.177248	-0.0902288	0.175132
3.81869	0.237944	1.10903	2.71191	-0.593056	2.01418	0.447763	-2.23116	3.57255	4.28016	0.0738282	1.03607	0.978377	0.539813	0.282675	0.0354315	0.126967
3.75628	-0.00655809	0.399061	2.66942	-1.00333	1.84471	0.868267	-2.35753	2.89281	4.87064	0.0968708	0.96444	0.966756	0.414823	0.295459	0.132257	0.238367
4.02008	0.932094	-0.48175	2.20446	-1.26304	1.48261	1.17794	-2.73411	3.05665	4.49398	0.110109	0.76791	0.95948	0.256334	0.361689	0.249441	0.233758
4.11646	1.03519	-0.741679	2.47334	-1.07286	1.37097	1.1914	-1.73568	3.2183	4.74721	0.0878406	0.672072	0.977055	0.254023	0.378661	0.218174	0.358248
3.7748	0.597597	-0.765625	3.04504	-0.357579	1.39953	0.980807	-1.42944	4.60416	5.22872	0.130288	0.588268	1.00859	0.309182	0.39791	0.258836	0.424282
3.45158	-0.0794931	-0.597885	3.4072	-0.0571615	1.59277	0.465724	-0.759371	4.17228	5.51854	0.182726	0.680271	0.996954	0.427238	0.509892	0.121895	0.484947
3.36389	-0.183347	-0.0981053	3.94443	-0.0238407	1.95118	0.473924	-0.421087	4.36225	6.15065	0.161496	0.667863	0.966967	0.622581	0.574848	0.0535545	0.479644
3.17727	0.0476152	0.00423318	4.66432	0.0879503	1.86448	0.0901207	0.755911	4.60114	5.7952	0.113968	0.734149	0.98004	0.64221	0.697847	0.0542514	0.495335
2.82706	0.140603	-0.0553478	5.22905	0.702834	1.87468	-0.231977	1.33048	4.23536	5.58902	0.0860824	0.823767	0.988975	0.492686	0.653588	0.0153402	0.447381
3.02828	-0.341944	-0.463222	5.43841	0.749981	2.67195	-0.248488	1.30806	3.58506	5.80892	0.0333965	0.949346	0.976835	0.694021	0.471207	0.0844797	0.37237
2.66279	-0.389766	-1.29866	5.45366	0.257795	2.54614	0.11059	0.811721	2.91347	6.02052	-0.000940227	0.963953	0.953773	0.488677	0.317962	0.144589	0.243216
3.01561	-0.0473841	-1.38525	4.8329	0.0653185	2.21503	0.550402	0.32365	2.11481	5.99182	-0.0660518	0.91597	0.967633	0.415968	0.137356	0.222402	0.307108
3.51453	0.614763	-1.13204	4.19235	-0.249152	2.52206	0.855561	-0.383049	3.16761	5.49267	-0.0539709	0.796415	0.97224	0.531759	0.0436568	0.0946107	0.309799
3.23635	0.344835	-1.07353	3.68593	-0.485194	2.90737	1.24906	-0.419383	3.78672	5.03851	-0.0377028	0.656265	0.892094	0.588145	0.0824353	0.00662507	0.413869
3.60197	0.275816	-0.963461	3.53657	0.0605415	2.64092	1.23946	-1.19617	4.45324	5.38767	-0.0822865	0.481347	0.868119	0.648683	0.157133	-0.0745083	0.50705
3.1442	-0.0459163	-0.937779	3.25491	0.289341	2.81046	1.42152	-2.14694	4.63325	5.2898	-0.0181029	0.377545	0.850865	0.577861	0.19491	-0.0174096	0.487992
2.51119	-0.391512	-0.382197	2.89214	0.272267	3.5314	1.4417	-2.45582	4.05556	5.13706	-0.0215797	0.36198	0.866677	0.718707	0.204507	-0.132962	0.459916
2.40593	-0.530044	-0.125415	2.82434	0.841889	3.47623	1.16593	-1.62831	3.68696	5.79947	-0.0102819	0.407251	0.863414	0.958355	0.18251	-0.140663	0.3377
2.11531	-0.487859	-0.892422	3.9988	1.16263	3.55247	1.06638	-1.43767	4.11551	5.28399	-0.00478833	0.480203	0.876109	0.841293	0.244779	-0.130222	0.253549
2.19044	-0.711176	-1.80938	4.15115	0.915005	3.45273	0.94571	-1.15086	4.37074	5.91705	-0.039108	0.48625	0.873445	0.720031	0.181992	0.0485922	0.308634
2.054	-0.350174	-2.3281	4.20197	0.619392	3.18964	0.901487	-0.9613	4.31249	5.91371	-0.00449077	0.504506	0.880836	0.744757	0.115562	0.0221575	0.25884
2.02301	-0.43372	-1.88827	4.13844	0.510422	3.44497	0.830023	-0.313892	3.42759	5.81317	-0.0116102	0.551952	0.874473	0.574377	0.138862	-0.02824	0.254231
2.97627	-0.339024	-2.03359	3.8237	0.505515	4.07743	1.09726	-0.562993	3.98954	5.25532	0.0196198	0.535229	0.885674	0.447925	0.168946	0.0728632	0.228568
3.65281	-0.128405	-2.02765	3.11285	-0.274432	4.444	1.01312	-0.247478	4.0411	4.74844	0.113199	0.509033	0.859684	0.30175	0.201442	0.0915817	0.256354
3.75922	0.500845	-2.78601	2.33354	-0.661917	4.45927	1.1828	-0.116169	4.33973	4.5211	0.0749648	0.586792	0.885506	0.327561	0.265942	0.129154	0.229183
3.52657	0.489647	-2.61899	2.48998	-0.602813	4.81592	1.41341	-0.308665	4.78821	4.19889	0.10388	0.645605	0.903081	0.245839	0.341596	0.0996692	0.264088
2.67787	0.213188	-2.66779	2.34933	-0.608404	5.57706	1.62704	-0.647628	4.72214	5.04103	0.109067	0.660809	0.92204	0.119104	0.447888	0.0146938	0.430385
2.41264	0.400361	-2.72354	2.83708	-0.618745	5.90864	1.77068	-1.35503	4.40247	6.11921	0.143548	0.567673	0.926363	0.069468	0.451111	0.0361056	0.604133
2.21477	0.671881	-2.72971	4.24702	-0.351579	5.77664	2.01197	-2.09389	5.23755	5.52694	0.202744	0.555019	0.944032	0.23282	0.534504	-0.113748	0.496334
2.18739	0.894705	-2.93921	4.30617	-0.457387	5.08154	1.81384	-1.97752	4.49932	5.48137	0.257634	0.49216	0.926699	0.227914	0.324353	-0.154481	0.33575
2.09406	0.743489	-1.76491	4.90224	-0.366971	5.02355	1.32128	-1.71985	4.82942	5.15714	0.325188	0.437582	0.885428	0.330635	0.2841	-0.0557542	0.29214
3.19396	0.974821	-1.59224	5.30653	-0.631253	4.71394	1.13718	-1.41181	4.4721	4.63574	0.377423	0.49008	0.864963	0.282178	0.264242	0.060519	0.283579
3.72436	1.20027	-1.63688	5.23223	0.11682	4.21096	0.715261	-1.74773	5.24023	4.3707	0.331341	0.498758	0.886236	0.214565	0.215613	0.157661	0.217286
4.33978	1.24373	-1.58778	4.75437	-0.336051	3.52909	-0.13837	-1.64486	6.02081	4.08949	0.383184	0.537398	0.888843	0.152047	0.173084	0.218206	0.169603
3.7192	1.44924	-1.96395	4.61445	-0.159622	3.29113	-0.0669778	-1.63463	5.72626	3.53916	0.433938	0.459242	0.953633	0.00558936	0.10101	0.150381	0.180227
3.9914	0.8869	-1.35011	5.79791	0.197189	2.98768	-0.0343117	-1.65429	5.20337	3.92431	0.440231	0.400137	0.978731	0.051359	0.208485	0.0527706	0.207681
3.53359	0.681829	-1.85728	5.78352	-0.0191187	3.80183	-0.0743421	-2.65668	5.19667	4.70275	0.375528	0.448846	0.955606	0.211975	0.368906	-0.0691195	0.157827
3.57348	0.600226	-1.7258	5.51069	-0.13985	4.43112	0.250452	-2.87637	4.21408	4.3954	0.341804	0.372585	0.907787	0.269871	0.199317	-0.109694	0.0444787
3.94869	0.362206	-1.33687	5.98072	0.526316	4.11601	0.703147	-3.1186	4.02092	4.03668	0.23756	0.390806	0.833103	0.569018	0.207776	-0.121355	0.103816
4.19509	0.383115	-1.96106	5.97462	0.25669	4.04495	1.11992	-2.12381	3.18987	3.56366	0.136976	0.518911	0.807712	0.589969	-0.0349254	0.0158311	0.200949
4.13967	-0.140441	-1.59615	6.50138	0.0779721	4.34047	0.811778	-1.26869	3.11397	3.46497	0.117482	0.481734	0.771256	0.574352	-0.260965	0.0467885	0.33111
4.41738	-0.0979812	-1.72985	6.07666	0.248629	4.25455	0.875919	-1.00606	3.14879	3.41949	0.168508	0.521111	0.720888	0.514996	-0.388899	0.116997	0.273383
3.77647	-0.748793	-1.531	5.63642	0.899774	3.94715	0.462391	-0.641611	3.80251	3.44626	0.246224	0.461866	0.739202	0.39515	-0.488926	0.217784	0.145315
3.46815	-1.02905	-1.31236	4.97611	0.857655	3.67052	0.0255001	-0.985568	4.85358	3.37114	0.256262	0.538537	0.710443	0.329282	-0.229533	0.233769	0.14158
3.54764	-1.03722	-1.81231	4.99535	0.82411	3.80998	0.260088	-0.828452	4.90185	3.37155	0.293517	0.511254	0.709966	0.457483	0.0263533	0.259261	0.162098
3.51715	-1.06597	-1.60128	4.99148	0.781894	3.79154	-0.322463	-0.783389	4.35066	3.67735	0.325888	0.373455	0.732388	0.428985	0.170704	0.195872	0.110132
3.28405	-1.06864	-2.15053	4.32454	0.704755	4.16857	-0.979372	-1.14882	4.2889	3.46926	0.240146	0.238393	0.759107	0.59144	0.401051	0.255585	0.134721
2.8938	-0.598815	-1.62613	4.03262	1.21185	4.24553	-0.515442	-0.424882	3.70755	3.01795	0.103068	0.25735	0.854965	0.575588	0.267063	0.41511	0.13711
3.28414	-0.310089	-1.37044	4.27392	1.46522	3.92563	-0.374747	-0.825924	3.03924	3.47281	0.10863	0.275957	0.900963	0.615978	0.207553	0.419609	0.175816
2.97373	0.0383096	-1.63867	4.21308	1.36797	3.68605	0.0131851	-0.268133	2.85558	3.64823	0.101476	0.387748	0.907316	0.62938	0.197484	0.428267	0.108647
3.16823	-0.126161	-1.31047	3.8229	1.39167	3.7755	0.160795	0.160803	2.2956	3.2724	0.0725012	0.392637	0.905517	0.635279	0.249237	0.608428	0.0423541
3.22976	-0.0364511	-0.598074	3.44646	1.69709	3.8137	0.190175	-0.22847	2.60029	3.09449	0.00948327	0.454187	0.880299	0.684069	0.22164	0.472715	0.171007
3.01592	-0.203547	-0.140569	4.14891	1.48694	3.67472	-0.211598	-0.703414	3.3474	2.79128	0.0390622	0.46932	0.812162	0.687844	0.221859	0.403305	0.292874
3.63872	-0.3372	0.122314	4.79143	1.12358	3.44441	0.253328	-1.31964	4.84069	2.73861	0.0563346	0.396182	0.743458	0.463061	0.200317	0.348789	0.290105
4.43247	-0.470647	-0.337323	4.84396	1.26001	3.73525	0.708386	-1.23645	5.56566	2.19102	0.0346448	0.31571	0.689202	0.340761	0.156104	0.267061	0.17739
4.13522	-1.02952	0.041647	4.3888	1.32472	4.43113	0.289663	-1.53864	5.15712	2.14456	-0.00769202	0.245203	0.646341	0.231107	0.0522983	0.178164	0.186837
3.82822	-1.52611	0.81221	4.54455	1.46055	4.07635	-0.229758	-1.12539	4.52148	2.68363	-0.0122241	0.294368	0.613993	0.243989	0.102458	0.0445504	0.209737
3.67753	-0.997354	1.24553	4.71253	1.86001	4.39513	0.105069	-0.463964	3.60202	2.49929	-0.0135903	0.364725	0.59559	0.338076	0.190631	0.0431084	0.180152
3.31199	-1.01399	1.82501	4.02138	2.18196	4.24929	-0.232338	-1.01085	3.16716	2.91483	-0.120285	0.395085	0.590533	0.490764	0.219986	0.139736	0.215208
2.57681	-1.04729	1.69837	3.99275	2.63795	3.52778	-0.218179	-0.62384	3.50482	3.19749	-0.187065	0.450811	0.622005	0.553945	-0.0462977	0.00374534	0.22001
2.17944	-0.99568	1.9165	3.56615	3.07287	3.38136	0.0049926	-0.0763464	3.41567	2.8153	-0.144226	0.602597	0.660952	0.326425	-0.216843	0.0377526	0.239984
1.69479	-0.712666	2.16963	4.00181	3.45134	2.80883	-0.341292	-0.797174	3.19051	3.25132	-0.113064	0.715265	0.71888	0.223895	-0.187988	-0.0949505	0.202859
1.62307	-0.809254	1.18494	4.46298	3.16469	2.88115	-0.640735	-1.79991	3.48243	3.40143	-0.105681	0.754256	0.738517	0.0434176	-0.238575	-0.0590818	0.188115
2.18253	-0.283969	0.572239	4.36555	2.86921	2.80823	-0.670164	-2.05702	3.73582	3.14676	-0.143269	0.631017	0.715911	-0.0572719	-0.155683	0.0782233	0.322409
2.25275	-0.145869	-0.271922	4.28251	2.84974	3.61544	-0.475764	-2.27253	3.84072	2.84322	-0.226475	0.538512	0.696044	-0.202126	0.00833436	0.342155	0.440776
2.13417	-0.290729	-0.761418	4.14325	2.16789	4.70948	-0.613252	-2.38804	3.17786	2.51856	-0.266292	0.447024	0.675311	-0.204531	0.195615	0.393234	0.494684
2.66542	-0.0987044	-0.849772	4.32968	1.8921	4.71838	-0.55199	-2.11652	3.23258	2.74687	-0.281156	0.333118	0.617672	-0.0937415	0.236488	0.524677	0.521234
3.289	0.187257	-1.51248	3.42659	1.24568	5.3773	-0.0923435	-1.80091	2.88038	2.36822	-0.235765	0.254962	0.616439	-0.00192023	0.138965	0.411936	0.403934
2.88011	-0.0646155	-1.49305	2.35067	0.894087	5.43733	-0.231079	-1.61701	2.89011	2.07568	-0.193777	0.335774	0.625216	-0.0476403	0.00233596	0.407721	0.371605
2.91397	-0.389494	-1.44247	2.19202	1.09298	4.8306	0.00695095	-1.32794	3.06548	2.68082	-0.158973	0.425216	0.624739	0.167803	0.0796741	0.212041	0.361416
2.59964	0.238074	-1.39165	2.07513	1.43899	4.3267	0.405661	-0.715944	3.68668	1.98041	-0.1553	0.486204	0.60591	0.236457	0.0356429	0.146632	0.287431
2.60472	0.447928	-1.03311	2.37763	1.56626	3.66125	0.103929	-0.328397	3.6648	2.54368	-0.176377	0.530458	0.595644	0.119583	0.0684121	0.0441107	0.403204
2.64446	0.777988	-1.13796	2.11375	1.59274	3.75275	-0.0183082	-0.232952	4.59963	2.02115	-0.186458	0.560958	0.613549	-0.0792016	-0.00193249	0.117845	0.444021
2.35518	1.5992	-0.175762	1.94733	1.56807	3.98555	-0.408256	0.248921	4.42699	1.67139	-0.240778	0.57339	0.656384	-0.219054	0.116515	-0.0724484	0.403457
2.20866	1.68265	0.573813	3.06544	1.82855	3.77961	-0.258796	-0.190026	3.645	1.77181	-0.287745	0.529091	0.655135	-0.218817	0.0262756	-0.114766	0.360118
2.55505	1.45508	0.264302	3.08671	1.62012	4.36846	-0.169657	-0.934962	3.89727	1.45522	-0.330558	0.540751	0.651337	-0.231366	-0.0373313	-0.157281	0.340578
3.42213	0.681156	0.622965	2.76222	1.52447	4.82651	-0.0842867	-1.80782	4.84635	1.69924	-0.35635	0.532624	0.6386	-0.199374	-0.0224989	-0.0385922	0.342605
3.63504	0.0599252	0.149139	2.82957	1.24371	5.00889	0.284465	-2.29784	3.90423	1.83525	-0.35067	0.431979	0.591458	-0.093681	-0.0242375	-0.110418	0.368401
2.97765	-0.606513	0.254468	2.66288	1.12823	5.05886	0.477752	-2.55979	4.04732	1.42161	-0.28829	0.419536	0.557237	-0.00195413	0.00133886	-0.119583	0.319572
3.07354	-0.724726	0.0877647	2.67063	1.13948	4.85686	0.91526	-2.82476	4.85183	2.02491	-0.227817	0.416672	0.535576	-0.172334	0.116144	-0.199885	0.538625
2.87898	-0.198008	-0.635972	2.56636	1.01506	4.79188	0.805409	-2.4127	6.59211	1.20999	-0.134272	0.424999	0.550916	-0.16233	0.204044	-0.158946	0.534499
2.87325	-0.379625	-0.458611	2.29522	0.513318	4.72507	0.125606	-2.03786	6.24808	1.49981	-0.186532	0.510687	0.56986	-0.13718	0.270456	-0.252556	0.522439
1.98745	-0.542906	-0.622324	2.29543	0.734148	4.65711	0.0410622	-1.89442	6.99062	1.85265	-0.174281	0.585779	0.605376	0.00385433	0.114525	-0.205122	0.555173
1.49762	-0.445171	-0.735	1.8277	0.469422	4.53619	-0.101794	-1.31572	6.76037	1.95127	-0.109757	0.651855	0.578191	0.0811429	0.00434573	-0.0679357	0.519917
0.69999	-0.604048	-0.233497	2.27168	0.435986	3.53575	-0.421118	-1.51443	5.4932	2.12471	-0.0994636	0.526266	0.581239	0.110068	0.0904702	-0.00184597	0.390281
0.541303	-0.63024	-0.687972	2.26991	0.0987654	3.27843	-0.335268	-1.3776	6.83997	1.97796	-0.164252	0.361557	0.574151	-0.0648891	0.104984	-0.0419058	0.294125
0.824636	-0.859738	-0.378852	2.12982	0.244214	3.73043	-0.76814	-0.831337	6.62575	1.87995	-0.179644	0.338765	0.575484	-0.158312	0.267909	-0.0412486	0.215948
0.994289	-0.289225	-0.188984	3.02503	0.601235	3.84757	-0.648363	-1.12451	5.21274	1.2975	-0.288858	0.293764	0.572441	-0.332892	0.376659	-0.0171038	0.259811
0.975907	-0.0661239	-0.697455	2.53263	0.120043	4.42684	-0.180682	-0.728634	5.77443	1.05195	-0.30922	0.369417	0.599695	-0.304391	0.485956	-0.056926	0.303313
1.86395	0.423128	-1.06472	2.18474	-0.332172	5.03141	0.0660674	-0.231347	6.12498	1.39235	-0.351369	0.555938	0.581937	-0.159299	0.425718	-0.0603484	0.374716
2.30448	0.290173	-1.46061	1.55947	-0.53146	5.46944	-0.128228	0.179708	6.84108	0.698612	-0.373178	0.608225	0.584576	0.112293	0.273929	0.0165147	0.497065
2.57886	-0.268851	-1.81183	1.23783	-0.98782	5.61969	0.0425103	0.281607	5.85547	0.568285	-0.341642	0.608588	0.542848	0.286356	0.117542	0.0790002	0.460754
1.94179	-0.655104	-2.36498	1.35342	-0.784182	5.38795	0.477097	0.435885	5.81454	1.02412	-0.349272	0.452967	0.508439	0.294897	0.226839	0.0785088	0.365504
1.98823	-0.978769	-2.90261	1.41266	-1.05279	4.92121	0.716788	0.747544	6.15439	0.876758	-0.323948	0.330605	0.521433	0.177505	0.237574	0.0816613	0.302197
1.49595	-1.08016	-2.60763	1.08077	-0.800463	4.61099	0.233937	0.835135	5.4868	0.765047	-0.28511	0.263711	0.528936	0.0753526	0.209067	0.0211637	0.204171
1.38716	-0.882307	-1.78708	1.4971	-0.607349	4.06283	0.165764	0.665171	6.74838	1.02512	-0.290357	0.197064	0.530945	-0.0825239	0.202412	0.165717	0.219138
1.73162	-0.551215	-1.17469	1.57944	-0.161641	3.97523	-0.39024	0.988398	6.61186	1.25226	-0.201016	0.255175	0.538132	-0.132255	0.194709	0.0969413	0.300616
1.76335	0.0968573	-0.219134	2.49819	0.508463	4.13441	-0.836429	0.189815	6.06085	0.717663	-0.188373	0.319848	0.522404	-0.131074	0.204397	0.0643278	0.310545
2.18545	0.0856108	-0.221654	1.58823	0.795317	4.53356	-1.19907	0.573188	6.20777	1.07029	-0.188241	0.332245	0.526523	-0.0151415	0.244223	0.15343	0.324427
2.78822	0.172484	0.438145	1.16927	0.869822	4.85447	-1.49486	0.524084	4.70808	1.09248	-0.201999	0.420388	0.542854	0.0493131	0.29634	0.127589	0.223083
2.98569	-0.273676	0.876586	0.78793	1.3532	4.7343	-1.27507	0.254666	4.25384	0.859554	-0.264268	0.475202	0.526339	0.145806	0.436139	0.134584	0.207917
2.66146	-0.417746	0.529163	0.0109512	0.648315	4.56875	-0.499058	-0.137243	3.65984	0.672483	-0.268341	0.602605	0.542041	0.180157	0.423337	0.275097	0.16687
2.22525	0.0245848	0.50523	-0.175085	0.484175	4.52171	-0.444162	-0.170393	3.43068	0.636983	-0.284464	0.612722	0.557239	0.122074	0.217921	0.284112	0.238484
2.57585	-0.216498	0.289989	0.273632	0.205958	4.70498	-0.183529	-0.702084	3.67378	0.47739	-0.318444	0.577018	0.546878	0.0878672	0.267716	0.275897	0.361316
2.80368	-0.345332	-0.119976	-0.309174	0.0150091	4.87649	-0.0639413	-0.842233	3.9052	0.186817	-0.331282	0.561909	0.554066	-0.0442468	0.163683	0.0175171	0.459987
2.79457	-0.453674	0.139266	0.30908	-0.401786	4.17508	-0.0267079	-1.01156	4.72	0.0966609	-0.358606	0.356257	0.575118	-0.0354222	0.268655	-0.154081	0.418608
3.03588	0.186384	-0.302853	1.11664	-0.81154	3.92724	0.247691	-0.696513	5.6666	0.214555	-0.334474	0.255262	0.575853	0.0701768	0.210738	-0.107201	0.282758
3.00383	-0.095642	-0.251755	1.90041	-0.601375	3.78353	-0.352763	-0.829229	6.31024	-0.478047	-0.37327	0.16623	0.545598	0.186439	0.189834	-0.10896	0.146576
3.39248	-0.416438	-0.242183	1.51263	0.106398	3.64685	-1.11724	-0.271754	6.70811	0.0571776	-0.361496	0.203362	0.498551	0.240844	0.19588	-0.0182342	0.105952
3.17889	-0.150034	-0.399699	1.96591	-0.06465	3.87593	-0.858268	-0.056081	5.41531	0.427162	-0.298878	0.416581	0.503928	0.315537	0.119526	0.209536	0.141701
2.54559	-0.791459	0.127442	1.64186	0.587356	3.5253	-0.683896	0.258355	5.97795	1.1369	-0.261248	0.557737	0.486989	0.24481	0.0213203	0.317491	0.353033
2.23181	-0.716193	-0.171394	0.765854	0.498593	3.42266	-0.427417	0.515799	6.29757	1.35724	-0.221644	0.636408	0.469482	0.19154	0.0776715	0.316881	0.302062
2.16227	-0.73998	0.284778	0.0434534	0.71656	3.66274	-0.761747	0.698103	5.76162	2.12264	-0.160915	0.713325	0.471303	-0.0241839	0.05877	0.201447	0.26358
2.82985	-1.46129	0.202347	0.771061	0.695833	4.21184	-0.864512	0.154925	5.784	3.01449	-0.22121	0.56272	0.502161	-0.0720273	0.324581	0.0139659	0.18133
3.11707	-1.75484	-0.371383	0.776151	-0.172858	4.33442	-0.54179	0.15869	5.63979	3.06434	-0.212874	0.622692	0.509537	-0.0908997	0.428779	0.0226239	0.185679
3.75192	-1.50363	0.224631	0.624167	-0.877355	4.55566	-0.480443	0.275197	5.17307	3.5756	-0.245202	0.487735	0.508304	-0.0940598	0.484311	0.168286	0.110789
4.23861	-1.0745	0.295095	0.762313	-1.26151	4.86307	0.218621	-0.580072	5.38341	3.87708	-0.231113	0.46403	0.518812	-0.0755625	0.492906	0.202373	0.174621
4.1208	-1.64378	0.624749	0.788113	-1.33453	4.80315	0.227521	-1.31129	5.17258	3.02157	-0.270777	0.441448	0.55019	0.0892996	0.221615	0.176136	0.347313
3.84146	-1.27377	0.765257	0.992339	-1.10027	4.49601	0.0371427	-1.62665	5.37204	2.98661	-0.271513	0.383641	0.508068	0.22151	0.137339	0.0492553	0.536926
2.89941	-0.961342	0.735323	1.46841	-1.48115	5.13948	0.149591	-1.8014	4.61632	2.90789	-0.219262	0.34885	0.516908	0.184048	0.0569794	-0.00126106	0.49591
2.04215	-1.28765	1.03651	1.1317	-0.811737	5.22326	0.0832252	-1.72436	4.98251	2.46813	-0.211777	0.362439	0.525229	0.0575956	-0.00489758	0.0540157	0.555338
1.89026	-1.39275	0.737584	1.8222	-0.322102	5.45441	0.317359	-1.72798	4.74794	1.97966	-0.210283	0.400483	0.531566	0.0534918	0.158847	-0.0879557	0.703748
1.69753	-1.61601	0.490991	2.11431	-0.285831	5.52968	0.265851	-1.44619	5.07834	1.88696	-0.00374927	0.620684	0.515996	0.0225875	0.372486	-0.0996562	0.772225
1.90413	-1.90665	0.353565	3.21612	0.315647	5.9341	-0.473078	-1.34242	5.67022	2.11054	0.064145	0.728194	0.525654	0.019333	0.365512	-0.0261597	0.698361
2.25859	-1.95801	0.39312	3.68011	0.0858047	5.59798	-0.251427	-1.01243	5.95745	1.97347	0.114048	0.784201	0.514522	0.0456157	0.402516	-0.00288631	0.609807
2.66173	-1.78933	0.766657	3.34977	0.272705	6.06626	-0.167603	-0.877329	5.26736	1.62422	0.116596	0.784915	0.533985	0.100114	0.163911	-0.0638988	0.519835
3.08578	-1.77316	0.659382	3.43296	0.554214	5.5682	0.227765	-1.30076	4.85925	1.12338	0.127792	0.759666	0.533555	0.146214	0.0894691	-0.107999	0.403621
3.27183	-1.69789	0.233415	2.48955	0.0878058	4.91303	0.367689	-1.75248	3.84191	0.669458	0.022646	0.727436	0.589642	0.0518476	0.00983739	0.0177012	0.288946
3.4561	-1.04695	0.383652	1.27844	-0.534827	4.35272	-0.274507	-1.5315	3.08902	0.881264	-0.13479	0.632721	0.644753	0.00782616	-0.10544	0.210933	0.162899
3.45558	-1.05761	0.256714	1.33486	-0.750051	4.7871	-0.508879	-1.73738	2.34602	0.981856	-0.156054	0.556635	0.63968	0.101771	-0.177424	0.114788	0.236081
2.96113	-0.985437	-0.615292	1.15298	-0.626714	5.19136	-0.147637	-1.76697	2.59045	1.0084	-0.140944	0.56184	0.598739	-0.0207649	-0.137006	0.162222	0.276084
2.98031	-1.10452	-1.3057	1.59138	-1.12752	4.8934	-0.0978186	-1.57826	2.29197	1.25744	-0.152131	0.546625	0.56913	-0.0452522	-0.139382	0.0934466	0.343777
2.64797	-1.10367	-1.32291	1.55702	-1.15882	4.77989	0.114259	-0.908161	2.6971	1.05561	-0.104475	0.504887	0.520131	-0.22757	0.0430728	-0.0237698	0.370115
2.1459	-1.09815	-1.04932	1.58704	-0.549059	4.50227	-0.540106	-0.906857	2.36107	1.35804	-0.0931946	0.45915	0.476073	-0.213414	0.0167507	-0.108824	0.375279
2.21101	-1.09381	-0.35271	2.07443	-0.609537	3.99251	-0.527563	-0.511871	3.61572	1.68109	-0.0331813	0.460986	0.428884	-0.164058	0.0634051	-0.114148	0.439714
2.20892	-0.62154	0.0949118	2.46286	-0.629767	4.20031	-0.408041	-0.0448854	3.2887	0.947031	0.000261513	0.534991	0.420774	0.00509794	0.0817885	-0.0290068	0.366453
2.51291	-0.423519	0.946009	3.34904	-0.576736	3.68812	-0.362719	-0.0846436	4.01173	1.39643	-0.037071	0.546265	0.428166	0.0790837	0.307583	-0.0182891	0.271957
2.5051	-0.149713	0.46535	2.32577	-0.303206	3.34683	-0.528073	-0.0370444	4.01833	2.15171	-0.00953466	0.530209	0.419536	0.0537942	0.223536	-0.0859558	0.154174
2.84302	0.26569	1.07883	2.22811	-0.086668	3.58225	-1.12563	0.375762	4.05132	2.30656	-0.0640759	0.643122	0.409899	-0.0503396	0.181553	-0.000814531	0.175868
3.5839	0.657502	0.985212	3.03461	0.679462	4.03944	-1.07447	-0.483542	4.40335	2.50831	-0.103213	0.598227	0.440222	-0.0258971	0.0881273	-0.0856711	0.225463
3.27158	1.07005	-0.0617722	2.57941	0.752501	4.5092	-0.605241	-0.631798	5.1773	3.29259	-0.113975	0.690931	0.465115	-0.219492	0.0121831	-0.0989955	0.230265
3.26328	1.34898	-0.289051	1.5923	0.670725	4.80538	-0.260123	-0.929572	4.18217	3.35795	-0.204193	0.566324	0.434073	-0.0799204	-0.102503	0.0998208	0.231477
2.48559	0.655777	-0.760258	1.96324	0.820885	5.35134	0.536111	-1.04339	4.07361	3.04472	-0.164095	0.57209	0.390598	0.0878199	-0.137566	0.246592	0.357747
1.62074	0.314706	-1.50345	2.02747	0.965272	5.35815	0.650716	-1.57214	3.83261	2.76258	-0.0850684	0.758224	0.378726	0.111743	-0.119046	0.239565	0.41624
0.863667	0.18756	-1.78877	2.42807	0.668657	5.10125	1.06892	-1.12801	4.01134	2.14847	-0.0903324	0.748974	0.330451	0.0585211	0.11112	0.131301	0.446108
0.856227	-0.152402	-2.00878	3.1509	0.346112	4.65468	1.03684	-0.829963	3.25897	1.44603	-0.00252306	0.713025	0.321019	-0.008998	0.127545	-0.0197807	0.251771
0.78036	-0.51714	-1.72314	3.55385	-0.124802	4.65854	0.823822	-0.765777	3.49974	0.737048	0.00227258	0.741666	0.338562	-0.076753	0.27267	-0.125432	0.268728
0.682786	-1.07599	-1.69741	2.93237	-0.196777	3.98859	0.352218	-0.626747	4.02212	0.845311	0.00352776	0.689754	0.368208	-0.0623135	0.373271	-0.199475	0.282549
1.24343	-1.11494	-0.970108	3.26222	-0.803328	3.86016	-0.0626006	-0.50147	3.84546	-0.445938	0.058741	0.719938	0.421258	-0.132569	0.359332	-0.118374	0.173484
2.08139	-0.815351	-0.0244662	3.00192	-0.561434	3.73183	-0.275993	-0.884098	3.53171	-0.183898	0.0187021	0.68641	0.479485	-0.00427477	0.41541	-0.0225385	0.144774
2.25776	-0.531587	0.483349	2.9551	-0.93174	3.51552	-0.218287	-0.742253	3.17155	0.101832	0.0376426	0.705438	0.478095	0.103353	0.255473	0.0201033	0.145052
2.31335	-0.248758	1.44169	2.60368	-0.98865	4.33071	0.108938	-0.19749	2.17332	-0.260849	0.034336	0.785582	0.46712	0.0142238	0.153488	0.010106	0.247644
2.26457	-0.516405	1.71866	3.52843	-1.03361	4.85687	0.164161	-0.493678	2.63218	0.455014	0.00427167	0.706865	0.447017	0.09859	-0.0627182	-0.0151009	0.274133
1.95497	0.00802885	1.96494	2.95381	-0.582797	5.11536	0.73883	-0.598924	3.26075	1.07143	-0.0323119	0.791711	0.447436	-0.0539547	0.050448	-0.107087	0.375398
1.90137	0.700668	1.27843	2.62801	-0.371011	5.32616	0.678795	-0.327249	3.27556	0.632454	-0.174309	0.856138	0.423603	-0.126617	0.159972	0.0291883	0.491925
2.41243	0.644851	1.01912	2.75496	-0.0713823	5.08163	0.604226	-0.554927	3.26932	1.07435	-0.216119	0.832574	0.350445	-0.0955214	0.351897	0.0916341	0.606432
2.13225	1.19809	0.680955	2.66267	-0.245601	5.39174	0.763859	-0.904484	3.64483	1.19689	-0.22637	0.800308	0.296977	-0.159596	0.374832	0.0271757	0.771975
1.47912	1.31834	0.521614	2.42285	-0.158399	4.39501	0.555162	-1.74213	4.15471	1.63526	-0.25126	0.707312	0.304447	-0.17644	0.47903	-0.0227069	0.79765
1.88977	1.66128	-0.0846005	2.06931	-0.0369117	4.19867	0.679175	-2.05733	3.67729	0.79837	-0.225783	0.548884	0.307275	-0.133784	0.333433	0.0103101	0.665992
1.89407	1.81278	-0.392416	1.99492	0.327376	3.8165	0.103824	-2.26217	3.40146	0.97553	-0.185702	0.37365	0.327195	-0.321103	0.413184	-0.0326412	0.633422
1.84619	1.52562	-0.458716	3.13768	0.073033	3.43804	-0.200664	-2.15129	3.01446	1.15533	-0.103186	0.267287	0.342393	-0.315676	0.349304	-0.164433	0.479956
1.13621	1.54248	-0.813411	3.10493	-0.414829	3.41365	-0.516043	-1.75506	2.28046	1.66387	-0.0415047	0.276	0.366059	-0.467135	0.453365	-0.32403	0.47954
1.02713	1.09697	-0.0212725	3.38926	-0.48284	3.48693	-1.24848	-1.97592	2.41068	2.98334	-0.131621	0.393579	0.408878	-0.35309	0.430639	-0.347217	0.481416
0.613485	1.03405	0.333724	3.54588	-0.813895	3.38397	-1.09339	-1.53476	3.56392	3.807	-0.098144	0.50723	0.401806	-0.251596	0.460131	-0.267225	0.423086
0.901348	0.412543	0.157079	3.80137	-1.08012	3.77162	-1.63313	-0.639757	3.8149	3.55736	-0.119953	0.66063	0.404083	-0.385739	0.381091	-0.246447	0.472891
1.0701	-0.40486	0.924044	4.73769	-1.24942	3.55491	-1.63149	-0.903708	3.30155	3.97923	-0.149609	0.696639	0.457998	-0.306327	0.39952	-0.185704	0.515699
1.18201	-0.357524	0.927637	4.70628	-1.56776	3.85503	-1.1888	-0.99366	2.77465	4.83199	-0.18015	0.784958	0.51089	-0.241165	0.450044	-0.22925	0.423315
1.38437	-0.0928848	0.993858	4.15636	-1.54809	3.58832	-1.31675	-1.34015	1.86566	4.07802	-0.208018	0.701329	0.523365	-0.245694	0.626308	-0.256358	0.376688
2.51161	-0.266609	1.07635	3.40636	-0.940649	4.04193	-1.02704	-1.72104	0.859831	3.62967	-0.194525	0.66938	0.462153	-0.106971	0.614508	-0.348502	0.242919
2.60418	-0.781883	1.25707	3.6798	-1.08196	4.15583	-0.969503	-2.08386	0.268221	2.9278	-0.188112	0.567998	0.420315	-0.112349	0.518715	-0.332754	0.321078
2.48703	-1.45169	1.18818	3.57245	-1.01568	3.88867	-0.663675	-2.24885	-0.414885	3.07183	-0.302007	0.55538	0.411795	-0.0958807	0.442316	-0.360456	0.406507
2.15638	-1.1106	0.0276471	2.7149	-0.752456	3.55539	-0.323676	-2.44534	-0.196196	3.37069	-0.229347	0.532237	0.37512	-0.103854	0.262575	-0.223072	0.246737
1.40334	-1.11422	-0.0799982	2.46491	-0.648807	3.66281	-0.677847	-2.46349	-0.090226	3.74267	-0.228296	0.526706	0.359218	-0.288955	0.123442	-0.166251	0.209612
0.682963	-1.35908	-0.674209	3.25191	-0.811425	3.14647	-0.603377	-2.0329	2.17145	4.24107	-0.205372	0.561486	0.389101	-0.203928	0.080731	-0.1366	0.294377
0.313207	-1.35838	-1.03099	3.54293	-1.08577	3.32396	-0.711106	-1.56848	3.6239	3.97564	-0.0861413	0.71415	0.402284	-0.304665	0.0834083	-0.177016	0.301411
0.548963	-0.986583	-1.03121	3.83568	-1.18483	3.32332	-1.05096	-1.68535	4.34453	4.18286	-0.0868436	0.730617	0.443372	-0.163348	0.0262204	-0.0988859	0.288628
0.950877	-0.10284	-0.931247	3.65833	-1.25557	3.27462	-0.884054	-1.01665	4.28214	4.4741	-0.078116	0.840723	0.454526	-0.0664307	0.0282148	-0.0339844	0.31557
0.556352	0.653786	-0.817116	3.43734	-1.35763	3.81905	-1.03585	-0.933928	3.27942	3.49504	-0.076163	0.862172	0.477263	-0.0113657	0.0197385	0.22567	0.357443
0.673312	0.840267	-0.099455	2.97784	-0.954261	3.6252	-0.966618	-1.22748	3.43481	3.472	-0.112747	0.788227	0.520255	-0.129466	0.0885635	0.30891	0.407429
0.616117	1.21073	0.68456	2.63628	-1.49125	3.40063	-0.671806	-1.4534	3.25524	3.23657	-0.0677632	0.809324	0.530874	-0.222936	0.17009	0.306082	0.346535
0.823132	1.76097	0.931908	1.69881	-1.35868	3.81902	-0.757064	-1.19035	2.10606	3.16502	-0.10724	0.744887	0.503971	-0.214348	0.266412	0.293312	0.373206
0.943792	1.73045	1.31138	1.62919	-1.12246	4.05751	-0.457399	-1.89526	2.13852	3.04707	-0.0697975	0.696798	0.492934	-0.260917	0.411764	0.238478	0.359819
0.485397	1.40797	1.40047	1.59261	-1.04962	4.66114	-0.627995	-1.84333	1.72199	3.27427	0.0147437	0.700249	0.457863	-0.419501	0.421134	-0.0112668	0.397499
0.708087	1.16613	0.947741	1.7942	-1.36876	4.66814	-0.65912	-1.98115	3.27663	3.84889	-0.00134601	0.604271	0.46579	-0.313006	0.343186	-0.0975889	0.441001
0.934527	1.41426	1.3663	1.90323	-1.51473	4.97272	-0.925594	-2.65529	3.74798	3.36762	0.0559779	0.584144	0.442523	-0.111435	0.312448	-0.155908	0.350939
0.979983	1.14625	1.16807	2.09059	-0.930348	4.17225	-1.14816	-2.49776	3.57907	3.5984	0.0660161	0.591244	0.400103	-0.082368	0.270602	-0.0909273	0.236112
0.63835	0.580061	1.31288	2.53953	-0.836604	3.78348	-1.264	-2.18054	4.1475	4.15328	0.0240368	0.573152	0.424414	-0.0989756	0.235585	-0.138909	0.202456
-0.123479	0.626031	0.385855	3.00464	-0.74931	4.0211	-0.631739	-1.99341	4.80052	4.19826	0.0616839	0.697082	0.422331	-0.110157	0.319615	-0.167363	0.109106
-0.576004	0.979997	0.095521	2.99815	-0.348481	3.05764	-1.01145	-2.10347	6.547	4.66186	0.0286578	0.650327	0.420201	-0.00611503	0.282732	-0.085074	0.131614
-0.394453	0.962657	0.0552631	2.16605	-0.599707	2.59244	-1.26697	-1.9687	7.10965	4.80016	0.0713262	0.66111	0.428852	0.012052	0.363484	-0.0496409	0.0862839
-0.814517	0.84748	-0.0922544	1.81852	-0.574539	2.42015	-1.38327	-1.42569	6.45699	3.95775	0.0840709	0.591304	0.44021	-0.111239	0.420245	-0.274433	0.151171
-0.294749	-0.186203	0.129486	2.50885	-0.388815	1.96137	-1.28214	-1.94239	5.46944	4.39595	0.0722195	0.51371	0.456416	-0.0881644	0.354908	-0.281182	0.32329
0.180916	-0.0854907	-0.351456	2.67548	-0.167828	2.80816	-1.29139	-1.27118	4.12926	4.27067	0.0293551	0.600416	0.448179	-0.149031	0.34757	-0.187961	0.428235
0.236405	0.636529	-1.37678	1.37642	-0.421266	2.93523	-1.57026	-1.06728	3.27027	3.5911	-0.0291351	0.574922	0.448237	-0.358007	0.244129	-0.148805	0.409539
1.18254	1.07397	-0.324948	1.39702	-0.395151	3.35704	-0.961566	-1.28702	1.32946	2.64766	-0.0413269	0.586196	0.455645	-0.226221	0.21676	-0.0417206	0.396696
1.29218	1.06053	-0.514034	1.26848	-0.665806	2.99882	-0.340977	-1.12756	0.115029	2.49225	-0.0524634	0.673568	0.409636	-0.184132	0.161074	0.0863953	0.322862
1.323	0.529254	-0.851457	0.641021	-1.28387	3.50763	-0.289513	-1.12279	0.557905	3.03058	-0.0519742	0.614007	0.38574	0.00946535	0.107574	0.253684	0.406601
0.953836	0.878894	-1.74851	0.877717	-1.00447	3.72955	0.0249136	-1.3235	1.5581	2.17944	0.0497928	0.457894	0.338456	0.178857	0.288982	0.26856	0.320852
0.343864	0.828828	-2.60903	0.503585	-0.874593	3.6389	-0.7971	-1.28501	2.58121	2.10267	0.0630311	0.361705	0.288104	-0.0113404	0.313647	0.174118	0.27124
0.50794	0.713849	-2.53046	-0.203368	-0.988093	2.96996	-1.34421	-1.75969	3.88836	2.47005	-0.00071872	0.361788	0.233675	-0.0412538	0.331257	-0.0570899	0.255651
0.496115	1.19239	-2.34591	-0.0511341	-0.73832	2.06416	-1.49549	-1.64423	3.51868	2.07905	-0.0396512	0.388288	0.207481	-0.149398	0.309624	-0.0292219	0.196657
1.09142	0.952758	-2.64879	0.694267	-0.334592	1.83144	-1.78602	-1.5541	3.59668	3.42893	-0.136882	0.278171	0.228392	-0.241406	0.21984	-0.167629	0.167706
1.25572	1.04363	-2.38411	1.24335	-0.0363597	2.26428	-1.56843	-0.787949	3.79307	3.13857	-0.138827	0.248186	0.225507	-0.216208	0.180726	-0.090409	0.18765
1.09323	1.23576	-2.49751	0.757217	0.185897	1.90531	-1.61652	-0.129262	2.7088	2.93417	-0.204143	0.310543	0.247488	-0.134956	0.068225	-0.0643234	0.176043
2.22029	1.48608	-1.09062	1.80411	-0.00302389	2.60426	-0.640481	-0.253022	1.53774	3.08479	-0.228403	0.251403	0.304771	-0.109617	0.0121752	0.0603071	0.298513
2.07216	1.29803	-1.52015	2.29164	-0.522177	2.30243	-0.227063	-0.0643007	1.15089	2.80279	-0.204033	0.172932	0.323574	-0.158027	0.228819	0.137844	0.409822
1.60357	0.756047	-1.69761	1.63921	-0.51213	2.23699	0.173469	0.0914204	0.430443	2.8259	-0.248991	0.227816	0.325394	-0.361861	0.219478	0.296973	0.489821
1.17665	0.222158	-1.52023	2.39217	-0.297107	2.49653	0.552299	-0.307714	0.176792	2.42881	-0.271157	0.288243	0.33595	-0.191148	0.197527	0.164468	0.452515
0.833538	-0.35343	-1.44926	2.06425	-0.633557	2.81742	0.537604	-0.145432	0.28423	2.82532	-0.205765	0.267661	0.338935	-0.269708	0.297536	0.211347	0.398559
1.36067	-0.125949	-0.976304	2.41182	-1.01808	2.76637	0.687023	-1.26651	1.24339	3.15442	-0.274979	0.229115	0.317887	-0.275699	0.300259	0.138928	0.505916
1.57953	0.378089	-0.93409	2.24149	-0.642209	2.94155	0.853779	-1.04228	1.30383	2.22053	-0.221229	0.200394	0.295345	-0.277821	0.330661	0.0755784	0.445143
1.56751	-0.112809	-1.36218	2.1223	-0.458055	3.42447	1.1743	-1.27473	1.9496	2.18754	-0.186697	0.281836	0.268773	-0.406962	0.247205	-0.0370038	0.354779
1.78262	-0.373465	-1.27327	1.67608	-0.0815933	3.52386	1.6152	-1.63614	3.39284	2.04429	-0.205629	0.284971	0.273804	-0.541105	0.144083	-0.0976599	0.305407
2.03722	0.23443	-1.79775	1.67246	0.295074	3.47522	1.23868	-2.00632	3.60557	1.52817	-0.147386	0.322102	0.288609	-0.552664	0.41044	-0.107142	0.384532
1.54604	0.617658	-1.63313	1.91383	0.809661	3.51175	0.936497	-2.07776	4.68567	1.26933	-0.174387	0.373934	0.304547	-0.442677	0.320338	-0.0442212	0.429633
0.815886	0.934243	-2.26259	2.38857	1.24809	3.09404	0.703662	-2.00107	4.35424	1.52181	-0.175498	0.390751	0.360445	-0.112341	0.234924	-0.118344	0.412325
0.382096	1.24569	-2.00545	1.83903	2.11015	2.91197	1.00062	-1.81571	2.66412	1.68198	-0.150498	0.39143	0.401706	-0.0864356	0.337529	-0.211716	0.371459
0.742202	1.41471	-1.61714	2.30523	2.28226	2.99378	1.13337	-2.19309	2.04093	2.32232	-0.205635	0.415896	0.443329	0.0864478	0.180687	-0.148241	0.32818
0.687683	1.53434	-1.51506	1.85481	1.70437	3.30963	0.984113	-2.13414	2.23709	2.99895	-0.169247	0.492988	0.43525	0.118109	0.224291	-0.104609	0.289064
1.16842	1.87258	-1.91314	2.05488	0.957546	3.74591	1.51604	-2.63368	2.25569	3.2259	-0.115293	0.587307	0.441619	-0.000273963	0.135281	-0.0175663	0.229769
1.70227	1.89857	-1.27972	1.77738	0.583185	4.09173	1.71524	-2.97545	1.42858	3.21066	-0.15426	0.521431	0.43195	-0.168861	0.213166	0.100965	0.277705
1.7582	1.73217	-1.18491	1.69952	0.0640018	4.91674	1.78522	-3.51433	1.35112	3.72532	-0.152477	0.407946	0.406575	-0.394588	0.503424	0.27558	0.398485
1.61381	1.76021	-1.29764	1.29087	0.0138709	5.06783	1.96334	-4.06125	2.48018	3.85433	-0.224108	0.339087	0.367034	-0.503299	0.426068	0.364247	0.511544
2.0294	2.53147	-1.71108	1.66489	-0.261618	4.93605	1.60085	-3.47508	2.22883	3.53524	-0.289917	0.224655	0.35074	-0.535147	0.298271	0.362052	0.547746
1.1569	2.22013	-1.71455	2.1542	0.0194188	5.13056	0.894417	-2.73803	2.35525	4.07499	-0.246551	0.175935	0.325207	-0.54949	0.159867	0.291771	0.508569
1.40418	2.12864	-1.2754	2.56753	0.254277	4.86106	0.622097	-2.59224	2.51558	4.35525	-0.256121	0.190226	0.351375	-0.513865	0.0371231	0.308747	0.47075
0.811543	1.98902	-1.40716	2.69383	1.17664	4.29343	0.639542	-1.62937	2.72015	4.09348	-0.183768	0.243461	0.346381	-0.369197	0.0248682	0.173786	0.50288
1.15965	2.06499	-0.934825	2.37692	1.85659	3.64241	0.521347	-1.40455	4.47878	3.89357	-0.143023	0.33343	0.368992	-0.239534	0.0187137	0.0404495	0.438608
1.0086	2.04727	-0.554232	1.62757	1.79648	3.39779	0.372321	-0.752298	5.35693	4.32292	-0.182108	0.342283	0.343773	-0.0970847	0.0813018	-0.0312572	0.536736
1.72904	1.71039	-0.461062	1.45443	1.63542	3.35894	0.150381	-1.17927	4.91409	4.41816	-0.191696	0.379905	0.325102	-0.00809443	0.133374	0.0330502	0.566513
2.84335	0.930091	0.240691	1.38376	1.573	3.38401	-0.390778	-1.75506	5.06533	4.97659	-0.245829	0.292207	0.294329	0.0261152	0.0833786	-0.0398448	0.574633
2.40594	1.12667	-0.534452	1.44341	1.05642	3.73723	-0.385815	-2.17674	5.3495	4.96989	-0.248182	0.383649	0.268764	0.0570691	0.205559	-0.0265922	0.651133
3.05926	1.36872	-1.17759	1.34323	0.878588	3.75553	-0.272614	-2.39248	4.48266	4.06868	-0.230824	0.388783	0.242098	0.0697628	0.0821776	0.0393788	0.613857
3.99264	1.34625	-1.91815	1.60685	0.188509	4.06583	-0.110227	-2.40024	4.32554	3.47166	-0.211084	0.322416	0.227645	0.0188053	0.209957	0.00573541	0.536615
3.51418	1.09195	-2.5065	2.05137	-0.0828365	4.98708	-0.0727591	-2.44782	3.65702	3.0088	-0.189999	0.363793	0.212452	-0.0668797	0.344611	-0.193628	0.586662
3.07959	0.87832	-2.78453	1.59068	-0.537502	4.62666	0.355272	-2.86861	4.20378	2.67035	-0.108709	0.432956	0.207112	-0.285293	0.3075	-0.303121	0.567876
1.82283	0.771696	-3.62082	1.80232	-0.890656	4.49654	0.744873	-2.70339	4.76877	2.54187	-0.0705679	0.41718	0.201991	-0.256179	0.224681	-0.191442	0.568998
2.0201	0.638226	-2.69089	1.31414	-1.13434	3.97361	0.724268	-2.64762	4.94361	2.06668	-0.0654318	0.325201	0.213318	-0.25967	0.0631049	-0.0263719	0.465664
1.21842	0.245306	-1.81898	1.07894	-1.44023	3.96376	0.193663	-2.16684	5.03993	2.94587	-0.0451806	0.236626	0.227588	-0.335116	0.121823	-0.00907932	0.46395
1.52879	-0.124982	-1.17547	1.42226	-1.2739	3.58132	-0.508448	-2.18502	4.61691	3.26474	0.0337946	0.304526	0.279755	-0.310815	0.310834	0.0790721	0.520754
1.53269	-0.116566	-0.614717	1.14173	-0.765328	3.73508	-1.1461	-2.33326	5.72888	4.25837	0.00728772	0.272822	0.301926	-0.285381	0.178667	0.158391	0.46161
0.913536	0.137384	-0.0842142	1.61907	-0.401054	3.22667	-1.18406	-2.28493	6.04265	4.2066	0.00438966	0.358685	0.275181	-0.210735	0.255732	0.102329	0.455492
1.49262	0.810251	-0.229339	1.18321	-0.0702343	3.52303	-1.44698	-1.75597	5.68941	3.67593	-0.065573	0.484545	0.271068	-0.0923022	0.163581	-0.151574	0.536336
1.86067	0.561434	0.218301	1.23384	0.033752	3.8591	-1.43733	-1.94761	5.87809	3.22346	-0.0800286	0.599282	0.262013	0.00711572	-0.0231712	-0.174286	0.546417
2.20769	0.970297	-0.374447	0.775455	-0.168522	4.38294	-1.50107	-1.87879	5.43823	2.88209	-0.140647	0.677006	0.246632	0.0760527	-0.02796	-0.0635182	0.619207
2.8254	1.93234	-1.24563	-0.00571636	-0.229653	4.45001	-1.13378	-2.06944	5.23933	2.61572	-0.183851	0.604955	0.225269	0.0136295	0.0558882	-0.0424628	0.493582
3.49855	1.79213	-1.95606	0.795988	-0.576656	4.44248	-0.668139	-2.55605	4.58437	2.28562	-0.115412	0.588583	0.23433	-0.113436	0.38853	-0.0349138	0.529332
3.74395	1.40207	-2.13759	1.23093	-0.689529	4.46245	-0.568191	-2.45653	3.34466	2.23686	-0.0135264	0.496359	0.280973	-0.369832	0.487219	0.0969649	0.592953
3.32603	0.978073	-2.47657	1.39122	-0.676148	4.15399	-0.444982	-2.39341	2.64731	2.32977	0.0323591	0.397995	0.284619	-0.500012	0.524541	0.196682	0.655126
2.93295	1.11091	-2.3802	1.8668	-0.80201	3.79463	0.416556	-2.62105	1.59722	2.01085	0.0230269	0.342398	0.268687	-0.505861	0.569101	0.261702	0.765198
2.24784	1.32705	-1.59519	1.73804	-0.619803	3.7426	0.561678	-3.14968	1.51274	2.32512	-0.0161439	0.254805	0.293438	-0.495857	0.316611	0.114225	0.741918
1.4477	0.606116	-0.928282	2.09887	-0.369057	3.37133	0.529839	-3.00031	1.37874	2.44723	-0.0706681	0.217874	0.282574	-0.34633	0.0692206	0.115912	0.695412
0.905838	1.31998	-0.834993	1.70789	-0.735639	3.33127	0.174787	-2.06348	0.947321	2.97858	-0.0989622	0.291949	0.274998	-0.287679	0.0107124	0.0206389	0.65898
1.23031	1.27468	0.31322	2.01119	-0.886495	3.46457	-0.534095	-2.04998	1.11774	3.69339	-0.121503	0.22067	0.208372	-0.40342	-0.00559414	-0.0409678	0.563489
1.89802	1.49801	0.725699	1.55919	-1.47021	3.65179	-0.568381	-2.04147	2.21856	4.10727	-0.0423065	0.277904	0.202575	-0.445554	0.120774	-0.0607879	0.56078
2.30481	2.31317	1.15736	1.91321	-1.15548	3.75748	-0.652716	-1.7822	1.07806	4.13531	0.0014002	0.324333	0.242876	-0.5185	0.079338	0.0403154	0.554512
3.163	1.63132	0.742751	2.26193	-0.999561	3.64123	-0.677199	-2.44905	0.7664	4.20084	0.0156598	0.374095	0.272192	-0.401388	0.241717	0.0868783	0.606881
3.41087	1.67293	-0.287036	2.10835	-0.882342	3.67425	-0.724586	-2.08287	1.99859	4.57538	0.00665102	0.434838	0.346536	-0.300318	0.399952	0.217252	0.712429
3.98858	1.8969	-0.862082	1.63189	-0.606948	2.92865	-0.632671	-2.41018	1.92643	4.39558	-0.0360603	0.425587	0.413655	-0.379964	0.367439	0.330436	0.628943
3.82782	1.76572	-1.11618	2.00367	-0.675886	2.85099	0.0700274	-3.04589	2.22295	3.98001	-0.0930015	0.368097	0.443821	-0.305553	0.267458	0.232746	0.574896
4.06992	1.68894	-1.41223	1.70654	-0.637568	2.60298	-0.0525489	-2.96235	2.00102	3.36658	-0.164258	0.324218	0.43785	-0.419171	0.131785	0.157752	0.661169
3.80452	1.36693	-1.91727	1.98571	-0.795206	2.49084	-0.219526	-2.8819	1.80633	3.53006	-0.193658	0.167685	0.382871	-0.406855	-0.110189	0.177857	0.76717
3.84492	1.88838	-1.87324	2.20465	-0.734137	2.34109	-0.85728	-1.98548	1.25559	3.69163	-0.143773	0.0955985	0.394433	-0.314043	-0.17111	0.145124	0.677771
3.57862	1.82236	-1.81041	1.94319	-0.849794	2.52782	-1.32283	-1.68734	1.4036	3.11428	-0.109836	0.0232669	0.405193	-0.218164	-0.231575	0.139246	0.684654
2.654	1.36801	-1.67295	1.70747	-1.1897	2.34573	-0.994268	-1.14164	1.98225	2.98928	-0.0784362	0.0355235	0.405472	-0.10912	-0.0602282	0.181056	0.711295
2.26042	1.75121	-1.54869	1.39696	-1.68383	2.70963	-1.26686	-0.726638	0.373578	3.17827	-0.0250783	0.0700235	0.455672	-0.0500919	-0.0629228	0.300815	0.675828
2.74505	1.4966	-1.56871	0.645778	-1.67096	2.854	-0.911789	-1.25585	0.742894	3.21454	-0.00700587	0.0745616	0.464905	-0.231324	0.0648569	0.371658	0.51636
3.51411	1.71248	-1.18572	0.53926	-1.87047	2.93533	-0.483186	-0.814615	2.56272	3.89944	0.0108282	0.100571	0.504262	-0.15748	0.0640287	0.206991	0.362442
3.64704	1.71721	-0.498559	0.60317	-1.13813	2.81441	-0.236511	-1.20909	2.63884	3.32264	-0.0347427	0.177909	0.501361	-0.196123	-0.141889	0.158534	0.41448
4.091	0.924697	-0.0916157	1.12255	-1.04278	3.52468	0.167838	-2.15245	3.79942	3.26877	-0.129012	0.235424	0.492196	-0.0222485	-0.138574	0.202958	0.396267
4.60863	1.17296	-0.146064	1.44404	-1.13275	3.99532	0.291024	-2.59107	3.68551	3.07794	-0.179145	0.354898	0.492711	0.127184	-0.11796	0.139886	0.444625
4.33172	1.24178	-0.338361	2.56155	-1.12545	3.99167	0.651886	-3.34856	3.02941	3.03279	-0.234009	0.364489	0.473473	0.190129	-0.0580581	0.0887756	0.537414
4.3072	0.645908	-0.533671	3.5719	-0.993352	4.26523	0.698458	-3.38627	3.0764	2.49851	-0.265452	0.36643	0.468117	0.223725	0.135277	0.0451114	0.68329
3.17005	0.445214	-0.986802	3.57396	-1.26776	4.37643	0.842907	-3.02857	3.31737	2.19737	-0.249457	0.369144	0.489878	0.108598	0.182524	0.0132108	0.67482
2.25991	-0.292638	-1.60615	3.58189	-1.18895	3.81732	0.911074	-2.93551	3.07177	2.03307	-0.252167	0.168615	0.528763	-0.00365197	0.273292	-0.132642	0.614982
1.81691	-0.559674	-2.01257	2.84676	-1.46923	3.63792	0.638935	-2.91991	2.05348	2.36226	-0.228597	-0.00844343	0.570999	0.132003	0.175359	-0.207319	0.437023
1.9074	-1.00656	-1.77584	2.09611	-0.781691	3.10643	0.778266	-3.39785	0.889797	2.19864	-0.278662	-0.0473397	0.556562	-0.00397985	-0.0447626	-0.174302	0.342286
1.98999	-0.734616	-1.39886	1.539	-0.655462	2.70422	0.525178	-3.18415	0.980736	2.22722	-0.35162	0.0437512	0.554354	-0.0347898	-0.00188685	-0.112174	0.270141
1.31288	-0.507678	-1.2333	1.62687	0.23671	2.27201	0.322679	-2.61425	1.18915	1.46719	-0.252457	0.278126	0.541522	-0.0916925	0.0047056	-0.13239	0.343414
1.23239	-0.0719952	-0.49407	1.25392	0.556583	2.38413	-0.0231463	-2.98872	2.2523	1.73002	-0.278045	0.379181	0.548347	-0.021623	0.0662011	-0.151101	0.387096
1.5214	1.03624	-0.455082	1.52437	0.482706	2.63666	-0.352873	-2.601	2.60515	2.02757	-0.2557	0.494235	0.572689	0.0369807	0.138349	-0.111747	0.521782
1.63299	1.27666	-0.662276	1.64917	0.156234	3.18064	-0.384904	-2.7389	2.87217	2.38201	-0.195789	0.544382	0.577689	0.127764	0.236583	-0.0204661	0.485833
1.96243	0.597994	-0.844531	2.52916	-0.131814	3.83599	-0.11794	-3.04227	3.91002	2.76593	-0.170346	0.389673	0.575827	0.254832	0.252918	-0.110115	0.495039
2.09334	0.0966251	-1.67386	3.22481	-0.439616	4.17168	0.20249	-3.34251	3.70038	3.7922	-0.157278	0.310254	0.547366	0.232939	0.274306	-0.101536	0.595188
2.33046	-0.653034	-2.4682	3.08812	-0.782491	3.90646	-0.234161	-3.47413	2.83533	3.25349	-0.174525	0.287848	0.537713	0.103421	0.190805	0.0614743	0.538667
2.48345	-1.48551	-2.62175	2.9202	-1.16725	3.59724	-0.639827	-4.20862	2.55937	3.10728	-0.202888	0.230532	0.517044	0.0744508	0.186471	0.0494966	0.603676
2.37534	-1.73086	-2.46011	2.63348	-0.75484	3.07457	-0.388079	-4.37339	1.44962	2.60349	-0.214365	0.185952	0.501473	-0.0960709	0.261897	0.0153383	0.754227
1.86623	-2.01836	-2.01017	2.47521	-0.789439	1.83189	-0.643165	-3.86694	1.67762	2.19721	-0.272531	0.123234	0.528349	-0.0716756	0.204482	0.120719	0.901431
1.73897	-1.83148	-1.94978	2.63035	-0.720166	0.795055	-0.409577	-3.36919	2.27199	1.82119	-0.233267	0.0549718	0.562072	0.00811375	0.131178	0.172392	0.720939
1.70676	-1.3932	-0.457507	2.01327	-0.502433	0.333794	-0.983164	-2.77872	2.68831	1.27447	-0.201476	0.160938	0.55884	0.0648773	0.0523204	0.153522	0.608224
1.9868	-1.0307	0.468744	1.86171	-0.292939	0.455917	-0.871076	-1.60206	3.63447	1.42493	-0.165871	0.208665	0.570277	0.0605376	0.13198	0.0697746	0.588473
1.91156	-0.343982	0.938021	1.32303	-0.298253	1.06253	-0.73923	-1.03687	3.55615	1.62592	-0.0805298	0.262391	0.585837	-0.0180226	0.308381	0.076571	0.574332
2.07221	-0.497732	0.938131	1.19105	-0.176512	2.02898	-0.648557	-0.860889	4.38457	1.24089	-0.023342	0.279911	0.60412	0.0688916	0.238628	0.125075	0.52303
1.99216	-0.506913	0.367079	1.30595	0.0340208	2.76093	-0.900864	-0.907406	3.6002	1.71483	-0.0164698	0.214877	0.594263	0.164016	0.201107	0.0687757	0.421053
1.81699	0.0946521	-0.274372	1.0601	-0.188214	3.47619	-1.41811	-0.923692	2.61505	1.37153	-0.030602	0.156789	0.578661	0.125939	0.137181	0.0499061	0.440967
1.74296	0.269194	-0.302404	1.21868	-0.0864497	3.68927	-1.59141	-1.93152	2.54471	1.36913	-0.00309972	0.141329	0.549712	0.14203	0.0958358	0.0329774	0.431924
1.68191	0.681483	-0.945145	1.10483	-0.0618951	3.89996	-1.21885	-2.0237	2.32994	1.5878	0.0582413	0.239823	0.567208	0.10787	-0.0475763	-0.00704289	0.343671
1.86228	0.661247	-1.65139	0.218498	-0.358109	3.52677	-1.09764	-2.37548	1.93548	1.82712	-0.00232556	0.322564	0.592857	-0.0550548	-0.0311505	-0.0393	0.391939
2.59285	0.768596	-2.14626	0.461618	-0.550788	3.27834	-0.24614	-3.16491	1.86912	2.04912	-0.0383134	0.296719	0.644962	-0.231616	0.186586	-0.13596	0.408836
2.5705	0.479575	-2.8261	0.727024	-0.512034	2.60191	-0.170588	-3.02114	0.756458	2.04206	-0.0176707	0.322483	0.676355	-0.327351	0.454128	-0.183902	0.457647
2.51285	0.762613	-3.05057	1.27053	-0.213694	1.71386	0.758441	-2.40758	0.673264	2.37525	0.00147402	0.217032	0.671015	-0.190705	0.338213	-0.177184	0.570464
2.55189	1.37129	-2.77044	1.71671	-0.838896	1.60168	1.44603	-1.65381	0.950573	1.821	0.026321	0.0700409	0.654877	0.0194536	0.346626	-0.110342	0.37486
2.6269	1.42168	-2.26781	1.61382	-1.01898	1.8052	1.08517	-0.963886	1.93316	0.97774	0.0296017	-0.0148859	0.611528	0.0818321	0.345479	0.0480345	0.283561
2.04047	1.51135	-1.86575	2.07187	-0.403506	1.87127	0.594148	-0.742814	2.00088	1.48995	0.0627381	0.0152286	0.561868	0.221592	0.275499	0.0366905	0.278198
1.71668	1.60154	-1.83992	2.22173	-0.743844	1.82503	0.406361	-0.615507	1.44761	0.991771	0.121015	0.0654112	0.578137	0.0668771	0.192043	0.119851	0.335575
1.39347	1.74132	-0.519873	2.21099	-0.391041	1.67567	-0.0645377	-0.583374	2.20549	0.840343	0.119172	0.0455306	0.606241	-0.00309551	0.337668	0.102249	0.423537
1.49452	1.91363	-0.0384944	1.05441	-0.47206	1.72724	-0.749364	-0.212119	2.8892	0.921775	0.141687	0.0762415	0.633856	-0.0161643	0.42443	-0.0540207	0.384542
1.30504	1.85949	0.551131	0.461804	-0.308376	2.45381	-0.647689	-0.434641	2.87253	1.06987	0.167181	0.15172	0.607505	-0.110861	0.499401	-0.147116	0.51229
2.03717	1.28654	1.45421	0.582573	-0.189251	2.29597	-0.106255	-0.792247	2.82859	1.28674	0.224522	0.149241	0.629849	-0.112464	0.447949	-0.21605	0.557722
2.2087	0.744241	0.475841	1.10836	0.0359795	2.13494	-0.0573784	-1.00613	1.72742	2.09496	0.211701	0.140868	0.605952	-0.10548	0.525014	-0.191865	0.522136
3.02739	0.847631	0.955329	1.49142	0.149165	1.94163	0.279998	-1.04346	2.07809	2.44483	0.189738	0.192209	0.585534	-0.210793	0.585326	-0.119993	0.435904
3.94836	0.914567	1.43547	2.46711	-0.510182	2.52759	0.55566	-0.773095	3.05517	2.19139	0.203675	0.218569	0.562677	-0.00785385	0.490535	-0.186392	0.464927
4.07265	0.836023	1.28537	3.38604	-0.702866	2.39778	-0.0769117	-0.880004	3.47706	2.28769	0.213679	0.0982423	0.564419	-0.0746652	0.463575	-0.191359	0.376977
3.93614	0.552497	1.2064	4.10317	-0.48148	2.19701	-0.577224	-0.981228	4.06732	3.05377	0.205334	0.0528203	0.548297	0.051742	0.365642	-0.190544	0.439632
3.52182	0.373916	0.327604	4.40918	-1.27878	1.45745	-0.645871	-1.87715	3.89863	2.2366	0.234862	-0.0755759	0.525613	0.241659	0.213308	-0.170439	0.379854
2.57254	0.771522	-0.0707567	4.46822	-0.784967	1.01887	-1.24599	-2.22656	3.96557	2.18006	0.240764	-0.0793177	0.493045	0.0720335	0.243118	-0.135006	0.441303
2.14992	0.856775	-0.378734	3.91586	-0.546481	0.744385	-1.53942	-2.14537	4.66379	2.16641	0.263245	-0.105899	0.55272	-0.0283729	0.330426	-0.129279	0.594298
1.50273	0.97689	-0.58891	4.24638	-0.563095	1.68265	-1.25634	-2.88629	4.48613	1.59854	0.248704	-0.0246321	0.539542	-0.099997	0.321631	0.00719465	0.711127
1.22036	0.616957	-0.0960408	3.69696	-0.448128	1.52437	-0.94458	-2.71147	4.88367	1.13009	0.207763	0.0154814	0.563979	-0.160155	0.470033	-0.0184479	0.722022
1.40008	0.405528	-0.713379	3.46344	-0.0759487	1.62634	-1.01933	-3.04296	5.40149	1.4153	0.196661	0.0619802	0.546394	0.0962437	0.551378	-0.0377531	0.601434
1.52562	0.650469	-0.431333	3.27943	0.234547	1.96912	-1.14421	-2.68655	4.81464	1.00194	0.178035	0.0600277	0.580651	0.167257	0.466419	-0.13774	0.445405
2.21038	0.513936	-0.260318	4.13503	0.147745	1.95872	-0.939934	-2.92906	5.2549	1.65246	0.161315	0.048462	0.590687	0.345283	0.335072	-0.149401	0.423421
2.11952	0.647442	-0.463717	3.88842	-0.252371	1.9296	-0.929113	-2.53052	5.13172	2.04448	0.127081	0.183759	0.594569	0.397423	0.204406	-0.111512	0.4313
2.20566	0.7984	-0.338321	3.98115	-0.797024	1.64052	-0.763011	-1.74296	5.04603	2.10063	0.159383	0.240082	0.633124	0.397896	0.135928	0.0377943	0.46527
2.26486	0.778044	-0.834055	3.79576	-1.026	1.42631	-0.418847	-2.98471	4.42143	1.75947	0.105659	0.196309	0.645709	0.392046	0.140062	0.0213012	0.578118
1.87808	1.21175	-1.26139	3.51356	-1.02055	1.47914	-0.178893	-3.03118	3.65804	1.92542	0.0564282	0.181445	0.580798	0.138198	0.205291	0.177618	0.661827
1.84455	1.63061	-1.49909	3.29457	-1.08382	0.982667	0.159177	-2.64037	4.33091	1.71672	0.0380236	0.0808706	0.572153	-0.132354	0.24457	0.128528	0.6945
1.45854	1.80777	-1.89064	3.21142	-1.20664	1.28514	0.0175506	-2.3291	4.73617	0.994073	0.0290829	0.0279757	0.5009	-0.256683	0.358374	0.119441	0.600879
0.71266	1.76954	-1.63916	2.25763	-1.42418	1.19697	-0.761894	-1.91336	5.3739	0.555022	-0.020454	-0.0430226	0.521575	-0.380776	0.432434	-0.0075979	0.577236
0.693486	1.23813	-1.64791	2.47144	-1.1638	0.624437	-1.50993	-2.55773	6.17746	0.566766	-0.0135988	-0.123248	0.521995	-0.486278	0.556526	-0.0551437	0.553504
0.488148	1.70092	-2.16917	3.0298	-1.01753	0.39406	-1.58439	-2.26359	5.93813	0.771804	-0.0507781	0.0298016	0.516528	-0.40696	0.637598	-0.143644	0.445102
0.725921	1.46628	-1.8101	3.19395	-0.638637	0.214249	-1.58013	-2.8367	7.33674	1.75433	-0.0264929	0.0164817	0.534575	-0.207701	0.562655	-0.212658	0.411536
0.834637	1.95019	-1.54615	3.13638	-0.579813	0.242712	-1.39589	-1.96444	8.03113	2.03318	-0.149409	0.111011	0.516203	0.0390252	0.619598	-0.343578	0.39088
1.20076	1.58165	-0.7235	3.71452	-0.561112	0.304787	-1.24938	-1.80345	8.25602	1.94822	-0.191031	0.155685	0.504693	0.173831	0.541013	-0.196173	0.398457
1.85561	0.722069	0.0225125	3.67756	-0.0326401	0.473064	-0.837972	-2.60839	7.21349	2.15622	-0.220466	0.19201	0.502311	0.141275	0.339739	-0.0976048	0.472695
2.08781	0.574307	-0.47675	3.49051	-0.140456	0.594896	-0.145036	-2.44585	7.13252	2.06869	-0.260011	0.31194	0.460772	0.126319	0.33231	0.0311053	0.447877
2.1247	0.782259	-1.1324	2.3538	-0.276599	0.503207	0.261666	-2.18641	6.89463	2.08745	-0.287386	0.311636	0.453606	0.0583755	0.290874	0.124564	0.457052
2.16724	0.51675	-0.679531	2.06115	-0.358937	1.30986	0.42912	-1.29981	6.41815	1.87608	-0.286624	0.260917	0.446015	-0.106579	0.329197	0.105695	0.3891
1.54911	0.684859	-0.779297	1.1818	-0.903844	1.87446	0.454812	-1.21611	5.96774	2.03463	-0.286459	0.135397	0.417476	-0.183818	0.28512	0.180973	0.358219
1.35198	0.429243	-1.09469	1.29424	-1.20712	2.23592	0.396157	-1.37109	5.2062	2.40229	-0.31814	0.0404715	0.454661	-0.39119	0.235353	0.0887102	0.517427
1.39863	1.27054	-1.52492	1.49839	-1.36618	2.42217	0.561588	-0.652256	5.45796	2.40304	-0.355796	6.66169e-05	0.471118	-0.225762	0.213583	0.0739995	0.52235
1.18491	0.958815	-1.76267	0.996174	-1.00458	2.40663	-0.0544107	-0.591938	6.057	1.85341	-0.299068	-0.0898071	0.511797	-0.116011	0.176517	0.117196	0.60063
0.963098	1.33429	-2.00278	1.16996	-1.04623	1.69916	-0.135921	-0.14621	7.28767	2.15393	-0.209233	-0.065692	0.495408	-0.101052	0.314312	0.121537	0.587274
0.66533	1.69608	-1.45772	1.29125	-1.33788	1.76815	-0.581758	0.138695	6.91968	2.13888	-0.160164	0.0898487	0.488698	0.0722089	0.449194	0.154395	0.462855
0.83906	1.79525	-0.801903	1.63798	-1.22426	1.26339	-0.893464	0.512616	6.65743	2.32479	-0.118126	0.176238	0.488158	0.200834	0.482282	0.243022	0.417103
1.0202	2.06912	-1.61793	1.92183	-1.08218	0.922923	-0.592942	0.463106	6.20286	2.43917	-0.0741126	0.219264	0.474429	0.392307	0.468661	0.167302	0.341851
1.26623	2.01718	-1.08715	1.76406	-0.808732	1.11686	-0.161256	0.937693	5.34021	2.43159	-0.0531125	0.145108	0.465201	0.415146	0.260604	0.175742	0.371267
1.23109	1.99388	-0.228357	2.66466	-0.47267	1.61468	0.0407191	0.529122	5.01778	2.2426	-0.138156	0.0609529	0.5013	0.440909	0.166632	-0.0748547	0.411722
1.14646	2.43648	-0.87787	2.78744	-0.717733	2.44009	0.413285	0.090949	5.5753	2.48094	-0.116628	0.0124786	0.480394	0.420999	0.170356	0.0469717	0.416795
1.18008	2.24479	-1.59244	2.73818	-0.841798	3.72531	0.119537	-0.609303	5.2777	2.36864	-0.10688	-0.0575374	0.489848	0.212588	0.243597	0.0138416	0.567769
1.59822	1.92879	-1.43322	3.31686	-0.515937	3.47349	-0.0695151	-1.64629	6.00877	1.70723	-0.0536238	-0.0731377	0.461466	0.0965171	0.246047	0.0500652	0.595495
1.81191	0.754832	-2.70818	2.90179	-0.125016	3.64248	-0.0983769	-2.32895	6.30325	1.2124	-0.0735603	0.0571072	0.42564	-0.0082302	0.221682	0.0856946	0.661228
1.40886	0.292454	-2.95272	2.37744	-0.190759	3.4782	0.0326041	-2.29348	7.08822	1.16822	-0.034909	0.0887654	0.433315	-0.194464	0.226499	0.201253	0.705906
1.17213	0.156837	-2.69894	1.91228	0.0631366	3.53281	0.28464	-2.12899	6.50627	0.783761	0.0692069	0.0836202	0.414534	-0.226784	0.279436	0.0501306	0.64833
1.20652	-0.104577	-2.42378	1.54441	0.455673	3.02552	0.126665	-1.76564	7.10922	0.77123	0.156591	0.0496357	0.408548	-0.299446	0.296408	0.00377143	0.650085
1.35269	-0.253077	-2.46203	2.35976	0.772861	2.78847	0.174526	-2.25939	6.40219	1.22168	0.0948495	-0.073989	0.425887	-0.255847	0.474493	-0.0063068	0.58901
1.25986	0.127921	-1.8303	2.71427	1.10528	2.72547	0.192995	-1.6448	5.95892	0.732477	0.168463	-0.070714	0.447916	-0.285241	0.497201	-0.00648302	0.511466
0.781394	1.05905	-0.573762	2.96254	1.07913	2.66269	-0.0502663	-1.91768	5.3975	0.596829	0.0662786	-0.0407399	0.477011	-0.323695	0.302574	-0.0234531	0.519797
0.602556	1.81131	-0.708369	3.01657	0.310976	2.9551	-0.320134	-2.19985	5.56939	0.38017	0.00375434	-0.0444466	0.528313	-0.181906	0.0111147	0.0161768	0.42147
0.693257	2.22815	-0.679	2.73346	0.247764	3.47524	-0.743417	-2.68372	4.98863	0.548483	-0.0240802	0.040294	0.560084	-0.182613	-0.190797	-0.106705	0.353185
1.74408	1.88167	-1.07781	2.82661	0.389161	2.93054	-0.79185	-3.49207	4.41111	0.58534	-0.0602722	-0.0195826	0.588377	-0.175203	-0.249442	-0.144351	0.392675
2.38926	1.85235	-2.16364	2.65832	0.302766	2.92327	-0.516777	-2.5515	4.18381	0.973929	0.002073	0.0616847	0.591047	-0.233663	-0.0287456	-0.138902	0.403299
2.71328	1.48026	-2.34195	1.93653	0.594141	2.6076	-0.366707	-1.60749	3.76377	0.842755	0.0560096	0.0880803	0.597385	-0.317697	0.138641	-0.139752	0.485591
3.09081	1.07278	-2.834	2.12547	0.514414	2.42648	0.0506094	-1.32774	3.30829	0.484537	0.0683288	0.103389	0.619996	-0.267303	0.483938	0.0338719	0.481223
2.76868	1.00631	-3.16095	2.00981	-0.00281058	1.74949	-0.0686395	-1.19221	3.0853	0.599572	0.169823	0.173465	0.606707	-0.324159	0.459984	-0.00900179	0.434023
2.74269	0.781259	-3.18017	2.94411	0.026231	1.30926	0.0130923	-1.73502	3.11575	0.677037	0.137461	0.136428	0.561312	-0.372898	0.344843	-0.0223279	0.470316
2.56951	0.934267	-3.03855	3.16283	0.194828	0.284047	-0.205941	-1.29816	3.27149	-0.415239	0.107601	0.0547287	0.549692	-0.243377	0.250552	-0.114355	0.354464
1.84629	1.24139	-1.96742	2.63613	-0.202553	0.204054	-0.523185	-0.932371	3.27095	-1.30798	0.0660983	0.091018	0.541062	-0.310896	0.218266	-0.128909	0.366807
1.34287	1.42629	-1.7927	2.68487	-0.21563	0.186366	-0.191127	-1.22372	4.31179	-1.60468	-0.0215496	0.155831	0.524264	-0.295985	0.147694	-0.0869028	0.510089
0.692862	1.86791	-1.78114	2.95751	-0.243857	-0.111021	-0.411582	-1.22908	4.96622	-1.1051	-0.00778369	0.223205	0.547316	-0.39356	0.181829	0.0387162	0.559563
0.75911	2.30517	-1.57771	2.50933	-0.282724	0.0298725	-0.296814	-1.07397	5.75123	-0.794228	0.0103398	0.244197	0.623816	-0.376809	0.242823	0.0352129	0.550128
										-0.0286438	0.241368	0.70436	-0.252855	0.392774	0.255931	0.496051
