# Supplementary material for: A subcortical switchboard for perseverative, exploratory and disengaged states
Source: Nature. 2025 Mar 5;641(8061):151–61. doi: 10.1038/s41586-025-08672-1 (PMC12043504; doi:10.1038/s41586-025-08672-1)
Supplement: Supplementary file 17 — Source Data Fig. 6 [file 41586_2025_8672_MOESM17_ESM.xlsx]

## Sheet: Fig. 6c
	Preference
Ctrl	1.96078
Ctrl	1.7341
Ctrl	13.9785
Ctrl	-10.3448
Ctrl	17.9487
Ctrl	13.6842
Ctrl	5.35714
Ctrl	25.9259
Ctrl	8.43373
LHA-MRN supp	-29.1262
LHA-MRN supp	-28.4974
LHA-MRN supp	-17.0455
LHA-MRN supp	-20
LHA-MRN supp	-32.4201
LHA-MRN act	54.1528
LHA-MRN act	35.4709
LHA-MRN act	45.614
LHA-MRN act	10.2439
LHA-MRN act	44.9153
LHA-MRN act	40.7821

## Sheet: Fig. 6d,e
	Perseverative	Exploratory	Disengaged
Ctrl	27	57	36.5
Ctrl	25.5	56	39
Ctrl	44	47	29.5
Ctrl	87	16.5	17
Ctrl	9.5	53.5	57.5
Ctrl	93.5	16	11
Ctrl	4.5	33.5	82.5
Ctrl	59.5	29	32
Ctrl	63	32.5	25
Ctrl	38.5	48	34
Ctrl	80	15	25.5
Ctrl	3	85.5	32
Ctrl	32	52	36.5
Ctrl	23	60	37.5
Ctrl	0	45.5	75
Ctrl	34.5	65.5	20.5
Ctrl	22	56.5	42
Ctrl	82.5	26	12
Ctrl	106.5	7.5	6.5
Ctrl	74.5	32.5	13.5
LHA-MRN act	117.5	1	2
LHA-MRN act	109	1	10.5
LHA-MRN act	119.5	0	1
LHA-MRN act	119.5	0	1
LHA-MRN act	78	6	36.5
LHA-MRN act	118	0	2.5
LHA-MRN act	116.5	2	2
LHA-MRN act	106.5	10.5	3.5
LHA-MRN act	102.5	2.5	15.5
LHA-MRN act	107	3	10.5
LHA-MRN act	118	0	2.5
LHA-MRN act	118	0	2.5
LHA-MRN act	113	2	5.5
LHA-MRN act	115	2	3.5
LHA-MRN act	119.5	0	1
LHA-MRN act	118.5	0	2
LHA-MRN act	119	0	1.5
LHA-MRN act	119	0.5	1
LHA-MRN act	112	5	3.5
LHA-MRN act	115.5	0	5
LHA-MRN act	119.5	0	1
LHA-MRN act	118	0	2.5
LHA-MRN act	96	14.5	10
LHA-MRN supp	7.5	63.5	49.5
LHA-MRN supp	36	52.5	32
LHA-MRN supp	14.5	30.5	75.5
LHA-MRN supp	10.5	45	65
LHA-MRN supp	17.5	39.5	63.5
LHA-MRN supp	5	50	65.5
LHA-MRN supp	2.5	60	58
LHA-MRN supp	20.5	53	47
LHA-MRN supp	23	55.5	42
LHA-MRN supp	2	74.5	44
LHA-MRN supp	13.5	63.5	43.5
LHA-MRN supp	0	78	42.5
LHA-MRN supp	2.5	69	49
LHA-MRN supp	29.5	52.5	38.5
LHA-MRN supp	2	64	54.5

## Sheet: Fig. 6f
	Entrance (%)
Ctrl	45.4545
Ctrl	69.0909
Ctrl	43.6364
Ctrl	50.9091
Ctrl	27.2727
Ctrl	36.3636
Ctrl	34.5455
Ctrl	43.6364
LHA-MRN act	52.7273
LHA-MRN act	69.0909
LHA-MRN act	65.4545
LHA-MRN act	63.6364
LHA-MRN act	69.0909
LHA-MRN act	54.5455
LHA-MRN act	63.6364
LHA-MRN act	76.3636

## Sheet: Fig. 6g
	Entrance (%)
Ctrl	9.09091
Ctrl	10.9091
Ctrl	9.09091
Ctrl	7.27273
Ctrl	5.45455
LHA-MRN supp	30.9091
LHA-MRN supp	23.6364
LHA-MRN supp	7.27273
LHA-MRN supp	18.1818
LHA-MRN supp	25.4545

## Sheet: Fig. 6i
m1	m2	m3	m4	m5
-0.971521	0.840876	-0.788075	0.809203	-0.909249
-0.911332	0.813391	-0.945572	0.178416	-0.889551
-0.978461	1.38956	-0.856265	0.434523	-0.71719
-1.08449	0.991652	-0.924639	0.187752	-0.884627
-0.882839	1.29343	-0.999868	0.498718	-0.835382
-1.01716	1.41686	-0.540353	0.242804	-0.638398
-0.865022	1.03267	-0.738985	0.489767	-0.781212
-1.01349	0.621041	-0.86906	0.270426	-0.741816
-0.917938	0.813067	-0.999135	0.572249	-1.25398
-0.893115	0.552351	-0.615032	0.407767	-0.855083
-0.99561	0.0721241	-0.950778	0.316431	-0.687646
-0.960178	0.744331	-1.01915	0.74626	-0.855084
-1.08743	0.565932	-0.779019	0.380627	-0.589155
-1.08383	0.236619	-0.744557	0.536158	-0.702422
-0.991807	0.250292	-1.12829	0.444822	-0.589156
-1.17564	0.497196	-1.04584	0.0700458	-0.879709
-1.06241	0.359955	-1.16221	0.646166	-0.781217
-0.881972	-0.202589	-0.764391	0.399395	-0.766444
-1.07642	-0.380988	-1.07271	0.317202	-0.82554
-1.03391	-0.339876	-0.77088	0.107004	-0.869862
-1.22836	-0.0518135	-0.832398	0.637408	-0.84524
-1.27073	-0.353688	-1.07216	0.226059	-1.00283
-1.17164	-0.257698	-0.742908	0.0158607	-1.11117
-1.19633	-0.710486	-1.15407	0.0708164	-0.840317
-1.23517	-0.875166	-0.530015	0.198918	-1.09147
-1.4473	-0.696859	-0.838338	0.27216	-0.756599
-1.43662	-0.628308	-1.12609	0.427692	-0.963434
-1.33046	-1.17713	-0.981941	0.144348	-0.815696
-1.341	-0.765595	-1.09145	0.299879	-0.648259
-1.23837	-0.532411	-1.01585	0.382264	-0.988058
-1.25599	-0.902882	-0.940257	-0.0107983	-0.791074
-1.0508	-0.848051	-0.91265	0.181306	-0.958512
-1.14622	-0.25816	-1.00159	0.245405	-0.92404
-1.02591	-1.21857	-0.782026	0.629517	-1.10133
-0.95157	-1.10886	-1.02179	0.785048	-0.924041
-1.00102	-1.36958	-0.699391	0.254837	-1.02253
-0.919607	-0.820843	-0.91859	0.492658	-0.864947
-0.859417	-1.28735	-0.65789	0.309889	-0.992987
-0.785082	-1.1502	-0.993636	0.401418	-1.10133
-0.90526	-0.848421	-0.82206	0.200363	-1.29831
-0.837998	-0.76615	-0.863011	0.319321	-1.07178
-1.07842	-0.889672	-0.903962	0.538855	-1.25892
-0.880304	-0.821121	-0.951768	0.429233	-1.24907
-0.798895	-0.834886	-0.937874	0.959637	-1.01269
-0.745778	-0.437068	-1.21877	0.603147	-1.08656
-1.03218	-1.12309	-1.0472	0.731249	-1.24415
-0.671376	-0.684111	-1.2664	0.54848	-1.04716
-0.547527	-1.09574	-1.28678	0.58515	-1.47068
-0.734902	-1.1781	-1.45799	0.493814	-1.02747
-0.646419	-1.54858	-1.5058	0.649345	-1.23922
-0.271471	-0.931246	-1.66329	0.841449	-1.18013
-0.480065	-0.355075	-1.38888	0.68611	-1.12596
-0.61439	-0.917619	-1.49154	0.466769	-1.28355
-0.35615	-1.10974	-1.59419	0.265714	-1.28355
-0.582427	-0.574725	-1.44318	0.476105	-1.40666
-0.660166	-0.396418	-1.49784	-0.0449629	-1.35249
-0.419609	-0.423904	-1.29199	-0.145442	-1.43621
-0.29576	-0.327914	-1.18211	0.0192324	-1.254
-0.454841	-0.259363	-1.43559	0.202193	-1.16536
-0.419408	-0.561237	-1.62051	0.129144	-1.13581
-0.238974	-0.38293	-1.4695	0.083524	-1.45591
-0.422812	-0.122307	-1.4419	-0.400971	-1.42144
-0.284817	-0.300706	-1.76393	0.138576	-1.19983
-0.298896	-0.245874	-1.81859	0.412969	-1.42144
-0.567613	-0.424274	-1.66073	0.0381932	-1.19984
-0.376569	0.124459	-1.78395	0.129722	-1.02255
-0.500284	0.590874	-1.70835	0.641839	-1.06687
-0.411801	0.0969272	-1.53678	0.20306	-1.26386
-0.53198	0.206637	-1.57087	0.23973	-1.3919
-0.620329	0.179151	-1.71466	-0.208192	-1.26386
-0.683921	0.220264	-1.60478	0.267352	-1.26386
-0.712147	0.645521	-1.76228	-0.0708513	-1.06195
-0.697934	-0.342327	-1.67297	-0.0798982	-1.16044
-0.73677	0.302442	-1.88532	0.103063	-1.24416
-0.549263	-0.0543106	-1.93312	-0.189424	-1.40668
-0.779076	-0.47966	-1.53531	-0.820211	-1.1506
-0.662301	-0.260195	-1.61054	-0.180088	-1.24416
-0.662234	-0.232802	-1.45267	-0.179992	-1.33773
-0.793023	-0.109373	-1.8227	0.0212554	-1.14567
-0.478197	0.110092	-1.85679	-0.399237	-1.34758
-0.47813	-0.781719	-1.57553	-0.152273	-1.32296
-0.591235	-0.658291	-1.56849	-0.298469	-1.22447
-0.332995	-0.287911	-1.56145	-0.664102	-1.14075
-0.332928	-0.672103	-1.67781	-0.188557	-1.23924
-0.421277	-0.38404	-1.61593	-0.444471	-0.869897
-0.42121	-0.535	-1.66373	-0.426089	-1.30326
-0.474193	-0.7134	-1.57443	-0.425992	-1.23924
-0.421077	-1.08387	-1.46455	-0.590474	-1.05703
-0.350278	-1.22111	-1.47808	-0.325224	-1.15553
-0.247649	-1.01537	-1.33393	-0.663427	-1.33281
-0.335998	-0.905657	-1.36117	-0.690761	-1.53472
-0.541055	-0.823387	-1.5598	-0.288362	-1.25402
-0.113057	-1.1527	-1.44992	-0.80943	-1.23432
-0.360554	-0.974393	-1.56629	-0.397888	-1.5101
-0.519635	-1.11163	-1.55239	-0.544084	-1.46578
-0.395787	-0.672657	-1.45623	-0.644563	-1.5101
-0.346207	-0.919654	-1.39435	-0.891334	-1.48056
-0.395653	-0.960859	-1.27762	-0.580368	-1.29342
-0.278878	-0.727674	-1.55852	-0.534555	-1.47071
-0.391983	-0.782598	-1.67488	-0.150443	-1.2097
-0.296428	-1.12563	-1.62671	-0.488646	-1.04227
-0.405996	-0.892446	-1.72936	-0.223396	-1.24418
-0.186659	-0.302556	-1.59892	-0.150154	-1.16538
-0.34574	-0.288882	-1.76327	-0.52493	-1.01765
-0.324454	-0.384965	-1.73566	-0.588837	-1.00287
-0.264265	-0.796595	-1.72177	-0.863037	-1.20478
-0.373833	-0.549691	-1.53648	-0.506355	-1.11614
-0.419743	-0.289067	-1.89965	-0.250248	-1.07674
-0.394919	-0.933928	-1.76921	-0.231865	-1.26388
-0.281681	-0.920255	-1.70047	-0.213482	-1.2885
-0.63174	-0.618473	-1.76199	-0.597402	-1.41162
-0.525574	-1.04382	-1.64526	-0.679595	-0.845289
-0.514898	-1.15362	-1.72049	-0.222337	-1.28358
-0.553734	-1.09879	-1.72716	-0.286243	-1.07182
-0.518301	-0.289391	-1.91894	-0.0667089	-1.40177
-0.581893	-0.48151	-1.43885	-0.130615	-1.46087
-0.34841	-0.0425334	-1.46609	-0.477962	-1.20479
-0.383709	-0.27581	-1.77442	-0.551011	-1.25404
-0.245714	-0.605124	-1.66454	-0.157756	-1.39685
-0.394186	-0.509134	-1.33528	-0.367954	-1.0472
-0.408265	-0.76985	-1.50649	-0.505006	-1.17032
-0.100512	-1.00313	-1.37605	-0.605485	-1.04228
-0.439961	-0.193725	-1.28674	-1.04426	-1.13092
-0.563677	-0.550477	-1.29342	-0.952736	-1.26389
-0.393852	-0.673999	-1.17669	-1.03493	-1.22449
-0.644885	-1.42862	-1.1148	-1.30913	-1.21464
-0.697868	-1.25031	-1.05292	-1.29989	-1.01273
-0.566946	-1.34639	-1.51892	-1.04378	-0.958564
-0.489074	-0.921134	-1.21023	-1.3637	-1.10138
-0.669375	-1.11325	-0.860408	-0.677861	-1.02751
-0.701138	-1.03098	-1.4361	-0.741767	-1.06691
-0.729364	-1.47005	-1.42906	-0.412514	-0.864998
-0.647955	-0.523454	-1.20264	-0.631855	-0.869923
-0.722157	-1.086	-1.17504	-0.558613	-1.19495
-0.591236	-1.01745	-1.00346	-0.777954	-1.4855
-1.00142	-0.948896	-1.03756	-0.338983	-1.36239
-0.930618	-0.75687	-1.1265	-0.63147	-1.37224
-0.767867	-1.40173	-1.1743	-0.256501	-1.60862
-0.979997	-0.660926	-1.40721	-0.558131	-1.38209
-0.916271	-1.26463	-1.28363	-0.832332	-1.54952
-0.806569	-0.715897	-1.38628	-0.722517	-1.02259
-0.753453	-1.45679	-1.40666	-0.932715	-1.33777
-0.855949	-1.73123	-1.44076	-1.11548	-1.23435
-0.9832	-1.07274	-1.5914	-0.484504	-0.953648
-0.940694	-1.89596	-1.0839	-0.996429	-1.25405
-0.73904	-1.37466	-1.28253	-0.923186	-1.2442
-0.823852	-1.26495	-1.47431	-0.92309	-1.53968
-0.721223	-1.42963	-1.29587	-0.740129	-1.24913
-0.774206	-1.00438	-1.20657	-0.849752	-1.52491
-1.04292	-1.36113	-1.42577	-0.931944	-1.22451
-0.919074	-1.49837	-1.50099	-0.886132	-1.28853
-0.880104	-1.67677	-1.50767	-0.913465	-1.584
-0.915404	-2.06096	-1.63089	-0.767077	-1.23436
-1.03912	-1.75918	-1.56215	-0.629832	-1.52983
-0.9471	-1.77294	-1.53454	-0.675452	-1.9238
-0.954107	-0.853785	-1.39039	-0.876507	-1.52983
-1.22636	-0.977306	-1.43819	-0.894697	-1.7022
-1.02471	-1.52613	-1.29404	-1.17804	-1.55446
-1.03879	-1.23807	-0.964784	-1.33338	-1.90411
-0.975059	-1.03232	-1.03316	-1.07727	-2.0223
-0.9467	-0.730541	-1.15638	-0.930885	-1.9632
-0.974926	-0.387601	-0.998512	-0.875929	-2.0026
-1.03145	-0.703195	-1.05317	-1.13184	-2.20451
-0.858084	-0.812997	-1.26552	-0.619726	-2.21436
-1.0207	-1.12859	-1.33389	-0.683632	-1.95828
-1.10905	-0.950284	-1.0869	-1.17727	-1.83517
-0.794225	-1.33447	-1.23069	-0.811445	-2.11587
-0.988672	-1.07385	-1.17566	-0.729059	-2.07155
-1.03458	-0.950422	-1.00408	-0.454666	-1.88441
-0.981466	-1.12882	-0.962767	-0.536859	-1.84502
-0.790421	-1.06027	-1.35336	-0.774486	-1.67758
-0.892917	-0.881964	-1.05838	-0.929825	-1.73175
-0.935289	-0.703657	-1.0582	-0.984588	-1.72683
-0.860953	-0.936934	-1.02374	-1.37765	-1.66773
-1.11906	-0.717469	-1.00299	-1.10326	-1.82532
-0.935089	-1.01934	-0.982235	-1.01173	-1.87949
-0.860753	-0.950792	-0.940917	-0.984203	-1.62834
-0.821784	-1.23895	-1.07099	-1.48698	-1.74653
-0.88184	-0.950885	-1.08452	-0.929151	-1.91397
-0.627136	-0.909773	-1.03635	-1.0022	-1.74653
-0.860486	-0.662869	-0.80307	-0.810096	-1.93859
-0.775541	-0.868707	-1.02912	-0.718567	-2.02231
-0.931085	-0.319975	-1.19348	-0.928765	-1.82533
-0.8037	-0.210265	-1.23443	-0.544653	-1.84503
-0.856683	-0.416103	-0.898317	-0.928573	-1.96322
-0.563077	-0.182919	-1.0421	-0.654179	-1.8795
-0.757524	-0.0594899	-0.918517	-0.919237	-1.84995
-0.782214	0.132536	-0.657817	-0.900854	-1.73176
-0.531047	0.694988	-0.890728	-0.644747	-1.82041
-0.477931	0.338236	-1.11678	-0.72694	-1.82533
-0.421278	-0.265467	-1.19887	-0.900565	-1.64804
-0.28682	-0.485024	-0.897034	-1.09248	-1.6382
-0.194801	-0.0734868	-1.0751	-0.955232	-1.60372
-0.212417	-0.361642	-0.834966	-1.21115	-1.61357
-0.226497	-0.238213	-1.19128	-0.817891	-1.68252
-0.205211	0.255642	-1.21166	-0.196054	-1.35749
-0.332462	-0.0736718	-1.17034	-0.781125	-1.42644
-0.22276	-0.0325596	-1.24557	-0.552448	-1.41167
-0.26867	-0.553945	-1.27967	-0.3512	-1.84011
-0.21909	-0.0189327	-1.01211	-0.73512	-1.54463
-0.261463	-0.471721	-1.03935	-0.268719	-1.67267
-0.328592	-0.677559	-0.799221	-0.661781	-1.67267
-0.296696	-0.375777	-1.01156	-0.725688	-1.6973
-0.317849	-0.416982	-1.05251	-0.652445	-1.68745
-0.300099	-0.86977	-0.935785	-0.716352	-1.97308
-0.321252	-0.677744	-1.25782	-1.26485	-1.53479
-0.374235	-0.979619	-0.928563	-0.97217	-1.56433
-0.239776	0.200209	-0.804977	-1.00865	-1.44122
-0.388248	-0.115385	-1.07902	-0.185659	-1.48554
-0.186593	-1.11695	-0.982858	-1.02674	-1.32303
-0.402261	-0.897487	-0.879839	-0.862065	-1.16052
-0.345608	-0.485949	-1.00306	-0.907685	-1.28856
-0.21115	-0.197887	-1.07143	-0.8253	-0.998007
-0.232303	0.172492	-0.611917	-0.788631	-1.21962
-0.324188	-0.0607847	-0.824261	-0.797677	-1.16052
-0.18973	-0.541012	-0.974903	-0.925586	-1.33781
-0.278079	-0.829167	-1.04328	-0.998636	-1.53479
-0.387647	-0.760616	-0.960825	-1.31855	-1.29349
-0.589168	-1.03505	-1.26915	-0.797292	-1.30826
-0.256659	-0.445161	-0.802777	-1.22693	-1.35751
-0.320251	-0.102221	-0.919141	-0.989107	-1.39691
-0.380307	-0.308059	-1.47427	-0.81529	-1.46585
-0.0371879	-0.321824	-1.11073	-1.26321	-1.15068
-0.235172	-0.033762	-1.27509	-1.41855	-1.08173
-0.132543	-0.664903	-1.24748	-1.41845	-1.37228
0.129233	-0.0887323	-1.08276	-1.64694	-1.31319
0.104544	-0.514082	-1.00031	-1.66513	-1.35751
-0.0156346	0.0895282	-0.835589	-1.79304	-1.2344
0.200166	-0.610211	-1.04108	-1.62836	-1.02264
0.179013	-0.500501	-1.01347	-1.51855	-1.2147
0.00932193	-0.624022	-0.94473	-1.75618	-1.19008
0.267562	-1.24144	-1.01996	-1.60064	-1.15068
0.274702	-0.788748	-1.02663	-1.4634	-1.2541
0.267696	-0.967148	-1.27325	-1.8016	-1.35752
0.0626381	-0.733963	-1.44446	-1.43578	-1.20978
0.306732	-0.734009	-0.978092	-1.34425	-1.14576
0.2007	-1.17308	-0.875074	-1.31672	-1.19993
0.253816	-0.418554	-1.21082	-1.24348	-1.20485
0.18315	-1.26921	-0.95012	-1.44453	-1.13099
0.0912647	-1.28297	-0.572873	-1.06957	-1.41661
0.109015	-1.42021	-0.915475	-1.25233	-1.39692
0.162131	-0.91264	-1.00442	-1.01451	-1.25903
0.22232	-1.21451	-1.05908	-1.06013	-1.30335
0.21885	-0.926452	-0.914925	-1.38919	-1.24425
0.293186	-1.489	-0.75706	-1.76397	-1.29843
0.296789	-1.51648	-0.681464	-1.48043	-1.52003
0.144781	-1.73604	-0.729271	-1.69063	-1.35752
0.0104562	-1.66749	-0.674242	-1.61739	-1.18024
0.166134	-1.62638	-0.845451	-1.535	-1.3329
-0.194534	-0.940449	-0.71501	-1.49833	-1.17039
0.134438	-1.44811	-0.89993	-1.09594	-1.09652
-0.0812291	-1.11889	-0.652942	-1.58043	-1.43139
-0.0776258	-1.68144	-0.748738	-1.12317	-1.46094
-0.0987788	-1.25618	-0.673142	-0.912782	-1.0719
-0.194201	-1.42086	-0.611258	-1.53443	-1.13592
-0.151695	-1.25627	-0.830457	-1.37889	-1.30828
-0.0172364	-1.43467	-0.837129	-1.19593	-1.24426
0.0111233	-2.05209	-0.946637	-0.994686	-1.19994
-0.101982	-1.50336	-0.727071	-1.42432	-1.4708
-0.133745	-1.55829	-0.911992	-1.37851	-1.13592
-0.306972	-1.51717	-0.932376	-1.20469	-1.31321
-0.0664155	-2.09344	-1.12415	-1.81719	-1.14085
0.00084707	-1.40751	-0.890875	-1.99082	-1.47572
-0.0556722	-2.13469	-0.815279	-1.78957	-1.40678
0.0363467	-1.81919	-0.582002	-1.67061	-1.36738
0.096536	-1.86039	-0.64352	-1.67966	-1.28366
0.241604	-1.51745	-0.615914	-1.63385	-1.52005
0.195695	-1.92908	-0.862536	-1.34117	-1.31321
0.156859	-1.99773	-1.01318	-1.07592	-1.42648
0.291317	-1.76454	-0.800468	-1.39583	-1.40186
0.178212	-1.59995	-1.05395	-1.39574	-1.25412
0.337427	-1.6686	-1.36227	-1.00248	-1.57422
0.333957	-1.61377	-1.21126	-0.956668	-1.59884
0.280974	-1.58637	-1.34819	-0.974858	-1.25904
0.256284	-2.6291	-1.23146	-0.929046	-1.29352
0.146716	-2.01177	-1.36153	-1.09353	-1.18518
0.171539	-1.87462	-1.33393	-0.965426	-1.1704
0.380266	-2.71155	-1.33375	-1.59621	-1.2689
0.521798	-1.54545	-1.07305	-1.18467	-1.2886
0.40162	-1.9022	-1.37451	-1.57773	-1.31322
0.253148	-1.87481	-1.27149	-1.33991	-0.889702
0.235532	-1.58674	-1.09992	-1.60497	-1.25905
0.430113	-1.27124	-1.42195	-1.42201	-1.36739
0.324081	-1.79263	-1.44234	-1.47677	-1.23935
0.260488	-1.49085	-1.35989	-1.33038	-1.51513
0.193359	-0.983272	-1.20888	-1.56801	-1.2886
0.182816	-1.02448	-1.3938	-1.0559	-1.11624
0.0378813	-0.736414	-1.48959	-0.91865	-1.30337
0.101607	-0.475791	-1.30431	-0.827122	-1.52991
0.197163	-0.187728	-1.48237	-0.909314	-1.81554
0.0628378	-0.434725	-1.08456	-0.808643	-1.81061
0.0240017	-0.695441	-1.27633	-1.05541	-1.39694
-0.028981	0.360912	-1.33785	-0.982171	-1.80569
0.123161	-0.133035	-1.28282	-1.11008	-1.7072
-0.11019	-0.448629	-1.25522	-1.43914	-1.59885
0.0985376	-1.02489	-1.17277	-1.41161	-1.60378
-0.110056	-0.174332	-1.10402	-1.64924	-1.77614
-0.0357206	-0.284134	-1.24781	-1.47542	-1.71212
-0.240778	-0.476253	-0.993967	-1.76791	-1.55454
-0.201808	-0.023557	-0.85667	-1.52095	-1.76629
-0.0143007	-0.421468	-0.575403	-1.66714	-1.3477
-0.176919	0.00378941	-1.12368	-1.6579	-1.40187
-0.148559	0.127218	-0.986378	-1.39265	-1.73675
-0.137882	-0.435326	-0.842225	-1.17312	-2.02238
-0.187328	0.360357	-0.739206	-1.43818	-1.73183
-0.233238	0.0996407	-0.814436	-0.916916	-1.83524
-0.130609	0.20935	-0.862242	-1.30998	-1.7269
-0.105786	0.428815	-1.08144	-1.15445	-1.85987
-0.119866	0.222977	-1.11554	-1.71209	-1.91404
-0.247117	0.854026	-1.12221	-1.35541	-1.95344
-0.346076	0.305201	-0.92321	-1.52903	-1.57917
-0.133812	0.6893	-0.779058	-1.35521	-1.62349
-0.00996347	0.620656	-0.703462	-1.40083	-1.36248
-0.0983123	0.209026	-0.929516	-1.19044	-1.54962
-0.0734892	0.510808	-0.943044	-1.33664	-1.52007
-0.27501	0.675396	-1.2925	-1.23597	-1.60872
-0.0592093	0.538155	-0.689017	-1.09872	-1.66781
-0.0697524	0.565547	-0.956206	-1.46435	-1.58409
0.241537	1.00452	-0.983445	-1.36368	-1.86972
0.0789191	0.126432	-1.00383	-1.04357	-1.8451
0.234597	0.52425	-0.914522	-1.50978	-1.79585
0.174541	0.839752	-0.790936	-1.39082	-1.79093
0.178145	0.825986	-0.996424	-1.32672	-1.64812
0.195895	0.263442	-0.90026	-1.0889	-1.51515
0.104009	0.496626	-0.694406	-1.14367	-1.66289
0.206638	0.0575574	-0.611955	-0.997279	-1.62842
0.203168	0.194706	-0.810586	-0.786888	-1.30832
0.0334768	0.578804	-0.796692	-0.823365	-1.45606
0.153789	0.688514	-0.892488	-1.38101	-1.36742
0.139709	0.427798	-0.837459	-1.07004	-1.37234
-0.0901048	0.194521	-0.590471	-1.38081	-1.43636
-0.0900381	0.180755	-0.95364	-0.813836	-1.5447
-0.157167	-0.340631	-0.884899	-1.32576	-1.58903
-0.181857	-0.162324	-0.665334	-1.16109	-1.64812
-0.125204	-0.340723	-0.767986	-0.886693	-1.48069
-0.280749	-0.862109	-0.774658	-1.21575	-1.52008
-0.217023	-0.148743	-0.548237	-0.868214	-1.74662
-0.0896378	0.0981609	-0.472641	-0.986979	-1.60873
-0.368964	-0.656456	-0.616427	-1.1606	-1.44129
-0.528046	-0.107724	-0.787636	-1.18794	-1.21968
-0.545662	-0.162648	-0.979413	-1.00498	-1.19999
-0.616328	-0.313608	-0.519898	-1.15117	-1.24431
-0.312111	-0.203898	-0.800798	-1.55338	-1.29848
-0.563145	-0.985954	-0.642934	-1.3887	-1.25416
-0.301368	-0.272588	-0.83471	-0.894873	-1.23446
-0.333131	-0.848852	-1.12247	-0.391899	-1.22461
-0.407333	-0.354998	-0.930323	-0.391802	-1.50532
-0.297631	-0.519677	-0.772459	-0.65686	-1.09657
-0.41781	-0.423687	-0.415779	-0.318464	-1.41175
-0.354084	-0.2591	-0.621267	-0.245222	-1.57426
-0.269138	-0.314024	-0.559382	-0.546852	-1.13597
-0.37517	-0.382668	-0.771725	-0.391321	-1.48562
-0.314981	-0.835456	-0.449324	-0.473513	-1.35758
-0.428086	-0.945258	-0.853627	-0.308839	-1.19999
-0.481069	-0.273051	-0.798598	-0.464178	-1.01778
-0.265268	-0.369133	-0.585888	-0.628659	-1.4216
-0.314714	0.275635	-0.619984	-0.537131	-1.35266
-0.579894	0.0149192	-1.01743	-0.89362	-1.22462
-0.364093	-0.136041	-0.818432	-0.198638	-1.1606
-0.236708	0.00110728	-0.667424	-0.591701	-1.28371
-0.105786	0.110817	-0.646673	-0.820186	-1.04733
-0.102183	0.0696121	-0.680768	-0.637225	-1.06703
0.166667	-0.204823	-0.721719	-0.271399	-0.968541
-0.112659	-0.259747	-0.707825	-0.737607	-1.01286
-0.123203	-0.232355	-0.872178	-0.454071	-0.8602
0.0678417	-0.685143	-0.741736	-0.52712	-1.04241
0.0785183	-0.685189	-0.796399	-0.298443	-1.00302
0.110415	-0.849869	-0.933329	-0.508641	-0.978393
0.0149925	-0.465771	-0.645207	-0.965707	-1.04241
0.0292057	-1.12435	-0.432497	-0.837605	-1.07196
0.0398823	-0.657935	-0.487159	-0.608928	-1.17538
0.24861	-1.45371	-0.445842	-0.947131	-1.16553
0.326482	-1.15193	-0.493648	-0.590449	-1.15076
0.312402	-1.12454	-0.904807	-1.05666	-1.14091
0.27003	-1.42641	-0.712664	-1.17542	-1.28865
0.482294	-1.53621	-0.671346	-0.992462	-1.45608
0.429311	-1.04236	-0.863123	-1.19352	-1.40684
0.464744	-1.55002	-0.746393	-1.12942	-1.32805
0.252613	-1.65983	-1.20554	-1.21161	-1.18523
0.468414	-0.94646	-0.842006	-1.12008	-0.929153
0.472017	-1.70108	-0.978936	-1.06513	-1.2591
0.556963	-1.48161	-0.992464	-0.735873	-1.33297
0.238734	-1.53654	-0.512382	-0.918642	-1.35267
0.394412	-1.44055	-0.676736	-1.01912	-1.23941
0.281307	-1.3034	-0.799955	-0.726441	-1.24433
0.348569	-1.71503	-0.463843	-1.01893	-1.32313
0.345099	-1.81111	-0.587062	-1.00969	-1.32313
0.253214	-1.96207	-0.785694	-1.21989	-1.16554
0.472551	-1.35846	-0.682675	-0.881491	-1.43147
0.465545	-1.45454	-0.634502	-0.844822	-1.45117
0.363049	-1.64666	-0.949681	-0.607001	-1.44132
0.54702	-1.74274	-0.915219	-0.780626	-1.19016
0.405622	-1.71535	-0.791633	-0.817103	-0.830668
0.469348	-1.53704	-0.99712	-0.734717	-1.0375
0.168802	-1.13923	-0.654152	-0.944916	-1.0178
0.317407	-0.892322	-0.516855	-0.624806	-0.943935
0.098203	-1.38627	-0.667497	-0.981296	-1.14585
0.0452204	-1.48235	-0.585045	-0.606327	-1.26896
-0.237643	-2.03118	-0.708265	-0.97196	-1.22464
-0.280015	-1.74311	-0.831484	-1.14558	-1.38223
-0.386047	-1.60597	-1.13295	-1.44722	-1.34776
-0.205613	-1.3179	-0.913386	-1.20939	-1.77127
0.116286	-1.34539	-1.02289	-0.953288	-1.48072
-0.258529	-1.79818	-0.865029	-0.880046	-1.35761
-0.0108986	-1.79822	-0.871702	-1.02624	-1.4561
-0.14876	-1.29065	-0.748116	-1.16329	-1.42655
-0.15223	-1.93551	-0.761644	-1.48321	-1.39208
-0.0637477	-1.66117	-0.432387	-1.4374	-1.16555
-0.0247782	-1.75725	-0.253956	-1.38244	-1.05721
-0.247519	-1.52407	-0.17836	-1.00747	-0.579521
-0.212086	-1.70246	0.150897	-1.09881	-0.426859
-0.328728	-1.22233	0.144225	-1.01642	-0.461331
-0.279148	-1.05774	0.137552	-1.17176	-0.392387
-0.204812	-1.03035	0.00747734	-1.31796	-0.195403
0.0534278	-0.687409	-0.00605075	-0.641262	-0.510579
-0.091507	-0.56398	0.172381	-1.21719	-0.431786
-0.126806	0.231702	0.0491614	-0.842221	-0.2545
-0.222229	0.0670225	0.227593	-0.741549	0.188715
-0.257528	-0.303449	0.337467	-0.823741	0.341378
-0.158436	0.0943689	0.152547	-0.72307	0.252734
-0.299834	-0.303542	0.64634	-0.933268	0.129618
-0.430622	0.588177	0.516265	-0.521726	0.306904
-0.10165	0.643009	0.605573	-0.814213	0.0458984
-0.260731	0.725279	0.83885	-0.466674	0.183787
-0.33847	0.382246	0.708775	-0.676872	0.19856
-0.0766933	0.793784	0.791226	-0.877927	0.277354
-0.253458	1.34252	0.750276	-0.886973	0.0409716
0.0684417	1.1504	1.37433	-0.676583	-0.101843
-0.182592	1.58937	0.908323	-0.758775	0.104991
-0.401796	1.26006	0.83995	-0.786109	0.0803669
-0.433559	1.1091	0.936113	-1.01459	-0.126468
-0.405199	0.985579	1.32707	-1.25222	-0.146167
-0.224764	1.23248	1.00504	-1.48985	-0.318529
-0.28482	1.84981	1.42342	-1.46232	-0.303756
-0.397925	1.72629	1.6087	-1.14221	-0.0870728
-0.185661	1.69881	1.4992	-1.12383	-0.45642
-0.231571	1.84967	1.36912	-0.867724	-0.288983
-0.227967	1.58896	1.06765	-0.885914	-0.333305
-0.443635	1.64379	1.17753	-0.748669	-0.353004
-0.436495	1.17728	1.06116	-1.00458	-0.323457
-0.422281	1.05376	1.20532	-0.501609	-0.510593
-0.429288	1.45158	1.15066	-1.16897	-0.387478
-0.478734	1.06739	1.27424	-1.05001	-0.338233
-0.694401	0.943866	1.11674	-1.42479	-0.288987
-0.786287	0.902661	1.02095	-1.10468	-0.234817
-0.768537	-0.044028	0.993708	-1.72632	-0.904566
-0.740177	0.477265	0.856777	-1.79023	-0.742054
-0.810843	0.0656352	1.1449	-1.71698	-0.899642
-0.976997	0.243942	0.665184	-1.86318	-1.30839
-1.22096	-0.785064	0.651656	-1.68022	-1.63834
-1.31638	-0.922305	0.583282	-1.63441	-1.30346
-1.4507	-0.922351	0.535476	-1.86289	-1.5103
-1.71942	-1.22423	0.453391	-1.63421	-1.41673
-1.3374	-1.12824	0.522131	-2.201	-1.5103
-1.68746	-1.59474	0.289221	-1.82603	-1.35271
-1.68385	-2.10241	0.131723	-2.10937	-1.58417
-1.54232	-2.10246	0.207319	-2.52987	-1.60387
-1.83226	-2.11622	0.104667	-2.74006	-1.47583
-1.70841	-1.30682	0.0568601	-2.98683	-1.8895
-1.65883	-1.55382	0.0981776	-3.30675	-2.24407
-1.85328	-1.47155	0.0366596	-2.95007	-2.09141
-1.84614	-1.95177	-0.285375	-3.00483	-2.23422
-2.05827	-1.97926	-0.456584	-3.1236	-2.06186
-2.10064	-2.32229	-0.401555	-3.45266	-2.11111
-2.31277	-2.76136	-0.38766	-3.61714	-2.1505
-2.36222	-2.77513	-0.798819	-3.72676	-2.31302
-2.23837	-2.96724	-0.867193	-3.69009	-2.32779
-2.20647	-3.06333	-1.12753	-3.78143	-2.41151
-2.36909	-2.81642	-1.27131	-3.55275	-2.50508
-2.30537	-3.21433	-1.28484	-3.71723	-2.48538
-2.65896	-2.87139	-1.40806	-3.6257	-2.56418
-2.78268	-3.03607	-1.57927	-3.81762	-2.80056
-2.80383	-3.54374	-1.75733	-4.06439	-2.79071
-2.94876	-3.15964	-1.81885	-4.00029	-2.67744
-2.96284	-3.59871	-2.01063	-4.08248	-2.64297
-3.01936	-4.02406	-1.93503	-4.30182	-2.68237
-3.12186	-4.13386	-2.13366	-4.13715	-2.37212
-3.00862	-3.99671	-2.10606	-4.40221	-2.77101
-3.27026	-4.21627	-2.29783	-4.53926	-2.59373
-3.15702	-4.36723	-2.14683	-4.5483	-2.83503
-3.12513	-3.8871	-2.2152	-4.67621	-2.71684
-3.34433	-3.95574	-2.26301	-4.54811	-2.91875
-3.42914	-4.44969	-2.33823	-4.68516	-2.96308
-3.51042	-5.47869	-2.85908	-4.82222	-3.06649
-3.68365	-5.01228	-2.7355	-4.76726	-3.3472
-3.76492	-4.98488	-2.60506	-4.9226	-3.06157
-3.77193	-4.73798	-2.53632	-4.90422	-3.14036
-3.86735	-4.90266	-2.78294	-4.73954	-2.88921
-3.80716	-4.95758	-2.89245	-5.29718	-2.9877
-3.86722	-5.62988	-2.79628	-5.2148	-2.94338
-3.90252	-5.71225	-3.08404	-5.79072	-2.85474
-4.10404	-5.78089	-3.1387	-5.35175	-3.01233
-3.90946	-5.79466	-3.06311	-5.75396	-3.57866
-4.0261	-5.73982	-2.98065	-5.66243	-3.45062
-3.99774	-5.19109	-2.94619	-5.20517	-3.63776
-4.11792	-6.32985	-2.98714	-5.49766	-3.687
-4.26639	-5.93204	-3.09665	-5.63471	-3.92338
-4.58108	-6.31623	-3.10332	-5.82662	-3.73625
-4.33699	-6.5495	-3.08943	-5.91796	-4.05635
-4.40412	-6.41235	-2.95213	-5.89958	-4.05635
-4.33686	-6.89258	-2.88339	-5.63433	-4.07605
-4.44996	-6.97495	-3.07517	-6.23768	-4.34198
-4.55953	-7.40029	-3.2738	-5.91757	-4.25826
-4.58422	-7.60613	-3.32846	-6.32892	-4.31243
-4.3472	-7.66106	-3.43797	-6.04539	-4.3666
-4.28347	-8.08641	-2.99217	-5.70699	-4.29766
-4.20914	-7.23585	-3.25935	-5.98119	-4.28289
-4.25858	-7.41425	-2.95066	-5.82566	-4.30751
-4.26913	-8.1963	-3.05332	-6.21872	-4.53897
-4.35394	-7.23598	-2.92973	-6.18205	-4.30751
-4.50595	-7.86713	-3.34775	-6.2551	-4.41585
-4.27246	-7.38699	-3.33385	-6.73045	-4.26319
-4.33959	-7.30472	-3.50506	-6.39206	-4.48972
-4.11318	-7.0441	-3.63513	-6.13595	-4.35184
-4.22275	-7.0853	-3.59382	-6.40101	-4.54882
-4.21915	-7.1951	-3.75817	-6.65692	-4.40601
-3.99981	-7.78509	-3.86768	-6.95855	-4.44541
-4.27206	-7.60678	-3.9292	-6.62016	-4.5636
-4.34626	-8.18304	-3.312	-6.78464	-4.49958
-4.4912	-7.88126	-3.87398	-6.61082	-4.62269
-4.6043	-7.99106	-3.98349	-6.42786	-4.17948
-4.71034	-8.3341	-3.66795	-7.14094	-4.47496
-4.79161	-8.25183	-3.67462	-6.87569	-4.30752
-4.96484	-8.26559	-4.19547	-6.98531	-4.30752
-5.18758	-8.27936	-3.76338	-7.01264	-4.81476
-5.10971	-7.84038	-3.76319	-6.97597	-4.70149
-5.30769	-8.01878	-3.95497	-7.11303	-4.94772
-5.25811	-8.52645	-3.59143	-7.03978	-5.04621
-5.69659	-8.00515	-4.18084	-6.9574	-5.10531
-5.51969	-8.5677	-4.08468	-7.09445	-4.89848
-5.68584	-8.55402	-4.09821	-6.90235	-5.35154
-5.61151	-8.362	-4.14601	-6.81082	-5.41556
-5.54425	-8.03278	-4.26923	-7.16731	-5.61255
-5.7776	-8.2249	-4.41987	-6.71919	-5.35647
-5.7457	-8.73256	-4.50196	-6.93853	-5.15948
-5.64307	-8.85608	-4.4675	-6.93844	-5.44019
-5.83752	-9.72046	-4.58386	-7.30407	-5.3614
-5.55452	-9.2952	-4.45342	-7.47769	-5.43034
-5.70299	-8.99342	-4.5355	-7.55074	-5.56823
-5.57207	-9.39133	-4.54903	-7.50493	-5.64702
-5.65688	-9.55601	-4.60369	-7.09339	-5.48451
-5.63913	-9.9402	-4.69264	-7.41331	-5.23828
-5.51882	-9.99512	-4.92555	-7.69665	-5.14472
-5.64607	-9.98145	-4.9048	-7.7057	-5.12994
-5.5293	-9.59735	-4.74008	-7.71474	-5.21366
-5.3913	-9.99526	-4.65077	-7.44949	-5.37617
-5.5999	-9.73464	-4.56832	-7.1111	-5.22844
-5.58922	-9.99535	-4.6504	-7.63217	-5.08562
-5.70586	-9.73473	-4.66393	-7.82408	-5.27276
-5.9569	-10.1464	-4.76658	-7.60454	-5.41557
-5.85073	-10.215	-4.58129	-7.9336	-5.59286
-6.20786	-9.52908	-4.41657	-7.68664	-5.32693
-6.11584	-9.33705	-4.61521	-8.11628	-5.67165
-6.17236	-8.71972	-4.91667	-8.03389	-5.38603
-6.11925	-9.36458	-4.95077	-7.90579	-5.28261
-6.13686	-9.35091	-4.95059	-8.26228	-5.26784
-6.1757	-9.59791	-5.05324	-8.22561	-5.19397
-5.91392	-9.20009	-4.90223	-8.04265	-5.23829
-5.86788	-9.61172	-5.04602	-8.16141	-5.25799
-5.87135	-9.74896	-5.20351	-8.02417	-5.33678
-5.70506	-9.749	-5.07307	-8.28923	-5.12503
-5.98085	-9.51582	-5.25799	-7.94169	-5.72583
-6.00554	-9.62562	-5.47034	-7.89588	-5.55839
-5.69072	-9.80402	-5.21649	-8.19751	-5.58302
-5.69065	-8.88486	-4.97636	-7.61224	-5.36141
-5.68705	-9.48857	-5.19556	-7.77672	-5.76523
-5.57381	-9.61209	-5.29135	-7.64862	-5.83417
-5.54191	-9.55726	-5.57911	-7.71253	-5.58794
-5.91319	-9.18688	-5.42125	-7.85872	-5.63227
-6.15715	-9.79058	-5.59931	-8.03235	-5.73568
-6.1394	-9.81806	-5.72253	-7.96825	-5.86865
-6.36214	-9.76323	-5.42755	-8.00473	-5.85388
-6.43281	-10.12	-5.60562	-8.02292	-5.66182
-6.24883	-10.7374	-5.68085	-8.20569	-5.45006
-6.39731	-10.7375	-5.7218	-8.07758	-5.55348
-6.4609	-10.4768	-5.72161	-8.75409	-5.83418
-6.20973	-10.175	-5.25524	-8.7357	-5.73076
-6.42894	-10.2025	-5.19336	-8.71732	-5.6372
-6.15301	-9.50289	-5.30287	-8.47036	-5.82433
-6.24136	-9.88708	-5.21356	-8.42455	-5.73569
-6.38983	-9.83225	-5.09683	-8.6896	-5.50423
-6.27659	-10.0792	-4.9801	-8.54321	-5.45499
-6.52409	-10.1753	-5.34327	-8.55226	-5.35157
-6.3861	-10.6144	-5.40478	-8.53388	-5.55348
-6.42493	-10.3675	-5.48687	-8.42406	-5.59288
-6.49913	-10.9438	-5.377	-7.93023	-5.53871
-6.49553	-11.3279	-5.27398	-8.15872	-5.74554
-6.43888	-11.3417	-5.19838	-8.35977	-5.44022
-6.7854	-10.9713	-5.46557	-8.1951	-5.57811
-6.67923	-11.0125	-5.45853	-8.70702	-5.68645
-6.66148	-11.1498	-4.94417	-8.62464	-5.89821
-7.06106	-10.2443	-5.4376	-8.82569	-5.78002
-6.73916	-11.0127	-5.54025	-8.29529	-5.74062
-6.88056	-10.6423	-5.23842	-8.67921	-5.80464
-6.64707	-10.6835	-5.30679	-8.83455	-5.86866
-6.82384	-10.8619	-5.25176	-8.48701	-5.89329
-6.8556	-10.7933	-5.36127	-8.54177	-6.06565
-6.83785	-10.958	-5.2651	-8.55996	-6.33158
-6.94388	-11.0267	-5.36776	-8.23071	-6.21339
-6.80942	-10.9581	-5.20989	-8.46833	-6.09027
-6.90484	-11.1914	-5.27141	-8.8614	-6.19369
-6.66782	-11.0405	-5.75798	-8.96188	-5.76032
-6.66068	-11.4384	-5.36017	-8.8612	-5.57319
-6.6394	-10.8074	-5.38741	-8.92511	-5.57319
-6.61104	-10.3821	-5.63403	-8.74215	-5.72585
-6.28914	-11.027	-5.5173	-8.66891	-5.48455
-6.59322	-11.6307	-5.55825	-8.42194	-5.82435
-6.47998	-11.2054	-5.48265	-8.50414	-5.82927
-6.45162	-10.6567	-5.55788	-8.33946	-5.87359
-6.55766	-11.0958	-5.3726	-8.7691	-5.91792
-6.30295	-11.0958	-5.39298	-8.56785	-5.8342
-6.23215	-10.9175	-5.42708	-8.34832	-5.65199
-6.26038	-11.288	-5.20065	-8.52194	-5.66184
-6.5008	-10.7804	-5.15248	-8.65899	-5.62244
-6.50781	-11.192	-5.6939	-8.51261	-5.60274
-6.4264	-10.8217	-5.13155	-8.61308	-5.68154
-6.63146	-10.9589	-5.21363	-8.54899	-5.70124
-6.62078	-9.7242	-5.42598	-8.77747	-6.20355
-6.6384	-9.69681	-5.48064	-8.85966	-6.08043
-6.5676	-10.1222	-5.54901	-8.44812	-5.98687
-6.56753	-9.90269	-5.46656	-8.86861	-6.05089
-6.65942	-10.0399	-5.61035	-8.85023	-5.8736
-6.71947	-10.2595	-5.45934	-8.7587	-5.99179
-6.68758	-10.1086	-5.32204	-8.85004	-6.16908
-6.783	-10.095	-5.72634	-8.31049	-6.07059
-6.8572	-10.2871	-5.63704	-8.44754	-6.08044
-6.85713	-10.1636	-5.49974	-8.2463	-6.18878
-6.85353	-10.342	-5.51327	-8.7125	-6.49903
-6.78627	-10.1912	-5.64334	-8.95013	-6.59752
-6.94181	-9.83451	-5.52661	-8.81289	-6.55813
-6.75077	-9.7934	-5.54699	-8.92251	-6.71572
-6.76485	-9.9032	-5.46454	-8.62069	-6.15431
-6.59149	-10.109	-5.52606	-8.46516	-6.45964
-6.51008	-9.97189	-5.6767	-8.83993	-6.02627
-6.65148	-9.76615	-5.49827	-8.57468	-6.02627
-6.63019	-9.82107	-5.55979	-8.78488	-6.05582
-6.64427	-10.0818	-5.42249	-8.83964	-6.12477
-6.4992	-10.3425	-5.55257	-8.24524	-6.14939
-6.62645	-10.2602	-5.36728	-8.30914	-5.91301
-6.7148	-10.5072	-5.59334	-8.54677	-6.15924
-6.61217	-10.5484	-5.77826	-8.49181	-6.06567
-6.50601	-10.5073	-5.77122	-8.40029	-6.371
-6.65094	-10.3153	-5.46938	-8.32704	-6.17894
-6.40331	-10.2605	-5.38693	-8.40009	-6.11
-6.41386	-10.1508	-5.59927	-8.48229	-5.97211
-6.18744	-10.0959	-5.40028	-8.48219	-5.87854
-6.42079	-10.535	-5.32468	-8.58267	-5.79975
-6.69305	-10.3567	-5.54388	-8.44542	-5.59291
-6.58335	-10.9878	-5.25576	-8.86592	-5.70618
-6.60096	-10.3293	-5.48181	-9.25898	-5.8293
-6.33919	-10.9056	-5.48848	-8.98459	-5.7702
-6.31436	-10.1511	-5.61856	-9.04849	-5.85392
-6.48405	-10.1374	-5.69379	-8.94782	-5.69141
-6.34252	-10.7137	-6.01582	-9.00258	-5.97704
-6.19038	-10.2198	-5.83739	-9.34993	-5.88839
-6.41312	-9.95919	-5.59726	-8.83781	-5.85885
-6.37769	-9.91808	-5.65878	-8.92915	-5.71603
-6.29628	-9.6163	-5.86426	-8.98391	-5.68156
-6.23963	-10.2886	-5.82295	-8.91067	-5.68649
-6.46944	-10.1926	-5.83647	-8.62713	-5.67664
-6.59669	-9.75363	-5.6032	-8.65447	-5.95734
-6.54358	-10.1378	-5.62358	-8.45322	-6.07553
-6.69205	-9.94579	-5.5617	-8.2154	-6.06076
-6.68491	-9.75377	-5.9043	-7.89529	-5.89332
-6.65655	-9.58918	-5.75329	-7.9592	-5.78006
-6.37709	-9.68526	-5.76682	-8.01396	-6.02629
-6.61397	-10.3301	-5.74607	-7.77614	-6.11986
-6.61037	-9.87743	-5.84872	-8.47093	-5.97704
-6.2814	-10.0558	-5.43719	-7.92224	-6.03121
-6.35206	-10.0422	-5.58098	-7.90385	-5.8884
-6.17517	-10.3166	-5.43683	-8.03176	-5.70619
-6.12559	-10.3852	-5.45721	-8.47969	-5.8884
-6.15028	-10.8517	-5.39533	-8.53445	-5.98197
-6.51095	-10.4676	-5.6488	-8.91837	-5.65202
-6.30929	-9.61708	-5.41553	-8.24167	-5.95735
-6.15361	-10.0562	-5.67586	-8.36958	-5.9081
-6.29855	-9.71321	-5.40145	-7.96718	-5.6077
-6.33031	-10.1248	-5.53152	-7.93051	-5.73574
-6.70513	-10.4542	-5.19541	-8.61616	-5.71604
-6.8536	-10.1387	-5.42832	-8.54292	-5.53876
-6.63072	-11.0579	-5.31845	-8.68911	-5.40579
-6.58114	-10.7424	-5.11259	-8.10385	-5.73574
-6.54571	-10.4681	-5.43463	-8.4512	-5.6668
-6.3193	-10.8522	-5.38645	-8.29566	-5.78992
-6.36521	-10.5916	-5.44112	-7.7744	-5.76037
-6.06099	-10.7975	-5.20098	-8.43262	-5.52891
-6.32971	-10.578	-5.39962	-8.27709	-5.92288
-6.43574	-10.4683	-5.38572	-8.341	-5.74067
-6.37909	-10.1939	-5.35812	-8.56948	-6.13464
-6.52756	-10.0294	-5.42649	-8.08479	-5.84409
-6.26578	-9.94709	-5.35775	-8.60586	-5.78007
-6.1773	-10.0843	-5.5838	-8.3589	-5.87364
-6.19492	-10.3725	-5.56991	-8.33137	-5.785
-5.95436	-9.79631	-5.52174	-8.34042	-5.78007
-5.8482	-10.057	-5.35016	-8.1026	-5.8047
-5.81276	-9.78269	-5.47338	-8.07507	-5.83424
-5.6677	-10.1394	-5.45263	-8.12983	-5.98198
-5.68177	-9.94741	-5.54157	-8.19374	-5.82932
-5.78073	-9.82398	-5.69221	-8.01992	-5.83917
-5.9186	-9.11062	-5.69888	-8.40384	-5.65204
-6.20499	-9.72804	-5.49303	-7.9923	-5.51907
-6.20139	-9.48114	-5.4997	-8.01963	-5.69143
-6.20132	-10.1809	-5.64349	-8.96129	-5.64219
-6.1376	-10.373	-5.41021	-8.70518	-5.62742
-5.97838	-10.0438	-5.45116	-8.11992	-5.39103
-5.88283	-10.1536	-5.43041	-8.08325	-5.58802
-5.94288	-9.79691	-5.4508	-8.54032	-5.63727
-6.09136	-9.78324	-5.64943	-8.44879	-5.40088
-5.96043	-8.83664	-5.7178	-8.4304	-5.44028
-5.90378	-9.15224	-5.58736	-8.37545	-5.40089
-5.81884	-9.19344	-6.05336	-8.61308	-5.46983
-5.68791	-9.82458	-5.4156	-8.79584	-5.33687
-5.82224	-9.60512	-5.76506	-8.89632	-5.38611
-5.93181	-10.0305	-5.52493	-8.73165	-5.44521
-5.65235	-9.48174	-5.35335	-8.38411	-5.263
-5.89277	-10.5245	-5.3943	-8.17372	-5.263
-5.94222	-10.4422	-5.22958	-7.89933	-5.40089
-6.04825	-9.83858	-5.46935	-7.99981	-5.38612
-6.25684	-9.9621	-5.41432	-8.3563	-5.74069
-6.278	-10.4286	-5.23589	-8.19162	-5.83426
-6.17537	-10.3189	-5.03003	-8.17324	-5.58803
-6.31323	-10.1543	-5.13954	-8.21886	-5.62742
-6.38389	-9.70162	-5.10508	-8.17305	-5.59295
-6.22822	-10.3739	-5.1666	-7.99008	-5.53878
-6.05486	-10.5249	-5.10471	-7.89856	-5.3024
-6.42613	-10.1133	-5.29649	-7.91675	-5.48461
-6.39777	-10.0036	-5.2346	-7.91665	-5.75547
-6.38002	-9.96252	-5.16586	-8.02627	-5.49939
-6.53911	-9.37263	-5.43991	-7.84331	-5.41567
-6.62392	-9.35896	-5.24776	-8.11751	-5.60281
-6.45763	-9.02973	-4.91165	-8.44657	-5.0414
-6.35146	-9.40021	-5.45307	-8.44648	-5.3812
-6.44689	-9.7844	-5.61057	-8.43724	-5.10542
-6.26645	-10.2921	-5.19219	-8.10798	-4.91829
-6.03297	-9.85309	-5.36339	-8.12617	-4.94783
-6.00107	-9.89429	-5.3495	-8.2358	-5.00693
-6.01869	-10.6626	-5.41102	-7.98883	-5.02663
-5.82764	-11.088	-5.54795	-8.14417	-5.01186
-6.00795	-10.7862	-5.54777	-8.40008	-5.31226
-5.89471	-11.0195	-5.52016	-7.75996	-5.29749
-6.01135	-10.9372	-5.86276	-8.14388	-5.37628
-5.81323	-10.6354	-5.48551	-8.00664	-5.44522
-5.7495	-10.3336	-5.69786	-8.38141	-5.19407
-5.92273	-10.3337	-5.82108	-8.13445	-5.14975
-5.94742	-9.89471	-5.45754	-8.32636	-5.18422
-6.1737	-9.74384	-5.60133	-8.51827	-5.00694
-6.30095	-10.2241	-5.1898	-8.21645	-5.41076
-6.30442	-9.38723	-5.59411	-8.49065	-5.33196
-6.40338	-9.63422	-5.61449	-8.09739	-4.96754
-6.41039	-9.35988	-5.25781	-8.17044	-5.22362
-6.49874	-10.0047	-5.23706	-8.05149	-5.13498
-6.26879	-9.84015	-5.53167	-7.94167	-5.10051
-6.13787	-10.0323	-5.792	-7.80443	-4.84443
-6.06707	-9.82653	-5.66842	-7.76776	-5.15468
-6.0281	-10.1558	-5.53112	-7.88652	-4.98232
-5.67791	-10.1147	-5.59264	-7.82242	-4.69177
-6.01028	-10.2108	-5.33194	-7.84061	-4.8395
-6.21887	-10.0051	-5.2015	-7.74908	-4.77056
-5.93942	-10.8146	-5.23559	-7.92271	-4.6376
-5.98886	-10.6774	-5.13257	-7.84947	-4.5785
-5.81904	-10.1698	-5.02956	-7.56593	-4.82473
-5.39811	-10.8833	-5.14592	-7.48355	-4.92323
-5.29548	-10.7461	-4.94692	-7.57488	-4.85428
-5.51115	-10.6502	-5.21411	-7.72108	-4.86906
-5.57474	-10.5404	-5.20021	-7.93128	-4.91338
-5.50394	-10.2387	-5.17261	-7.74831	-5.09067
-5.70193	-9.90944	-5.04902	-7.90365	-5.0168
-5.7054	-9.7723	-5.15853	-7.62926	-4.938
-5.64521	-9.90954	-4.95268	-7.30001	-5.00695
-5.51782	-9.90958	-5.15816	-7.36391	-4.92323
-5.55312	-10.3075	-5.17169	-7.13524	-5.22363
-5.45403	-10.1017	-5.04811	-7.74774	-5.04142
-5.50348	-9.45698	-5.06163	-7.97622	-5.3566
-5.6378	-9.67654	-5.35625	-7.85726	-5.22856
-5.51395	-10.1293	-4.90359	-8.26861	-5.09559
-5.37596	-10.4175	-4.99253	-8.20451	-5.20394
-5.42894	-10.1706	-4.77982	-8.52443	-5.13992
-5.48192	-10.6508	-4.84819	-8.38718	-4.83459
-5.58088	-10.7606	-4.54636	-8.49681	-4.97248
-5.60911	-10.253	-4.91638	-8.18584	-5.21379
-5.55246	-9.99241	-4.64883	-8.16746	-5.03158
-5.73629	-10.0473	-4.74462	-8.41423	-4.80997
-5.57354	-8.85379	-4.75129	-8.45985	-4.82475
-5.74677	-9.08706	-4.99106	-8.28603	-5.07098
-5.62999	-9.27918	-4.7715	-8.23108	-4.90846
-5.85981	-8.4149	-4.3394	-7.95668	-4.83952
-5.80669	-8.36007	-4.86025	-8.11202	-4.48002
-5.68992	-8.71682	-4.66811	-8.37708	-4.23379
-5.49534	-8.37388	-4.59251	-8.38612	-4.00234
-5.64027	-7.97606	-4.65403	-8.19402	-4.09591
-5.62252	-8.63464	-4.68813	-8.46822	-4.29782
-5.44916	-8.05847	-4.2766	-8.41327	-4.19932
-5.29348	-7.68809	-4.72889	-8.19373	-4.38646
-5.54805	-7.75674	-4.30366	-8.02906	-4.40123
-5.16603	-8.01745	-4.28976	-8.23011	-4.82475
-5.33572	-7.83915	-4.17303	-8.34888	-4.78536
-5.42053	-8.00383	-4.33739	-8.23906	-4.8937
-5.30376	-8.29198	-3.87102	-8.77842	-5.10053
-5.37089	-8.95056	-3.85712	-8.3303	-5.02666
-5.07374	-8.25092	-4.30941	-8.16563	-4.97742
-4.86502	-8.66255	-3.85675	-8.33925	-4.82968
-4.9569	-8.70375	-3.92513	-8.48545	-4.98234
-4.98866	-8.79983	-4.00721	-8.10134	-4.613
-5.46251	-8.75872	-4.31554	-8.6224	-4.874
-5.20427	-8.31974	-4.26051	-8.18343	-5.04144
-5.15469	-8.23747	-4.28089	-8.85994	-4.73119
-5.06974	-8.27868	-4.46581	-7.8998	-4.44064
-5.11211	-8.05921	-4.39022	-8.53973	-4.21411
-5.14034	-8.512	-4.4723	-8.37505	-3.99742
-5.20747	-8.18278	-4.43784	-8.03666	-4.08114
-5.15082	-8.67673	-4.39652	-8.36572	-3.6527
-5.14721	-8.01824	-4.3552	-8.38391	-3.91371
-4.91373	-7.96341	-4.41672	-8.18266	-3.93833
-4.69439	-8.01833	-4.74561	-7.78026	-3.9728
-4.40432	-8.30649	-4.60832	-8.09104	-4.00728
-4.46791	-8.37513	-4.66983	-8.16409	-3.81522
-4.88871	-7.45597	-4.57367	-8.31028	-3.67733
-4.80022	-7.8676	-4.76545	-8.2279	-3.84969
-4.67284	-7.88137	-5.14918	-8.51124	-3.88909
-4.90972	-7.74422	-4.84735	-8.26428	-4.10085
-4.846	-8.05981	-5.0734	-8.69391	-4.16487
-4.64788	-8.0873	-4.64131	-8.79439	-4.10577
-4.79989	-8.00503	-4.81252	-8.584	-4.25351
-4.72202	-8.00508	-4.85347	-8.55647	-4.51944
-4.92	-8.15604	-4.98355	-8.67524	-4.40125
-4.75725	-7.42895	-5.21646	-8.02597	-4.61301
-4.75365	-7.93662	-4.92148	-8.33675	-4.70165
-4.77834	-7.85435	-4.85274	-8.42808	-4.55884
-4.50949	-7.73092	-4.88683	-8.92172	-4.59331
-4.88784	-7.36054	-5.05804	-8.83019	-4.41603
-4.79582	-7.47034	-4.99616	-8.59237	-4.59331
-4.5199	-7.52526	-4.96855	-8.86657	-4.63271
-4.5269	-7.68994	-5.0712	-8.35446	-4.48005
-4.30756	-7.92322	-4.87906	-8.47322	-4.47512
-4.35347	-7.84095	-4.7212	-8.25369	-4.22397
-4.30389	-7.89587	-4.89241	-8.33588	-4.27814
-4.55493	-7.70385	-4.83738	-8.49122	-4.31261
-4.94389	-8.41731	-4.28874	-8.1894	-4.24367
-5.01102	-7.82742	-4.68618	-8.17101	-4.12055
-5.27266	-7.2924	-4.82997	-8.11606	-3.8891
-5.41052	-7.97842	-4.69267	-8.14339	-3.75613
-5.30082	-8.39005	-4.52795	-8.3353	-3.61332
-5.37149	-7.81388	-4.77458	-7.92376	-3.67734
-5.47752	-8.08832	-4.47274	-7.91452	-3.89403
-5.16623	-7.36123	-4.76735	-7.92357	-4.02207
-4.83372	-7.48475	-4.52722	-7.42059	-3.65764
-4.7417	-6.88114	-4.51333	-7.94166	-3.53945
-4.67444	-7.07326	-4.56113	-8.00557	-3.45574
-4.82645	-7.45745	-4.5678	-7.98719	-3.43604
-4.81223	-7.19683	-4.71845	-7.82251	-3.69212
-4.74851	-7.12828	-4.56058	-8.19729	-3.73644
-4.45137	-7.52619	-4.67695	-7.96861	-4.21413
-4.39471	-7.26557	-4.73161	-7.96851	-4.05654
-4.21428	-7.16958	-4.52575	-7.77641	-4.23875
-3.85701	-8.26718	-4.34047	-7.95003	-4.12056
-4.30256	-7.66357	-4.52539	-8.24252	-4.10087
-4.01249	-7.34807	-4.82685	-7.82184	-4.05654
-4.07255	-7.96549	-4.70327	-7.97718	-4.25845
-4.00175	-7.73231	-4.88133	-7.94051	-4.01222
-3.82839	-8.07534	-5.14852	-8.297	-4.12549
-4.09003	-8.07538	-5.0455	-7.67516	-3.81524
-4.17484	-7.89708	-4.83279	-7.96765	-3.83001
-4.01916	-7.92456	-4.57209	-8.1047	-4.10579
-4.13934	-7.88345	-4.37995	-8.03146	-3.96791
-4.21708	-7.44447	-4.66085	-8.00393	-3.86941
-4.13921	-8.07562	-4.26989	-8.26899	-3.6872
-4.05073	-7.52688	-4.33827	-7.70201	-3.7463
-4.32298	-7.91107	-4.25582	-8.53395	-4.0073
-4.42901	-8.07575	-4.55728	-8.01269	-4.0467
-4.29809	-8.0072	-4.12519	-7.84801	-3.97776
-4.55266	-8.10329	-3.95361	-7.75649	-3.87434
-4.35454	-7.99358	-4.35792	-7.81125	-3.4853
-3.93008	-8.10338	-4.26175	-7.93001	-3.67243
-3.62586	-8.14458	-4.24786	-8.02135	-3.57394
-3.34994	-8.63853	-4.22711	-7.84753	-3.61826
-3.36402	-7.77425	-4.17894	-8.22231	-3.57394
-3.6292	-7.92521	-4.08277	-7.93877	-3.54932
-3.64682	-7.54111	-4.21285	-7.97525	-3.67736
-3.68565	-7.5	-4.26065	-7.55456	-3.61827
-3.89778	-7.37657	-4.54841	-7.49961	-3.69214
-3.89064	-7.87052	-4.54137	-7.70066	-3.59364
-4.07095	-7.30807	-4.53433	-7.92	-3.78078
-3.87283	-8.13128	-4.58214	-7.78276	-3.83988
-3.88337	-7.93925	-4.81505	-7.81009	-3.70199
-3.97879	-8.10393	-4.82172	-7.3254	-3.93344
-3.81251	-8.73507	-4.62272	-7.4716	-3.66259
-3.94683	-8.55677	-4.72538	-7.46236	-3.8251
-3.86896	-8.63913	-4.77318	-7.7457	-3.57887
-4.03511	-8.28247	-4.91011	-7.91019	-3.87928
-4.20127	-8.47459	-4.30663	-7.57179	-4.13043
-4.10571	-7.73378	-4.71093	-8.01057	-4.08611
-3.96418	-8.14541	-4.76559	-7.86418	-3.97777
-3.8757	-7.55552	-4.74484	-7.82751	-3.83988
-3.86502	-7.63789	-4.69667	-7.64455	-3.5641
-3.86495	-7.95348	-4.49767	-8.06504	-3.73154
-4.0205	-7.59682	-4.42208	-7.69922	-3.43114
-4.14775	-7.63803	-4.14766	-8.14714	-3.42129
-4.25378	-7.48716	-4.20233	-7.7356	-3.38682
-4.17591	-7.80275	-4.42838	-7.90008	-3.09627
-4.23243	-7.36378	-4.16083	-7.92741	-3.07657
-4.14395	-7.4873	-4.01667	-7.7536	-3.17014
-4.1262	-7.6657	-4.04391	-8.00037	-3.12089
-4.26406	-7.39135	-3.7078	-7.87226	-3.4016
-4.31704	-7.36396	-4.04355	-7.55216	-3.31788
-3.92441	-6.99358	-3.98166	-7.63435	-3.41145
-3.98447	-7.28174	-3.78952	-7.67082	-3.57396
-3.6661	-7.04855	-3.91274	-8.0456	-3.46562
-3.73677	-7.36415	-3.85085	-8.01808	-3.35235
-3.69073	-7.67974	-3.96722	-8.09112	-3.39175
-3.82505	-7.32308	-4.18642	-7.90816	-3.38683
-3.93108	-7.78959	-4.24793	-7.79835	-3.32773
-3.62687	-7.58384	-4.30945	-7.72511	-3.39668
-4.0618	-8.07779	-4.22014	-7.50557	-3.43607
-4.16076	-7.77601	-4.37079	-7.73406	-3.50009
-3.92374	-7.81721	-4.41174	-8.04483	-3.63798
-4.07221	-7.92701	-4.08248	-7.89844	-3.36221
-4.17471	-7.30968	-4.50735	-8.08121	-3.53457
-4.0933	-7.68016	-4.33577	-7.87996	-3.56904
-4.16043	-8.03691	-4.19162	-7.79758	-3.62814
-4.2417	-7.5019	-4.31484	-8.07178	-3.61336
-4.39371	-7.91353	-4.20497	-7.88882	-4.01718
-4.17438	-8.18796	-4.08138	-7.68757	-3.67246
-4.51736	-8.09197	-3.9098	-7.99834	-3.73156
-4.29449	-8.22921	-4.09473	-7.5868	-3.98271
-4.32979	-7.95487	-4.14939	-8.06215	-4.02211
-4.1635	-7.99607	-4.2589	-7.98891	-3.98764
-4.05733	-8.36654	-4.0599	-8.4094	-3.82513
-4.26239	-7.91385	-3.79234	-8.27216	-4.00241
-4.15976	-7.80414	-3.79901	-8.32692	-4.07136
-4.10665	-7.65327	-3.86053	-8.07996	-3.96794
-4.13487	-7.51612	-3.88092	-7.91528	-4.08613
-3.95444	-7.77684	-3.99728	-7.72318	-4.21417
-3.81291	-6.88512	-3.86684	-7.93338	-3.58875
-3.84113	-8.09248	-4.05861	-7.75042	-4.15015
-3.56521	-7.98277	-3.80477	-7.50345	-4.32744
-3.85515	-7.29684	-3.96227	-7.83251	-4.00734
-3.79142	-7.11854	-4.09234	-8.14329	-4.18463
-3.62867	-7.84571	-3.61912	-8.00604	-3.54935
-3.78068	-7.63997	-3.64636	-7.89623	-3.58875
-3.61085	-7.79093	-3.91354	-8.00585	-3.41639
-3.43749	-8.01049	-4.03676	-7.79546	-3.34745
-3.90426	-7.62639	-3.81034	-7.87765	-3.35729
-4.03505	-7.69503	-4.04325	-7.76784	-3.39177
-3.79803	-7.92831	-4.05678	-7.53002	-3.52966
-3.8015	-7.69512	-4.18686	-7.83165	-3.62815
-3.3452	-7.57169	-3.98786	-8.39843	-3.67247
-3.8827	-7.75009	-3.93283	-8.02346	-4.0172
-3.79422	-7.90105	-4.07661	-8.00508	-4.05167
-3.93562	-7.59927	-4.18612	-7.65754	-3.89408
-3.88958	-7.5856	-4.12424	-7.90431	-4.16986
-3.69146	-7.48961	-4.30916	-7.80364	-3.92363
-3.92127	-7.46222	-4.42552	-7.67554	-3.90393
-3.83279	-7.46226	-4.41848	-7.97717	-3.54936
-3.63821	-7.83273	-4.36345	-7.65706	-3.56414
-3.73363	-7.53095	-4.08904	-8.01355	-3.69218
-3.75832	-7.43496	-4.35623	-7.82144	-3.6577
-3.4824	-7.59964	-4.1778	-8.34251	-3.67248
-3.67685	-7.92896	-4.3353	-8.4247	-3.65278
-3.37617	-7.39394	-4.198	-7.99488	-3.55429
-3.40439	-7.27051	-4.17039	-7.94906	-3.80052
-3.48567	-7.70958	-4.0948	-8.05869	-3.77097
-3.5917	-7.91542	-3.80668	-7.71115	-3.60354
-3.78968	-7.14718	-3.86819	-7.77505	-3.48535
-3.45718	-7.01003	-3.53208	-7.48237	-3.44103
-3.37223	-7.69605	-3.87468	-7.4457	-3.54937
-3.30143	-7.35311	-3.86764	-7.51875	-3.68726
-2.95124	-6.91413	-3.71664	-7.68323	-3.96796
-3.23764	-7.43552	-3.5382	-7.53685	-3.77098
-3.02537	-7.06514	-3.92194	-7.72876	-3.7562
-3.10311	-7.05147	-3.48985	-7.71952	-3.36716
-2.96512	-6.94176	-3.66106	-7.56399	-3.07168
-2.77761	-7.36711	-3.57861	-7.87476	-2.7959
-3.03572	-6.99673	-4.09945	-7.65523	-2.80083
-2.94016	-7.58671	-3.61252	-7.60027	-2.89932
-3.3079	-7.18889	-3.70146	-7.17959	-3.04706
-3.0532	-7.39473	-4.07834	-6.9692	-2.65802
-3.06728	-7.43593	-4.11929	-6.98739	-2.69249
-3.07075	-7.83384	-3.90658	-7.35302	-2.68264
-2.90092	-8.01224	-3.98181	-6.88662	-2.72204
-3.09537	-7.91625	-4.0776	-7.47169	-3.02244
-3.27921	-7.88886	-4.05685	-7.53559	-3.20958
-3.05634	-7.72427	-4.04296	-7.25206	-3.2342
-3.27908	-8.28682	-3.7754	-7.67255	-3.14063
-3.26133	-8.12223	-3.96032	-7.48959	-3.11601
-3.19053	-8.03996	-3.98756	-7.53521	-3.26375
-3.25412	-7.57354	-4.06279	-7.74541	-3.28345
-3.09137	-7.47755	-3.94606	-7.5533	-3.55923
-3.03118	-6.87394	-3.76763	-7.4252	-3.68727
-3.38478	-7.83435	-3.58234	-7.69026	-3.2933
-3.32459	-7.7658	-3.8701	-7.79074	-3.17511
-3.29269	-8.02652	-3.89734	-7.43406	-3.04215
-3.41994	-7.14852	-3.94515	-7.80883	-2.80576
-3.31378	-6.79186	-3.76672	-7.91845	-2.97813
-3.64615	-6.76447	-3.602	-7.58006	-2.81561
-3.65316	-6.49012	-3.66351	-7.51596	-3.13572
-3.53992	-7.25846	-3.6839	-7.41529	-3.14064
-3.5929	-7.69753	-3.68371	-6.96717	-2.68265
-3.06588	-7.60154	-3.97833	-6.99451	-2.91903
-3.21081	-7.60158	-3.38855	-7.48814	-3.38687
-3.25319	-7.51931	-3.52548	-6.99431	-3.23914
